# Supplementary material for: Metagenomic mining pectinolytic microbes and enzymes from an apple pomace-adapted compost microbial community
Source: Biotechnol Biofuels. 2017 Aug 22;10:198. doi: 10.1186/s13068-017-0885-y (PMC5568718; doi:10.1186/s13068-017-0885-y)
Supplement: Supplementary file 5 — Additional file 5: Table S3. Specific COGs.xlsx. Specific COGs envolved in apple pomace deconstruction. [file 13068_2017_885_MOESM5_ESM.xlsx]

## Sheet: Sheet1
Table S3 Specific COGs envolved in apple pomace deconstruction
Catogory		COG	Annotation	Abundance
Pectinase		COG3866	Pectate lyase	410
		COG4225	Rhamnogalacturonyl hydrolase YesR	10042
		COG4677	Pectin methylesterase and related acyl-CoA thioesterases	4014
		COG5434	Polygalacturonase	8454
Arabinogalactan		COG3867	arabinogalactan endo-1,4-beta-galactosidase	338
Arabinose		COG0794	D-arabinose 5-phosphate isomerase GutQ	4048
		COG1064	D-arabinose 1-dehydrogenase	13222
		COG2133	Glucose/arabinose dehydrogenase, beta-propeller fold	34952
		COG2160	L-arabinose isomerase	7370
		COG2814	Predicted arabinose efflux permease, MFS family	16508
		COG3534	Alpha-N-arabinofuranosidase (EC 3.2.1.55)	14422
		COG3867	arabinogalactan endo-1,4-beta-galactosidase	338
		COG3940	Alpha-N-arabinofuranosidase	1992
Fucose		COG2407	L-fucose isomerase and related proteins	3052
		COG3594	Fucose 4-O-acetylase or related acetyltransferase	890
		COG3669	Alpha-L-fucosidase	22118
		COG4154	L-fucose mutarotase/ribose pyranase, RbsD/FucU family	734
Galactose		COG0153	Galactokinase	6134
		COG1085	galactose-1-phosphate uridylyltransferase	1612
		COG1486	Alpha-galactosidase/6-phospho-beta-glucosidase, glycoside hydrolase family 4	1710
		COG2017	Galactose mutarotase or related enzyme	21082
		COG2723	Beta-glucosidase/6-phospho-beta-glucosidase/beta-galactosidase	6030
		COG3250	Beta-galactosidase/beta-glucuronidase/hydrolase	39486
		COG3345	Alpha-galactosidase	4836
		COG4468	Galactose-1-phosphate uridylyltransferase	284
Glucan		COG0058	Glucan phosphorylase	6484
		COG0296	1,4-alpha-glucan branching enzyme	28894
		COG0448	ADP-glucose pyrophosphorylase	7098
		COG1640	4-alpha-glucanotransferase	12492
		COG2270	Beta-glucanase, GH16 family	9050
		COG3405	endo-1,4-d-glucanase (EC 3.2.1.4)	3970
		COG5309	Exo-beta-1,3-glucanase, GH17 family	560
		COG5498	Endoglucanase Acf2	90
Glucose		COG3405	Endoglucanase Y	3970
		COG3459	Cellobiose phosphorylase	6354
		COG0297	Glycogen synthase	12938
		COG0296	1,4-alpha-glucan branching enzyme	28894
		COG1523	Type II secretory pathway, pullulanase PulA and related glycosidases	20864
		COG2723	Beta-glucosidase/6-phospho-beta-glucosidase/beta-galactosidase	6030
		COG0166	Glucose-6-phosphate isomerase	18430
		COG1501	Alpha-glucosidases, family 31 of glycosyl hydrolases	21614
		COG1472	Beta-glucosidase-related glycosidases	55698
Mannose		COG1312	D-mannonate dehydratase	8264
		COG0246	Mannitol-1-phosphate/altronate dehydrogenases	11694
		COG1482	Phosphomannose isomerase	6256
		COG1109	Phosphomannomutase	34788
Rhamnose		COG3347	Rhamnose utilisation protein RhaD	9166
		COG4806	L-rhamnose isomerase	234
Xylose		COG2115	Xylose Isomerase	11734
		COG3507	Beta-xylosidase, Glycoside hydrolase family 43	25482
		COG3693	Endo-1,4-beta-xylanase, GH35 family	8604
		COG4130	Xylose Isomerase Domain-Containing protein	994
Transferase		COG1216	Glycosyltransferase, GT2 family	18850
		COG1640	4-alpha-glucanotransferase	12492
		COG3594	Fucose 4-O-acetylase or related acetyltransferase	890
		COG4468	Galactose-1-phosphate uridylyltransferase	284
		COG5542	Mannosyltransferase related to Gpi18	22
Transport and phosphotransferase system	ABC-type transport system	COG0395	ABC-type glycerol-3-phosphate transport system, permease component	26516
		COG1129	ABC-type sugar transport system, ATPase component	10550
		COG1134	ABC-type polysaccharide/polyol phosphate transport system, ATPase component	13154
		COG1172	Ribose/xylose/arabinose/galactoside ABC-type transport system, permease component	7876
		COG1175	ABC-type sugar transport systems, permease components	34914
		COG1653	ABC-type sugar transport system, periplasmic component	21114
		COG1682	ABC-type polysaccharide/polyol phosphate export permease	9778
		COG1879	ABC-type sugar transport system, periplasmic component	6884
		COG3833	ABC-type maltose transport system, permease component	1444
		COG3839	ABC-type sugar transport system, ATPase component	18898
		COG4209	ABC-type polysaccharide transport system, permease component	5148
		COG4213	ABC-type xylose transport system, periplasmic component	3592
		COG4721	ABC superfamily ATP binding cassette transporter membrane protein	354
		COG4214	ABC-type xylose transport system, permease component	3842
	TonB	COG0810	TonB family	8966
		COG0823	Involved in the TonB-independent uptake of proteins	16906
		COG4206	TonB-dependent Receptor	14588
		COG4771	TonB-linked outer membrane protein	17960
	Permease	COG0477	MFS family permease	72222
		COG0738	Fucose permease	24128
		COG1593	TRAP-type C4-dicarboxylate transport system, large permease component	25872
		COG2271	Sugar phosphate permease	726
		COG2610	H+/gluconate symporter or related permease	8932
		COG2814	Arabinose efflux permease	16508
		COG3090	TRAP-type C4-dicarboxylate transport system, small permease component	4622
	Phosphotransferase system	COG1080	Phosphoenolpyruvate-protein kinase	9224
		COG1263	Phosphotransferase system, glucose/maltose/N-acetylglucosamine-specific	936
		COG1264	Phosphotransferase system IIB components	218
		COG1299	Phosphotransferase system, fructose-specific IIC component	108
		COG1445	Phosphotransferase system fructose-specific component IIB	166
		COG1762	Phosphotransferase system mannitol/fructose-specific IIA domain (Ntr-type)	3252
		COG1925	Phosphotransferase system, phosphocarrier protein	1492
		COG2190	Phosphotransferase system IIA components	500
		COG2213	Phosphotransferase system, mannitol-specific IIBC component	504
		COG2893	Phosphotransferase system, mannose/fructose-specific component IIA	2318
		COG3414	Phosphotransferase system, galactitol-specific IIB component	378
		COG3775	Phosphotransferase system, galactitol-specific IIC component	1078
		COG4668	Mannitol/fructose-specific phosphotransferase system, IIA domain	220
