# Supplementary material for: Metagenomic mining pectinolytic microbes and enzymes from an apple pomace-adapted compost microbial community
Source: Biotechnol Biofuels. 2017 Aug 22;10:198. doi: 10.1186/s13068-017-0885-y (PMC5568718; doi:10.1186/s13068-017-0885-y)
Supplement: Supplementary file 6 — Additional file 6: Table S4. Annotation of CAZymes genes.xlsx. Annotation of CAZymes genes by dbCAN. [file 13068_2017_885_MOESM6_ESM.xlsx]

## Sheet: Annotation of CAZyme genes
Senquence	CAZy
Mat30_C5858415_1_gene_1_1	GT51
Mat30_C5858437_1_gene_1_1	CBM35
Mat30_C5859339_1_gene_2_1	GT4
Mat30_C5859487_1_gene_1_1	GH29
Mat30_C5860883_1_gene_1_1	GT4
Mat30_C5861425_1_gene_1_1	GT25
Mat30_C5861663_1_gene_1_1	CBM48
Mat30_C5861877_1_gene_1_1	GT4
Mat30_C5862653_1_gene_1_1	CBM66
Mat30_C5863063_1_gene_1_1	GT1
Mat30_C5863417_1_gene_1_1	PL8
Mat30_C5863971_1_gene_1_1	GH43
Mat30_C5864883_1_gene_1_1	GH3
Mat30_C5864915_1_gene_1_1	GH20
Mat30_C5865215_1_gene_1_1	CBM48
Mat30_C5865219_1_gene_1_1	GT51
Mat30_C5865705_1_gene_1_1	GH42
Mat30_C5866235_1_gene_2_1	GT2
Mat30_C5866391_1_gene_1_1	GT51
Mat30_C5866547_1_gene_1_1	GT51
Mat30_C5866857_1_gene_1_1	CBM16
Mat30_C5866935_1_gene_1_1	CBM35
Mat30_C5867421_1_gene_1_1	GT30
Mat30_C5867629_1_gene_1_1	GH9
Mat30_C5867859_1_gene_1_1	CE15
Mat30_C5868261_1_gene_1_1	PL10
Mat30_C5868453_1_gene_1_1	CE10
Mat30_C5868471_1_gene_1_1	GT2
Mat30_C5868901_1_gene_1_1	CBM44
Mat30_C5868947_1_gene_1_1	GH109
Mat30_C5869703_1_gene_1_1	GH31
Mat30_C5869741_1_gene_1_1	GH9
Mat30_C5869889_1_gene_1_1	AA2
Mat30_C5869975_1_gene_1_1	GH10
Mat30_C5871663_1_gene_1_1	CBM50
Mat30_C5871815_1_gene_1_1	CBM6
Mat30_C5871899_1_gene_1_1	AA6
Mat30_C5872111_1_gene_1_1	GH88
Mat30_C5872219_1_gene_1_1	GT2
Mat30_C5872571_1_gene_2_1	CE14
Mat30_C5872573_1_gene_1_1	GT4
Mat30_C5874229_1_gene_1_1	CBM22
Mat30_C5874365_1_gene_1_1	GT4
Mat30_C5875429_1_gene_1_1	CE10
Mat30_C5875951_1_gene_1_1	CBM32
Mat30_C5876281_1_gene_2_1	CBM4
Mat30_C5876367_1_gene_1_1	GT4
Mat30_C5876583_1_gene_1_1	GT4
Mat30_C5877069_1_gene_1_1	GT51
Mat30_C5877207_1_gene_1_1	GH13
Mat30_C5877335_1_gene_1_1	GT19
Mat30_C5877421_1_gene_1_1	GT13
Mat30_C5877533_1_gene_1_1	GT83
Mat30_C5877639_1_gene_1_1	AA7
Mat30_C5877683_1_gene_1_1	GH43
Mat30_C5878995_1_gene_1_1	GH78
Mat30_C5879407_1_gene_1_1	CBM67
Mat30_C5879417_1_gene_1_1	GH29
Mat30_C5879677_1_gene_1_1	GH23
Mat30_C5879723_1_gene_1_1	GH109
Mat30_C5879863_1_gene_1_1	CE9
Mat30_C5880069_1_gene_2_1	GH109
Mat30_C5880243_1_gene_1_1	CE10
Mat30_C5880445_1_gene_1_1	CE1
Mat30_C5880575_1_gene_1_1	CE1
Mat30_C5880653_1_gene_1_1	GH23
Mat30_C5880973_1_gene_1_1	GH109
Mat30_C5881105_1_gene_1_1	GT81
Mat30_C5881427_1_gene_1_1	GH5
Mat30_C5881941_1_gene_1_1	GT4
Mat30_C5882195_1_gene_1_1	GH5
Mat30_C5882495_1_gene_1_1	GT4
Mat30_C5882729_1_gene_2_1	CE14
Mat30_C5883279_1_gene_1_1	GH15
Mat30_C5883293_1_gene_1_1	CE10
Mat30_C5883517_1_gene_1_1	GH20
Mat30_C5883987_1_gene_1_1	CBM22
Mat30_C5884017_1_gene_1_1	GT9
Mat30_C5884897_1_gene_2_1	GH13
Mat30_C5884951_1_gene_1_1	CE3
Mat30_C5886263_1_gene_1_1	GT8
Mat30_C5886937_1_gene_1_1	GT4
Mat30_C5887331_1_gene_1_1	GH23
Mat30_C5887965_1_gene_1_1	GH103
Mat30_C5888019_1_gene_1_1	CBM44
Mat30_C5888171_1_gene_1_1	GH117
Mat30_C5888449_1_gene_1_1	GT4
Mat30_C5888709_1_gene_1_1	GH10
Mat30_C5888905_1_gene_1_1	GH13
Mat30_C5888951_1_gene_1_1	CBM40
Mat30_C5889399_1_gene_1_1	GH9
Mat30_C5889423_1_gene_2_1	AA10
Mat30_C5889735_1_gene_1_1	GH23
Mat30_C5890207_1_gene_2_1	GT4
Mat30_C5890803_1_gene_1_1	GT4
Mat30_C5890931_1_gene_1_1	PL1
Mat30_C5890987_1_gene_1_1	CE12
Mat30_C5891047_1_gene_1_1	GT2
Mat30_C5891055_1_gene_1_1	PL9
Mat30_C5891355_1_gene_1_1	GH1
Mat30_C5891617_1_gene_1_1	CE1
Mat30_C5891911_1_gene_1_1	GT4
Mat30_C5892183_1_gene_1_1	GT21
Mat30_C5892287_1_gene_1_1	CE10
Mat30_C5892377_1_gene_1_1	GH38
Mat30_C5892457_1_gene_1_1	GT4
Mat30_C5892563_1_gene_1_1	GH29
Mat30_C5892671_1_gene_1_1	GH109
Mat30_C5892995_1_gene_1_1	GT1
Mat30_C5893081_1_gene_1_1	GH15
Mat30_C5893521_1_gene_1_1	CE10
Mat30_C5893889_1_gene_1_1	PL9
Mat30_C5894303_1_gene_1_1	CBM50
Mat30_C5894999_1_gene_1_1	CE10
Mat30_C5895579_1_gene_1_1	GT4
Mat30_C5895875_1_gene_1_1	GH20
Mat30_C5896127_1_gene_1_1	GH78
Mat30_C5896373_1_gene_1_1	GH13
Mat30_C5896409_1_gene_1_1	GT4
Mat30_C5896741_1_gene_1_1	GT4
Mat30_C5896903_1_gene_1_1	CE10
Mat30_C5897313_1_gene_1_1	CE6
Mat30_C5897343_1_gene_1_1	GH109
Mat30_C5897459_1_gene_1_1	GH78
Mat30_C5897609_1_gene_1_1	PL1
Mat30_C5898111_1_gene_1_1	GH32
Mat30_C5898347_1_gene_1_1	GH23
Mat30_C5898365_1_gene_1_1	GH92
Mat30_C5898497_1_gene_1_1	GT2
Mat30_C5898613_1_gene_1_1	CE7
Mat30_C5900277_1_gene_1_1	CE10
Mat30_C5900607_1_gene_1_1	GT4
Mat30_C5900839_1_gene_1_1	CE11
Mat30_C5901171_1_gene_1_1	GH23
Mat30_C5901349_1_gene_1_1	GT28
Mat30_C5901519_1_gene_1_1	CE4
Mat30_C5902153_1_gene_1_1	GH6
Mat30_C5902353_1_gene_1_1	CE3
Mat30_C5903347_1_gene_1_1	GH27
Mat30_C5903465_1_gene_1_1	GT4
Mat30_C5903591_1_gene_1_1	GT19
Mat30_C5904077_1_gene_1_1	GT28
Mat30_C5904237_1_gene_1_1	GT4
Mat30_C5904607_1_gene_1_1	GT4
Mat30_C5904977_1_gene_1_1	GH88
Mat30_C5904985_1_gene_1_1	GH15
Mat30_C5905201_1_gene_1_1	GH43
Mat30_C5905509_1_gene_1_1	CE1
Mat30_C5905619_1_gene_1_1	GT2
Mat30_C5905639_1_gene_1_1	CE10
Mat30_C5906025_1_gene_1_1	GH109
Mat30_C5906123_1_gene_1_1	AA6
Mat30_C5906501_1_gene_1_1	GH3
Mat30_C5906597_1_gene_1_1	GH42
Mat30_C5906703_1_gene_1_1	CBM48
Mat30_C5907055_1_gene_1_1	PL22
Mat30_C5907083_1_gene_1_1	CE1
Mat30_C5907233_1_gene_1_1	GT4
Mat30_C5907423_1_gene_1_1	GH109
Mat30_C5907623_1_gene_1_1	GT87
Mat30_C5908035_1_gene_1_1	GT4
Mat30_C5908313_1_gene_1_1	CBM66
Mat30_C5908413_1_gene_1_1	CBM50
Mat30_C5908413_1_gene_1_1	GH73
Mat30_C5908461_1_gene_1_1	GT2
Mat30_C5909197_1_gene_1_1	CE10
Mat30_C5910219_1_gene_1_1	GH24
Mat30_C5910309_1_gene_1_1	GT5
Mat30_C5910545_1_gene_1_1	CE14
Mat30_C5910579_1_gene_1_1	CBM66
Mat30_C5911319_1_gene_1_1	GH9
Mat30_C5911393_1_gene_1_1	CBM50
Mat30_C5911393_1_gene_1_1	CBM50
Mat30_C5911629_1_gene_1_1	GT4
Mat30_C5911647_1_gene_1_1	GH43
Mat30_C5911655_1_gene_1_1	GH65
Mat30_C5913117_1_gene_1_1	CE1
Mat30_C5913153_1_gene_2_1	GH29
Mat30_C5913359_1_gene_1_1	GT4
Mat30_C5913573_1_gene_1_1	GT4
Mat30_C5914959_1_gene_1_1	GT51
Mat30_C5915287_1_gene_1_1	GT51
Mat30_C5915369_1_gene_1_1	GH103
Mat30_C5915681_1_gene_1_1	GH78
Mat30_C5915983_1_gene_1_1	GT2
Mat30_C5916305_1_gene_2_1	GT19
Mat30_C5918071_1_gene_1_1	GT2
Mat30_C5918537_1_gene_1_1	GH13
Mat30_C5919209_1_gene_1_1	CE6
Mat30_C5919235_1_gene_1_1	GH117
Mat30_C5919873_1_gene_1_1	GH109
Mat30_C5919885_1_gene_1_1	CBM4
Mat30_C5920065_1_gene_1_1	GT9
Mat30_C5920381_1_gene_1_1	GH5
Mat30_C5920713_1_gene_1_1	CBM48
Mat30_C5920713_1_gene_1_1	CBM48
Mat30_C5920787_1_gene_1_1	CE9
Mat30_C5921015_1_gene_1_1	CE10
Mat30_C5921175_1_gene_1_1	GT4
Mat30_C5921275_1_gene_1_1	AA6
Mat30_C5921561_1_gene_2_1	CE4
Mat30_C5921807_1_gene_1_1	GT4
Mat30_C5921829_1_gene_1_1	GH102
Mat30_C5922697_1_gene_1_1	CE10
Mat30_C5922723_1_gene_1_1	GT4
Mat30_C5922861_1_gene_1_1	GH9
Mat30_C5923609_1_gene_1_1	GT4
Mat30_C5924081_1_gene_1_1	GT83
Mat30_C5924801_1_gene_1_1	CE10
Mat30_C5925061_1_gene_1_1	GH105
Mat30_C5925087_1_gene_1_1	CBM44
Mat30_C5925171_1_gene_1_1	GT51
Mat30_C5925435_1_gene_1_1	CBM32
Mat30_C5925575_1_gene_1_1	GH109
Mat30_C5926339_1_gene_1_1	GH23
Mat30_C5926649_1_gene_1_1	CBM50
Mat30_C5926649_1_gene_2_1	CE14
Mat30_C5926673_1_gene_1_1	GH130
Mat30_C5926745_1_gene_1_1	GT4
Mat30_C5926745_1_gene_2_1	GT90
Mat30_C5927583_1_gene_1_1	CBM44
Mat30_C5927733_1_gene_1_1	CE1
Mat30_C5928165_1_gene_2_1	CE16
Mat30_C5928293_1_gene_1_1	GH64
Mat30_C5928465_1_gene_1_1	CBM57
Mat30_C5928667_1_gene_1_1	GH109
Mat30_C5929579_1_gene_1_1	GT3
Mat30_C5930213_1_gene_1_1	GH42
Mat30_C5930251_1_gene_1_1	GT2
Mat30_C5930469_1_gene_1_1	CE16
Mat30_C5930749_1_gene_1_1	GH84
Mat30_C5931017_1_gene_1_1	PL12
Mat30_C5931503_1_gene_1_1	CE3
Mat30_C5931597_1_gene_1_1	GT9
Mat30_C5931865_1_gene_1_1	GT4
Mat30_C5931891_1_gene_1_1	GH130
Mat30_C5931939_1_gene_2_1	CE1
Mat30_C5932705_1_gene_1_1	GH3
Mat30_C5933339_1_gene_1_1	CE1
Mat30_C5933397_1_gene_1_1	CBM32
Mat30_C5933697_1_gene_1_1	GH28
Mat30_C5934129_1_gene_1_1	GH77
Mat30_C5934377_1_gene_1_1	GH109
Mat30_C5935457_1_gene_1_1	GT4
Mat30_C5935891_1_gene_1_1	CBM44
Mat30_C5936009_1_gene_1_1	CE1
Mat30_C5936077_1_gene_1_1	GH43
Mat30_C5936553_1_gene_1_1	GT2
Mat30_C5936681_1_gene_1_1	GH23
Mat30_C5936911_1_gene_1_1	GH1
Mat30_C5938373_1_gene_1_1	CE1
Mat30_C5938765_1_gene_1_1	CBM66
Mat30_C5939353_1_gene_1_1	GH3
Mat30_C5939551_1_gene_1_1	GH109
Mat30_C5939899_1_gene_1_1	CBM66
Mat30_C5940711_1_gene_1_1	GH3
Mat30_C5940773_1_gene_1_1	GT4
Mat30_C5940805_1_gene_1_1	GH33
Mat30_C5941275_1_gene_1_1	GH78
Mat30_C5941585_1_gene_1_1	GT9
Mat30_C5942127_1_gene_1_1	AA2
Mat30_C5942547_1_gene_2_1	GT5
Mat30_C5942655_1_gene_1_1	GH77
Mat30_C5942843_1_gene_1_1	PL8
Mat30_C5942987_1_gene_1_1	GH26
Mat30_C5943165_1_gene_1_1	CE1
Mat30_C5943333_1_gene_1_1	GH109
Mat30_C5944179_1_gene_1_1	CE10
Mat30_C5944485_1_gene_1_1	CE4
Mat30_C5944865_1_gene_1_1	GH43
Mat30_C5944925_1_gene_1_1	CE4
Mat30_C5945709_1_gene_1_1	GH78
Mat30_C5945901_1_gene_1_1	GH19
Mat30_C5946115_1_gene_1_1	GT8
Mat30_C5946513_1_gene_1_1	GH109
Mat30_C5946551_1_gene_1_1	CE9
Mat30_C5947059_1_gene_1_1	CBM48
Mat30_C5947387_1_gene_1_1	GT4
Mat30_C5947601_1_gene_1_1	CBM32
Mat30_C5947805_1_gene_1_1	CE14
Mat30_C5947875_1_gene_1_1	CBM22
Mat30_C5947875_1_gene_1_1	CBM22
Mat30_C5948041_1_gene_1_1	GH109
Mat30_C5948611_1_gene_1_1	GT26
Mat30_C5948721_1_gene_1_1	AA2
Mat30_C5948753_1_gene_1_1	GH36
Mat30_C5949183_1_gene_1_1	CBM44
Mat30_C5949383_1_gene_1_1	GH20
Mat30_C5949487_1_gene_1_1	GH13
Mat30_C5949533_1_gene_1_1	GH13
Mat30_C5950101_1_gene_1_1	GH29
Mat30_C5950325_1_gene_2_1	GT2
Mat30_C5950975_1_gene_1_1	GT51
Mat30_C5951331_1_gene_1_1	GH1
Mat30_C5951555_1_gene_1_1	GH20
Mat30_C5951609_1_gene_1_1	CE8
Mat30_C5952191_1_gene_1_1	CE10
Mat30_C5952497_1_gene_1_1	CE10
Mat30_C5952691_1_gene_1_1	CE14
Mat30_C5952713_1_gene_1_1	CE4
Mat30_C5952731_1_gene_1_1	CBM40
Mat30_C5952749_1_gene_1_1	CE10
Mat30_C5953427_1_gene_1_1	CBM2
Mat30_C5953447_1_gene_1_1	GT81
Mat30_C5953785_1_gene_1_1	CBM48
Mat30_C5953865_1_gene_1_1	CE1
Mat30_C5953895_1_gene_1_1	CBM32
Mat30_C5954423_1_gene_1_1	GH36
Mat30_C5954603_1_gene_1_1	AA7
Mat30_C5955171_1_gene_1_1	CBM50
Mat30_C5955171_1_gene_1_1	GH73
Mat30_C5955267_1_gene_1_1	CBM32
Mat30_C5955443_1_gene_1_1	AA7
Mat30_C5955707_1_gene_2_1	GH23
Mat30_C5956497_1_gene_1_1	GT9
Mat30_C5956639_1_gene_1_1	GT2
Mat30_C5957305_1_gene_1_1	CE1
Mat30_C5957661_1_gene_1_1	GT4
Mat30_C5957781_1_gene_2_1	CBM2
Mat30_C5958503_1_gene_1_1	GH109
Mat30_C5958761_1_gene_1_1	GH51
Mat30_C5959167_1_gene_1_1	GH105
Mat30_C5959225_1_gene_1_1	CE1
Mat30_C5959359_1_gene_1_1	CBM22
Mat30_C5959359_1_gene_1_1	CBM22
Mat30_C5959645_1_gene_1_1	GT4
Mat30_C5959715_1_gene_1_1	CE10
Mat30_C5959983_1_gene_1_1	PL7
Mat30_C5960051_1_gene_1_1	GT2
Mat30_C5960711_1_gene_1_1	PL8
Mat30_C5960735_1_gene_1_1	CE1
Mat30_C5961047_1_gene_1_1	CE1
Mat30_C5961889_1_gene_1_1	GT4
Mat30_C5961937_1_gene_1_1	GH43
Mat30_C5962317_1_gene_1_1	AA7
Mat30_C5962455_1_gene_1_1	GT2
Mat30_C5963079_1_gene_1_1	GT4
Mat30_C5963181_1_gene_2_1	CE14
Mat30_C5963285_1_gene_1_1	GT4
Mat30_C5963361_1_gene_1_1	CE10
Mat30_C5963881_1_gene_1_1	GT4
Mat30_C5964359_1_gene_2_1	GH109
Mat30_C5964839_1_gene_1_1	CBM35
Mat30_C5965173_1_gene_1_1	CBM50
Mat30_C5965293_1_gene_1_1	GT2
Mat30_C5966061_1_gene_1_1	CE10
Mat30_C5966209_1_gene_1_1	CE10
Mat30_C5966405_1_gene_1_1	CE1
Mat30_C5966515_1_gene_2_1	CE11
Mat30_C5967101_1_gene_1_1	GT32
Mat30_C5967311_1_gene_1_1	CE12
Mat30_C5967575_1_gene_1_1	GH59
Mat30_C5967635_1_gene_1_1	CE4
Mat30_C5967655_1_gene_1_1	GH109
Mat30_C5968985_1_gene_1_1	AA7
Mat30_C5969153_1_gene_1_1	GH105
Mat30_C5969561_1_gene_1_1	CE3
Mat30_C5970025_1_gene_1_1	GH51
Mat30_C5970199_1_gene_1_1	PL1
Mat30_C5970359_1_gene_1_1	GH67
Mat30_C5970559_1_gene_1_1	GT4
Mat30_C5970559_1_gene_1_1	GT5
Mat30_C5971027_1_gene_1_1	GH20
Mat30_C5971041_1_gene_1_1	CE10
Mat30_C5971223_1_gene_1_1	GT4
Mat30_C5971919_1_gene_1_1	CE10
Mat30_C5972465_1_gene_1_1	GH8
Mat30_C5972639_1_gene_2_1	GT4
Mat30_C5973051_1_gene_2_1	CBM9
Mat30_C5973817_1_gene_1_1	GH51
Mat30_C5974293_1_gene_2_1	GT4
Mat30_C5974423_1_gene_2_1	CE14
Mat30_C5974491_1_gene_1_1	GT4
Mat30_C5974683_1_gene_1_1	GH33
Mat30_C5974781_1_gene_1_1	GT4
Mat30_C5974987_1_gene_1_1	GH42
Mat30_C5975005_1_gene_1_1	GT4
Mat30_C5975263_1_gene_1_1	CE14
Mat30_C5975897_1_gene_1_1	CBM50
Mat30_C5975903_1_gene_1_1	CE10
Mat30_C5976373_1_gene_1_1	CE1
Mat30_C5976445_1_gene_1_1	GH13
Mat30_C5977119_1_gene_1_1	CE14
Mat30_C5977343_1_gene_3_1	CBM2
Mat30_C5977617_1_gene_1_1	GH31
Mat30_C5977983_1_gene_1_1	GH10
Mat30_C5978561_1_gene_1_1	CBM35
Mat30_C5979185_1_gene_1_1	PL11
Mat30_C5979263_1_gene_1_1	CE3
Mat30_C5979523_1_gene_1_1	GH35
Mat30_C5979825_1_gene_1_1	CE4
Mat30_C5980443_1_gene_1_1	CBM13
Mat30_C5980443_1_gene_1_1	GH62
Mat30_C5980607_1_gene_1_1	GT51
Mat30_C5980933_1_gene_1_1	CBM44
Mat30_C5980933_1_gene_1_1	CBM44
Mat30_C5981019_1_gene_1_1	GH109
Mat30_C5981467_1_gene_1_1	CBM48
Mat30_C5981555_1_gene_1_1	CBM9
Mat30_C5981589_1_gene_1_1	GH5
Mat30_C5981635_1_gene_2_1	CBM32
Mat30_C5982123_1_gene_1_1	CE1
Mat30_C5982799_1_gene_1_1	GH16
Mat30_C5982891_1_gene_1_1	GH39
Mat30_C5982915_1_gene_2_1	AA6
Mat30_C5983037_1_gene_1_1	GH128
Mat30_C5983399_1_gene_1_1	CBM2
Mat30_C5983963_1_gene_1_1	GH87
Mat30_C5984639_1_gene_2_1	GH109
Mat30_C5984645_1_gene_1_1	GH65
Mat30_C5986277_1_gene_1_1	PL12
Mat30_C5986405_1_gene_1_1	CBM50
Mat30_C5987415_1_gene_2_1	CE1
Mat30_C5987457_1_gene_1_1	GT2
Mat30_C5987717_1_gene_1_1	GT10
Mat30_C5988021_1_gene_1_1	GT9
Mat30_C5988075_1_gene_1_1	GT2
Mat30_C5988271_1_gene_1_1	AA10
Mat30_C5988657_1_gene_1_1	CE12
Mat30_C5988861_1_gene_1_1	CE1
Mat30_C5988979_1_gene_1_1	GH13
Mat30_C5989043_1_gene_1_1	CE10
Mat30_C5989053_1_gene_1_1	GH43
Mat30_C5989227_1_gene_2_1	GH25
Mat30_C5989429_1_gene_1_1	GH29
Mat30_C5989683_1_gene_1_1	GT4
Mat30_C5989685_1_gene_1_1	CBM9
Mat30_C5990011_1_gene_1_1	GT2
Mat30_C5990537_1_gene_1_1	GH106
Mat30_C5990599_1_gene_1_1	GT2
Mat30_C5990863_1_gene_2_1	GT2
Mat30_C5991069_1_gene_1_1	GH43
Mat30_C5991473_1_gene_1_1	GH10
Mat30_C5992249_1_gene_1_1	GH127
Mat30_C5992637_1_gene_1_1	GH13
Mat30_C5992689_1_gene_2_1	GH43
Mat30_C5993269_1_gene_1_1	GT27
Mat30_C5993443_1_gene_1_1	GT4
Mat30_C5993909_1_gene_1_1	PL8
Mat30_C5995481_1_gene_1_1	GT4
Mat30_C5995499_1_gene_2_1	GT2
Mat30_C5995845_1_gene_1_1	GH39
Mat30_C5995891_1_gene_1_1	CE6
Mat30_C5996171_1_gene_1_1	GH78
Mat30_C5997071_1_gene_2_1	GH53
Mat30_C5997283_1_gene_1_1	GH39
Mat30_C5997301_1_gene_1_1	GH77
Mat30_C5997809_1_gene_1_1	CBM32
Mat30_C5997809_1_gene_1_1	GH43
Mat30_C5998103_1_gene_1_1	GT4
Mat30_C5998115_1_gene_1_1	CBM2
Mat30_C5998115_1_gene_1_1	GH10
Mat30_C5998457_1_gene_1_1	GH43
Mat30_C5998491_1_gene_2_1	CE6
Mat30_C5998679_1_gene_1_1	GH13
Mat30_C5998715_1_gene_1_1	GT4
Mat30_C5999049_1_gene_1_1	PL6
Mat30_C5999093_1_gene_1_1	GH78
Mat30_C5999215_1_gene_1_1	GH36
Mat30_C5999611_1_gene_1_1	GH43
Mat30_C5999739_1_gene_1_1	GH3
Mat30_C6000268_1_gene_2_1	GH18
Mat30_C6000498_1_gene_1_1	GH28
Mat30_C6000880_1_gene_1_1	GH29
Mat30_C6001228_1_gene_1_1	AA6
Mat30_C6001464_1_gene_1_1	CE7
Mat30_C6001758_1_gene_1_1	GT2
Mat30_C6001784_1_gene_1_1	GH3
Mat30_C6002114_1_gene_1_1	GH43
Mat30_C6002122_1_gene_2_1	GT2
Mat30_C6002468_1_gene_1_1	GH109
Mat30_C6002514_1_gene_1_1	GH127
Mat30_C6002730_1_gene_2_1	GH13
Mat30_C6002836_1_gene_2_1	GT4
Mat30_C6003222_1_gene_1_1	CBM30
Mat30_C6003222_1_gene_1_1	GH9
Mat30_C6003294_1_gene_1_1	GH95
Mat30_C6003436_1_gene_1_1	GH109
Mat30_C6004184_1_gene_1_1	GH30
Mat30_C6004244_1_gene_1_1	CE1
Mat30_C6004330_1_gene_1_1	GH78
Mat30_C6004390_1_gene_1_1	GT83
Mat30_C6004420_1_gene_1_1	GH95
Mat30_C6004568_1_gene_2_1	GT4
Mat30_C6004912_1_gene_1_1	CE1
Mat30_C6005232_1_gene_1_1	GT2
Mat30_C6006012_1_gene_1_1	GT4
Mat30_C6006100_1_gene_2_1	CE10
Mat30_C6006210_1_gene_1_1	GT41
Mat30_C6006238_1_gene_1_1	CE6
Mat30_C6006736_1_gene_1_1	CBM32
Mat30_C6006914_1_gene_2_1	GH23
Mat30_C6007174_1_gene_1_1	CE10
Mat30_C6007736_1_gene_1_1	GH109
Mat30_C6008898_1_gene_1_1	GH74
Mat30_C6008898_1_gene_1_1	GH74
Mat30_C6009326_1_gene_1_1	CBM6
Mat30_C6010020_1_gene_1_1	CE1
Mat30_C6010366_1_gene_1_1	GT76
Mat30_C6010446_1_gene_1_1	CBM22
Mat30_C6010446_1_gene_1_1	CBM22
Mat30_C6011154_1_gene_1_1	CE8
Mat30_C6011364_1_gene_1_1	GH106
Mat30_C6011584_1_gene_1_1	GT4
Mat30_C6012012_1_gene_1_1	CE1
Mat30_C6012396_1_gene_1_1	GT4
Mat30_C6012922_1_gene_1_1	GT13
Mat30_C6013568_1_gene_1_1	CBM12
Mat30_C6013614_1_gene_1_1	GH23
Mat30_C6013874_1_gene_1_1	GH78
Mat30_C6014196_1_gene_1_1	GH13
Mat30_C6014210_1_gene_1_1	GT4
Mat30_C6014552_1_gene_1_1	GH32
Mat30_C6014552_1_gene_1_1	GH130
Mat30_C6014622_1_gene_1_1	AA4
Mat30_C6014932_1_gene_1_1	GT4
Mat30_C6015270_1_gene_1_1	CE10
Mat30_C6015398_1_gene_1_1	CBM9
Mat30_C6015600_1_gene_1_1	GT2
Mat30_C6015950_1_gene_1_1	GH109
Mat30_C6016492_1_gene_1_1	GH38
Mat30_C6016846_1_gene_1_1	GH2
Mat30_C6017420_1_gene_1_1	GH130
Mat30_C6017420_1_gene_2_1	GT4
Mat30_C6017436_1_gene_1_1	GH65
Mat30_C6018256_1_gene_1_1	GH36
Mat30_C6018374_1_gene_1_1	GH109
Mat30_C6018568_1_gene_1_1	GH95
Mat30_C6018652_1_gene_1_1	GT94
Mat30_C6018874_1_gene_2_1	CE6
Mat30_C6018904_1_gene_1_1	GT2
Mat30_C6019064_1_gene_1_1	GT51
Mat30_C6019088_1_gene_1_1	GT4
Mat30_C6019216_1_gene_2_1	GT45
Mat30_C6019818_1_gene_1_1	GH130
Mat30_C6019942_1_gene_1_1	GH33
Mat30_C6020452_1_gene_1_1	GH5
Mat30_C6020460_1_gene_2_1	GH23
Mat30_C6021594_1_gene_2_1	GH25
Mat30_C6021788_1_gene_1_1	GT94
Mat30_C6022084_1_gene_1_1	CBM50
Mat30_C6022084_1_gene_1_1	GH73
Mat30_C6022304_1_gene_2_1	GT4
Mat30_C6022324_1_gene_1_1	GT8
Mat30_C6022454_1_gene_2_1	GT4
Mat30_C6023208_1_gene_1_1	GH95
Mat30_C6024952_1_gene_1_1	AA3
Mat30_C6025136_1_gene_2_1	GT87
Mat30_C6025434_1_gene_2_1	CBM35
Mat30_C6025692_1_gene_1_1	GT51
Mat30_C6025896_1_gene_1_1	CBM32
Mat30_C6026004_1_gene_1_1	GT28
Mat30_C6026182_1_gene_2_1	AA6
Mat30_C6027058_1_gene_1_1	GH3
Mat30_C6027350_1_gene_1_1	CBM48
Mat30_C6027350_1_gene_1_1	GH13
Mat30_C6027542_1_gene_2_1	GH23
Mat30_C6028524_1_gene_1_1	CE10
Mat30_C6029240_1_gene_1_1	CE1
Mat30_C6029346_1_gene_2_1	GH3
Mat30_C6029626_1_gene_1_1	CE15
Mat30_C6030028_1_gene_1_1	GH105
Mat30_C6030144_1_gene_1_1	GH23
Mat30_C6030834_1_gene_1_1	CE14
Mat30_C6030950_1_gene_2_1	GT4
Mat30_C6031206_1_gene_2_1	GT51
Mat30_C6031698_1_gene_1_1	GT30
Mat30_C6032482_1_gene_1_1	GH13
Mat30_C6032890_1_gene_1_1	GH92
Mat30_C6033110_1_gene_1_1	GH18
Mat30_C6033448_1_gene_1_1	CE1
Mat30_C6033822_1_gene_1_1	PL1
Mat30_C6033936_1_gene_1_1	CBM37
Mat30_C6033978_1_gene_1_1	GH68
Mat30_C6034116_1_gene_1_1	GH92
Mat30_C6034868_1_gene_1_1	GT4
Mat30_C6035056_1_gene_1_1	GT39
Mat30_C6035098_1_gene_1_1	PL5
Mat30_C6035298_1_gene_1_1	GH65
Mat30_C6036006_1_gene_1_1	GT2
Mat30_C6036044_1_gene_2_1	GT2
Mat30_C6036196_1_gene_1_1	GH95
Mat30_C6037246_1_gene_1_1	GH13
Mat30_C6037420_1_gene_1_1	CBM22
Mat30_C6037486_1_gene_2_1	CBM50
Mat30_C6037804_1_gene_1_1	GH33
Mat30_C6038968_1_gene_1_1	GH5
Mat30_C6039264_1_gene_1_1	GH20
Mat30_C6039822_1_gene_1_1	GT4
Mat30_C6039884_1_gene_1_1	GH13
Mat30_C6040084_1_gene_1_1	GT2
Mat30_C6040342_1_gene_1_1	GH31
Mat30_C6040588_1_gene_1_1	GH109
Mat30_C6040894_1_gene_1_1	CE14
Mat30_C6041080_1_gene_1_1	GT4
Mat30_C6041306_1_gene_1_1	GH13
Mat30_C6041344_1_gene_2_1	GT9
Mat30_C6041426_1_gene_1_1	PL9
Mat30_C6041464_1_gene_2_1	CBM23
Mat30_C6041540_1_gene_1_1	GH115
Mat30_C6041670_1_gene_2_1	GT2
Mat30_C6042064_1_gene_1_1	GH115
Mat30_C6042388_1_gene_1_1	CE1
Mat30_C6042404_1_gene_1_1	GH43
Mat30_C6042444_1_gene_1_1	GH3
Mat30_C6042586_1_gene_1_1	AA2
Mat30_C6043016_1_gene_1_1	AA7
Mat30_C6043360_1_gene_2_1	GT39
Mat30_C6043434_1_gene_1_1	CE1
Mat30_C6044744_1_gene_1_1	GH95
Mat30_C6044796_1_gene_2_1	GH15
Mat30_C6045682_1_gene_1_1	PL1
Mat30_C6045840_1_gene_1_1	GT4
Mat30_C6046180_1_gene_1_1	GH43
Mat30_C6046238_1_gene_1_1	GT4
Mat30_C6046388_1_gene_1_1	GH23
Mat30_C6046408_1_gene_1_1	CBM50
Mat30_C6047854_1_gene_1_1	GT41
Mat30_C6048498_1_gene_2_1	CBM9
Mat30_C6048562_1_gene_2_1	GT39
Mat30_C6049476_1_gene_2_1	CE10
Mat30_C6049682_1_gene_1_1	CBM2
Mat30_C6049710_1_gene_1_1	GH33
Mat30_C6050154_1_gene_1_1	CE10
Mat30_C6050424_1_gene_1_1	GH29
Mat30_C6050806_1_gene_1_1	GT4
Mat30_C6051048_1_gene_1_1	CE9
Mat30_C6051070_1_gene_2_1	GT2
Mat30_C6051412_1_gene_2_1	GH29
Mat30_C6051464_1_gene_1_1	CBM57
Mat30_C6052046_1_gene_2_1	GH92
Mat30_C6052122_1_gene_1_1	GT4
Mat30_C6052182_1_gene_1_1	CE10
Mat30_C6052306_1_gene_1_1	CBM42
Mat30_C6053200_1_gene_1_1	GT2
Mat30_C6053382_1_gene_1_1	GT26
Mat30_C6053474_1_gene_2_1	CBM20
Mat30_C6053610_1_gene_1_1	PL22
Mat30_C6053898_1_gene_1_1	GT2
Mat30_C6053898_1_gene_2_1	GT2
Mat30_C6054868_1_gene_1_1	GH1
Mat30_C6054942_1_gene_1_1	GH51
Mat30_C6054944_1_gene_2_1	GT2
Mat30_C6055428_1_gene_1_1	GT4
Mat30_C6055612_1_gene_1_1	GT2
Mat30_C6055674_1_gene_2_1	GT2
Mat30_C6056832_1_gene_1_1	CBM4
Mat30_C6056832_1_gene_2_1	GT1
Mat30_C6056882_1_gene_1_1	GT4
Mat30_C6058180_1_gene_1_1	GH109
Mat30_C6058424_1_gene_1_1	GT2
Mat30_C6058682_1_gene_1_1	CBM44
Mat30_C6058682_1_gene_2_1	GH33
Mat30_C6058822_1_gene_1_1	CE10
Mat30_C6060406_1_gene_1_1	GH29
Mat30_C6060776_1_gene_1_1	GH42
Mat30_C6061604_1_gene_1_1	CE1
Mat30_C6062304_1_gene_1_1	GH25
Mat30_C6062622_1_gene_3_1	CE12
Mat30_C6063214_1_gene_1_1	GH5
Mat30_C6064336_1_gene_1_1	CE1
Mat30_C6064570_1_gene_2_1	CBM32
Mat30_C6064570_1_gene_2_1	CBM56
Mat30_C6064858_1_gene_3_1	GH109
Mat30_C6065232_1_gene_2_1	GT9
Mat30_C6066092_1_gene_1_1	GT2
Mat30_C6066092_1_gene_2_1	GT83
Mat30_C6066644_1_gene_2_1	AA7
Mat30_C6066654_1_gene_1_1	GT4
Mat30_C6067116_1_gene_1_1	CE14
Mat30_C6067600_1_gene_1_1	CBM63
Mat30_C6067600_1_gene_1_1	CBM16
Mat30_C6068196_1_gene_1_1	CE9
Mat30_C6068766_1_gene_1_1	CE3
Mat30_C6068936_1_gene_1_1	CE1
Mat30_C6069374_1_gene_2_1	GH113
Mat30_C6069462_1_gene_1_1	CE12
Mat30_C6069484_1_gene_2_1	GH23
Mat30_C6069686_1_gene_1_1	PL22
Mat30_C6070062_1_gene_1_1	GH23
Mat30_C6070576_1_gene_2_1	CE4
Mat30_C6070624_1_gene_2_1	GH1
Mat30_C6070710_1_gene_2_1	CE3
Mat30_C6070862_1_gene_2_1	GH33
Mat30_C6071310_1_gene_2_1	CE1
Mat30_C6071348_1_gene_1_1	GT51
Mat30_C6071496_1_gene_1_1	GH28
Mat30_C6071536_1_gene_1_1	GT28
Mat30_C6072269_1_gene_2_1	GH20
Mat30_C6072429_1_gene_1_1	GH109
Mat30_C6073031_1_gene_1_1	GH2
Mat30_C6073375_1_gene_2_1	CBM48
Mat30_C6073375_1_gene_2_1	CBM48
Mat30_C6073375_1_gene_2_1	GH13
Mat30_C6073643_1_gene_1_1	GH3
Mat30_C6073687_1_gene_2_1	GT2
Mat30_C6073719_1_gene_2_1	GH32
Mat30_C6073841_1_gene_1_1	CE1
Mat30_C6073987_1_gene_1_1	GH1
Mat30_C6074009_1_gene_1_1	GH31
Mat30_C6075081_1_gene_1_1	GT2
Mat30_C6075105_1_gene_1_1	CBM50
Mat30_C6075181_1_gene_1_1	GH109
Mat30_C6076511_1_gene_1_1	CE9
Mat30_C6076605_1_gene_2_1	CE3
Mat30_C6076669_1_gene_2_1	GH20
Mat30_C6076907_1_gene_1_1	CE14
Mat30_C6077071_1_gene_1_1	PL8
Mat30_C6077751_1_gene_1_1	GH33
Mat30_C6078203_1_gene_2_1	GH109
Mat30_C6078261_1_gene_3_1	GT4
Mat30_C6078855_1_gene_5_1	GH24
Mat30_C6079637_1_gene_2_1	GH104
Mat30_C6080327_1_gene_1_1	GH51
Mat30_C6080804_1_gene_1_1	CBM51
Mat30_C6080976_1_gene_4_1	GH24
Mat30_C6081186_1_gene_1_1	GH74
Mat30_C6081432_1_gene_1_1	AA2
Mat30_C6081926_1_gene_1_1	CBM50
Mat30_C6081926_1_gene_1_1	CBM50
Mat30_C6081926_1_gene_1_1	CBM50
Mat30_C6081926_1_gene_1_1	CBM50
Mat30_C6082082_1_gene_3_1	CE3
Mat30_C6082960_1_gene_3_1	GT21
Mat30_C6083134_1_gene_1_1	CE4
Mat30_C6083390_1_gene_1_1	GT2
Mat30_C6083390_1_gene_2_1	GT27
Mat30_C6084220_1_gene_1_1	CE6
Mat30_C6085054_1_gene_3_1	AA6
Mat30_C6085828_1_gene_1_1	GH33
Mat30_C6086510_1_gene_1_1	CE1
Mat30_C6087288_1_gene_1_1	AA12
Mat30_C6087430_1_gene_1_1	GH31
Mat30_C6087624_1_gene_2_1	GH33
Mat30_C6088416_1_gene_4_1	GH51
Mat30_C6088424_1_gene_1_1	GH43
Mat30_C6089302_1_gene_1_1	GH106
Mat30_C6089946_1_gene_2_1	GH32
Mat30_C6090166_1_gene_1_1	CE1
Mat30_C6090576_1_gene_2_1	AA7
Mat30_C6090692_1_gene_2_1	GT4
Mat30_C6090722_1_gene_1_1	CE3
Mat30_C6091120_1_gene_3_1	GH25
Mat30_C6091282_1_gene_1_1	GH31
Mat30_C6092862_1_gene_2_1	GH23
Mat30_C6093142_1_gene_4_1	GH108
Mat30_C6093216_1_gene_1_1	GH103
Mat30_C6093216_1_gene_2_1	GH103
Mat30_C6093518_1_gene_3_1	GH109
Mat30_C6093558_1_gene_2_1	GH43
Mat30_C6093628_1_gene_1_1	GT9
Mat30_C6093628_1_gene_2_1	GT2
Mat30_C6094540_1_gene_2_1	GH26
Mat30_C6095750_1_gene_2_1	CE10
Mat30_C6096300_1_gene_2_1	GH95
Mat30_C6096788_1_gene_2_1	GT4
Mat30_C6097068_1_gene_1_1	GT2
Mat30_C6097460_1_gene_2_1	GT4
Mat30_C6097460_1_gene_3_1	CE4
Mat30_C6097684_1_gene_2_1	AA7
Mat30_C6097836_1_gene_1_1	GH24
Mat30_C6098256_1_gene_2_1	GT4
Mat30_C6098256_1_gene_4_1	GT4
Mat30_C6098486_1_gene_3_1	CE4
Mat30_C6098958_1_gene_4_1	GT51
Mat30_C6099044_1_gene_1_1	CE14
Mat30_C6099084_1_gene_1_1	CE4
Mat30_C6099252_1_gene_2_1	CE6
Mat30_C6099252_1_gene_2_1	CE6
Mat30_C6099252_1_gene_3_1	GH35
Mat30_C6100276_1_gene_2_1	GT41
Mat30_C6100650_1_gene_4_1	CBM66
Mat30_C6101672_1_gene_2_1	GT4
Mat30_C6102636_1_gene_1_1	PL12
Mat30_C6102636_1_gene_2_1	GT4
Mat30_C6104264_1_gene_1_1	GH5
Mat30_C6104264_1_gene_2_1	GH5
Mat30_C6104452_1_gene_1_1	GT9
Mat30_C6104744_1_gene_4_1	GT4
Mat30_C6104852_1_gene_1_1	CBM9
Mat30_C6104852_1_gene_1_1	GH93
Mat30_C6105082_1_gene_1_1	GT4
Mat30_C6105564_1_gene_1_1	CBM48
Mat30_C6105564_1_gene_1_1	GH13
Mat30_C6105934_1_gene_4_1	GT4
Mat30_C6105934_1_gene_5_1	GT4
Mat30_C6105934_1_gene_6_1	GT4
Mat30_C6106040_1_gene_1_1	CE14
Mat30_C6106056_1_gene_3_1	CE6
Mat30_C6106532_1_gene_2_1	GH23
Mat30_C6107032_1_gene_2_1	GH88
Mat30_C6107242_1_gene_2_1	GT5
Mat30_C6107270_1_gene_2_1	AA3
Mat30_C6107776_1_gene_4_1	AA4
Mat30_C6107916_1_gene_3_1	GH43
Mat30_C6107916_1_gene_4_1	GH43
Mat30_C6109070_1_gene_1_1	GT4
Mat30_C6109080_1_gene_2_1	GH109
Mat30_C6109384_1_gene_1_1	CE6
Mat30_C6109920_1_gene_1_1	GH20
Mat30_C6109990_1_gene_2_1	GT2
Mat30_C6109990_1_gene_4_1	GT2
Mat30_C6110724_1_gene_1_1	GT4
Mat30_C6110724_1_gene_4_1	GT2
Mat30_C6110724_1_gene_5_1	GT2
Mat30_C6111704_1_gene_8_1	CE3
Mat30_C6111810_1_gene_5_1	GH109
Mat30_C6111916_1_gene_2_1	GT4
Mat30_C6111916_1_gene_4_1	GT4
Mat30_C6112030_1_gene_3_1	GH109
Mat30_C6112116_1_gene_3_1	GT27
Mat30_C6112242_1_gene_3_1	CBM44
Mat30_C6113406_1_gene_4_1	GH31
Mat30_C6113406_1_gene_5_1	CBM48
Mat30_C6113406_1_gene_5_1	GH13
Mat30_C6113406_1_gene_6_1	GT5
Mat30_C6113834_1_gene_1_1	GH92
Mat30_C6113834_1_gene_3_1	GH125
Mat30_C6113834_1_gene_4_1	GH92
Mat30_C6113904_1_gene_3_1	CBM44
Mat30_C6113904_1_gene_4_1	CBM44
Mat30_C6113918_1_gene_2_1	GT4
Mat30_C6113918_1_gene_2_1	GT94
Mat30_C6113918_1_gene_3_1	GT4
Mat30_C6114174_1_gene_2_1	GT2
Mat30_C6114174_1_gene_3_1	GT4
Mat30_C6114174_1_gene_6_1	GT2
Mat30_C6114174_1_gene_8_1	GT2
Mat30_C6114180_1_gene_6_1	CBM66
Mat30_C6114180_1_gene_8_1	GH28
Mat30_C6114180_1_gene_9_1	GH28
Mat30_C6114338_1_gene_2_1	GT2
Mat30_C6114338_1_gene_3_1	GT4
Mat30_C6114338_1_gene_4_1	GT4
Mat30_C6114338_1_gene_7_1	GT2
Mat30_C6114338_1_gene_9_1	GT2
Mat30_C6114496_1_gene_1_1	GT14
Mat30_C6114496_1_gene_3_1	GT4
Mat30_C6114496_1_gene_4_1	GT4
Mat30_C6114558_1_gene_9_1	GT2
Mat30_C6115024_1_gene_8_1	CE10
Mat30_C6115106_1_gene_3_1	CE10
Mat30_C6115420_1_gene_8_1	CE3
Mat30_C6115432_1_gene_5_1	GH39
Mat30_C6115432_1_gene_6_1	GH39
Mat30_C6115502_1_gene_4_1	GH74
Mat30_C6115502_1_gene_4_1	GH74
Mat30_C6115502_1_gene_4_1	GH74
Mat30_C6115502_1_gene_4_1	GH74
Mat30_C6115502_1_gene_5_1	GH74
Mat30_C6115502_1_gene_5_1	GH74
Mat30_C6115502_1_gene_5_1	GH74
Mat30_C6115574_1_gene_10_1	GH109
Mat30_C6115574_1_gene_8_1	CBM56
Mat30_C6115666_1_gene_4_1	GH32
Mat30_C6115666_1_gene_9_1	GH26
Mat30_C6115752_1_gene_11_1	CBM32
Mat30_C6115752_1_gene_9_1	CE2
Mat30_C6115802_1_gene_23_1	GT7
Mat30_C6116188_1_gene_1_1	CBM32
Mat30_C6116188_1_gene_2_1	CBM19
Mat30_C6116188_1_gene_22_1	GT4
Mat30_C6116188_1_gene_29_1	GH16
Mat30_C6116188_1_gene_30_1	GT83
Mat30_C6116188_1_gene_31_1	GT2
Mat30_scaffold10000_2_gene_1_1	GH109
Mat30_scaffold10000_8_gene_1_1	GH117
Mat30_scaffold10006_1_gene_30_1	GT51
Mat30_scaffold10006_1_gene_37_1	GT4
Mat30_scaffold1002_2_gene_16_1	CBM44
Mat30_scaffold1002_2_gene_16_1	CBM44
Mat30_scaffold1002_2_gene_16_1	CBM44
Mat30_scaffold1002_2_gene_2_1	CBM44
Mat30_scaffold1002_2_gene_26_1	AA4
Mat30_scaffold100214_2_gene_1_1	GT2
Mat30_scaffold100219_1_gene_1_1	GH109
Mat30_scaffold10022_4_gene_2_1	GH113
Mat30_scaffold100295_2_gene_1_1	CE4
Mat30_scaffold10030_4_gene_1_1	CE1
Mat30_scaffold100329_2_gene_1_1	GH3
Mat30_scaffold100475_2_gene_1_1	GT4
Mat30_scaffold100496_1_gene_1_1	CBM48
Mat30_scaffold100496_1_gene_1_1	CBM48
Mat30_scaffold10057_1_gene_1_1	GT2
Mat30_scaffold10057_1_gene_2_1	GT94
Mat30_scaffold100575_1_gene_1_1	GH1
Mat30_scaffold10064_1_gene_1_1	GH43
Mat30_scaffold10064_2_gene_1_1	GH43
Mat30_scaffold10064_2_gene_2_1	CE10
Mat30_scaffold10069_8_gene_1_1	CBM32
Mat30_scaffold10069_8_gene_2_1	CBM32
Mat30_scaffold10069_8_gene_2_1	CBM32
Mat30_scaffold10071_4_gene_6_1	CBM66
Mat30_scaffold10075_1_gene_1_1	CE3
Mat30_scaffold10092_2_gene_1_1	GH109
Mat30_scaffold10094_5_gene_3_1	GH3
Mat30_scaffold10097_6_gene_1_1	CBM6
Mat30_scaffold10097_7_gene_1_1	GT2
Mat30_scaffold10097_7_gene_10_1	AA6
Mat30_scaffold10097_7_gene_13_1	GT4
Mat30_scaffold10097_7_gene_14_1	GT9
Mat30_scaffold10097_7_gene_16_1	GT2
Mat30_scaffold10097_7_gene_2_1	GT94
Mat30_scaffold10097_7_gene_3_1	GT4
Mat30_scaffold10097_7_gene_5_1	GT4
Mat30_scaffold10097_7_gene_7_1	GT2
Mat30_scaffold1010_16_gene_2_1	GH127
Mat30_scaffold101083_1_gene_2_1	GT2
Mat30_scaffold10112_4_gene_1_1	CE9
Mat30_scaffold10127_1_gene_5_1	GH1
Mat30_scaffold101638_2_gene_1_1	GH13
Mat30_scaffold10178_2_gene_7_1	CE4
Mat30_scaffold10178_2_gene_8_1	GT2
Mat30_scaffold10180_6_gene_7_1	GT51
Mat30_scaffold101910_2_gene_2_1	GT1
Mat30_scaffold102_16_gene_3_1	GT51
Mat30_scaffold10214_1_gene_2_1	CE4
Mat30_scaffold10231_1_gene_1_1	GH39
Mat30_scaffold1024_1_gene_2_1	GT8
Mat30_scaffold1024_11_gene_18_1	GT28
Mat30_scaffold1024_11_gene_2_1	GH25
Mat30_scaffold1024_11_gene_8_1	GH23
Mat30_scaffold1024_14_gene_2_1	CE11
Mat30_scaffold1024_16_gene_7_1	GH108
Mat30_scaffold1024_3_gene_10_1	GT25
Mat30_scaffold1024_3_gene_19_1	GH23
Mat30_scaffold1024_3_gene_21_1	GT83
Mat30_scaffold1024_3_gene_8_1	GT4
Mat30_scaffold1024_3_gene_9_1	GT25
Mat30_scaffold1024_9_gene_3_1	CE4
Mat30_scaffold1024_9_gene_4_1	GT4
Mat30_scaffold1024_9_gene_4_1	GT4
Mat30_scaffold1025_6_gene_3_1	CBM9
Mat30_scaffold1025_7_gene_1_1	GT83
Mat30_scaffold10275_7_gene_6_1	GT2
Mat30_scaffold10283_2_gene_5_1	GH109
Mat30_scaffold10285_1_gene_2_1	AA7
Mat30_scaffold10293_2_gene_3_1	GH43
Mat30_scaffold10298_1_gene_7_1	GT4
Mat30_scaffold10300_4_gene_1_1	CE11
Mat30_scaffold10300_4_gene_7_1	GT28
Mat30_scaffold103086_1_gene_1_1	GT4
Mat30_scaffold103220_1_gene_1_1	GT83
Mat30_scaffold103268_2_gene_1_1	GH103
Mat30_scaffold103391_1_gene_1_1	CBM35
Mat30_scaffold10351_2_gene_2_1	GH109
Mat30_scaffold10354_1_gene_1_1	AA6
Mat30_scaffold10367_3_gene_3_1	AA6
Mat30_scaffold103836_2_gene_3_1	GT28
Mat30_scaffold10384_1_gene_2_1	CE10
Mat30_scaffold10392_5_gene_3_1	GT35
Mat30_scaffold10404_2_gene_7_1	GH3
Mat30_scaffold10414_1_gene_6_1	CE10
Mat30_scaffold104158_2_gene_1_1	GT2
Mat30_scaffold10422_2_gene_1_1	GH13
Mat30_scaffold10437_2_gene_3_1	CBM66
Mat30_scaffold10437_2_gene_4_1	GH109
Mat30_scaffold104515_1_gene_1_1	CE1
Mat30_scaffold104579_2_gene_1_1	CE1
Mat30_scaffold104602_3_gene_3_1	GT19
Mat30_scaffold10478_6_gene_1_1	CE12
Mat30_scaffold1049_1_gene_4_1	CE1
Mat30_scaffold104940_2_gene_1_1	CBM8
Mat30_scaffold10496_1_gene_2_1	GT31
Mat30_scaffold10496_1_gene_2_1	GT2
Mat30_scaffold10498_3_gene_5_1	GH35
Mat30_scaffold10498_3_gene_6_1	AA3
Mat30_scaffold105_2_gene_2_1	AA2
Mat30_scaffold105_4_gene_1_1	AA2
Mat30_scaffold10504_1_gene_10_1	GH13
Mat30_scaffold10504_1_gene_14_1	GT20
Mat30_scaffold10504_1_gene_9_1	GH13
Mat30_scaffold10508_1_gene_1_1	GT21
Mat30_scaffold1052_1_gene_4_1	CE7
Mat30_scaffold10521_1_gene_2_1	GH65
Mat30_scaffold10522_3_gene_2_1	CE12
Mat30_scaffold10525_2_gene_5_1	CBM20
Mat30_scaffold105375_1_gene_7_1	CE3
Mat30_scaffold1054_16_gene_2_1	GH92
Mat30_scaffold10541_5_gene_4_1	GT4
Mat30_scaffold10541_6_gene_1_1	GT4
Mat30_scaffold10541_6_gene_2_1	CE10
Mat30_scaffold10553_4_gene_1_1	CBM32
Mat30_scaffold105633_2_gene_1_1	GH65
Mat30_scaffold10575_4_gene_3_1	GT4
Mat30_scaffold105824_1_gene_1_1	GT35
Mat30_scaffold10602_2_gene_1_1	AA2
Mat30_scaffold106052_3_gene_1_1	GH1
Mat30_scaffold1061_11_gene_4_1	PL22
Mat30_scaffold10610_4_gene_1_1	GH36
Mat30_scaffold10610_4_gene_12_1	CE7
Mat30_scaffold1063_2_gene_4_1	GH127
Mat30_scaffold10640_1_gene_2_1	GH33
Mat30_scaffold10640_2_gene_1_1	GH33
Mat30_scaffold10640_2_gene_2_1	GH33
Mat30_scaffold10651_1_gene_1_1	GT9
Mat30_scaffold10651_2_gene_21_1	GT4
Mat30_scaffold10653_3_gene_3_1	GH33
Mat30_scaffold10660_6_gene_25_1	GH39
Mat30_scaffold10665_1_gene_8_1	CBM50
Mat30_scaffold10665_9_gene_2_1	GH103
Mat30_scaffold10668_2_gene_1_1	GT76
Mat30_scaffold1069_2_gene_2_1	CE4
Mat30_scaffold1069_3_gene_2_1	AA3
Mat30_scaffold10698_2_gene_1_1	CE1
Mat30_scaffold10704_4_gene_3_1	GT94
Mat30_scaffold10709_2_gene_1_1	CE10
Mat30_scaffold10709_4_gene_7_1	GT9
Mat30_scaffold1071_5_gene_2_1	GH74
Mat30_scaffold10712_1_gene_1_1	GH43
Mat30_scaffold10723_7_gene_2_1	GH43
Mat30_scaffold10723_8_gene_1_1	GH43
Mat30_scaffold1073_1_gene_1_1	GT28
Mat30_scaffold10731_1_gene_8_1	GT7
Mat30_scaffold10731_1_gene_8_1	GT2
Mat30_scaffold10732_4_gene_1_1	GT21
Mat30_scaffold10745_4_gene_9_1	GH23
Mat30_scaffold1075_2_gene_7_1	CBM6
Mat30_scaffold1075_2_gene_7_1	GH16
Mat30_scaffold10752_2_gene_1_1	CE10
Mat30_scaffold10764_1_gene_13_1	CBM13
Mat30_scaffold10764_1_gene_2_1	AA4
Mat30_scaffold10764_1_gene_6_1	CE9
Mat30_scaffold10767_1_gene_24_1	GH23
Mat30_scaffold1077_5_gene_4_1	AA7
Mat30_scaffold10775_1_gene_2_1	CBM38
Mat30_scaffold10775_1_gene_2_1	CBM66
Mat30_scaffold10775_1_gene_2_1	GH32
Mat30_scaffold1078_8_gene_3_1	AA7
Mat30_scaffold10785_4_gene_1_1	CE1
Mat30_scaffold107881_2_gene_1_1	CE1
Mat30_scaffold108_23_gene_1_1	GH23
Mat30_scaffold108_29_gene_1_1	GT9
Mat30_scaffold10804_1_gene_2_1	GT51
Mat30_scaffold10814_1_gene_5_1	GT5
Mat30_scaffold10815_3_gene_19_1	CBM9
Mat30_scaffold10815_3_gene_4_1	GH109
Mat30_scaffold10815_3_gene_5_1	CE7
Mat30_scaffold10815_3_gene_6_1	GH29
Mat30_scaffold10815_3_gene_76_1	CE14
Mat30_scaffold10815_3_gene_81_1	GT27
Mat30_scaffold10815_3_gene_86_1	GH109
Mat30_scaffold10815_3_gene_89_1	GH5
Mat30_scaffold10815_4_gene_3_1	AA3
Mat30_scaffold10815_4_gene_7_1	GH109
Mat30_scaffold10815_5_gene_10_1	GT2
Mat30_scaffold10815_5_gene_2_1	GT51
Mat30_scaffold10815_5_gene_9_1	GT2
Mat30_scaffold10821_2_gene_8_1	CE14
Mat30_scaffold10821_4_gene_1_1	CE14
Mat30_scaffold10825_1_gene_1_1	CBM23
Mat30_scaffold10825_1_gene_1_1	CBM32
Mat30_scaffold10825_1_gene_1_1	GH15
Mat30_scaffold1084_5_gene_2_1	CE14
Mat30_scaffold1084_6_gene_1_1	CE14
Mat30_scaffold1084_6_gene_2_1	CBM50
Mat30_scaffold10847_1_gene_10_1	GT2
Mat30_scaffold10847_1_gene_10_1	GT7
Mat30_scaffold10847_1_gene_5_1	GT4
Mat30_scaffold10847_1_gene_6_1	GT4
Mat30_scaffold10847_1_gene_7_1	GT2
Mat30_scaffold10847_1_gene_8_1	GT2
Mat30_scaffold10847_1_gene_9_1	GT2
Mat30_scaffold10847_1_gene_9_1	GT7
Mat30_scaffold10848_1_gene_1_1	CBM9
Mat30_scaffold108600_1_gene_1_1	GT1
Mat30_scaffold10861_2_gene_1_1	CBM66
Mat30_scaffold10861_2_gene_1_1	GH51
Mat30_scaffold1088_1_gene_3_1	CBM48
Mat30_scaffold10888_1_gene_1_1	GT2
Mat30_scaffold10888_1_gene_2_1	GT2
Mat30_scaffold1089_5_gene_1_1	CE1
Mat30_scaffold108969_2_gene_1_1	CE4
Mat30_scaffold10905_1_gene_3_1	CBM35
Mat30_scaffold1091_1_gene_3_1	CE9
Mat30_scaffold1091_4_gene_1_1	GH109
Mat30_scaffold10919_1_gene_1_1	GT26
Mat30_scaffold10957_11_gene_3_1	CBM44
Mat30_scaffold10957_11_gene_3_1	CBM40
Mat30_scaffold10957_11_gene_4_1	GH33
Mat30_scaffold10968_1_gene_1_1	GH3
Mat30_scaffold10968_1_gene_2_1	CE10
Mat30_scaffold10971_1_gene_1_1	GH36
Mat30_scaffold10971_2_gene_2_1	CBM35
Mat30_scaffold10971_2_gene_2_1	GH26
Mat30_scaffold10971_3_gene_2_1	CBM35
Mat30_scaffold10971_3_gene_2_1	CE6
Mat30_scaffold109737_1_gene_2_1	GT28
Mat30_scaffold109842_2_gene_1_1	CE6
Mat30_scaffold1099_11_gene_1_1	GT2
Mat30_scaffold10990_2_gene_1_1	GH23
Mat30_scaffold1100_11_gene_5_1	AA3
Mat30_scaffold1100_20_gene_12_1	GT19
Mat30_scaffold1100_20_gene_13_1	GT9
Mat30_scaffold1100_20_gene_14_1	GT28
Mat30_scaffold1100_20_gene_14_1	GT30
Mat30_scaffold1100_20_gene_4_1	GT2
Mat30_scaffold1100_20_gene_5_1	GT2
Mat30_scaffold1100_20_gene_5_1	GT4
Mat30_scaffold1100_20_gene_8_1	GT4
Mat30_scaffold1100_20_gene_8_1	GT2
Mat30_scaffold1100_9_gene_2_1	AA3
Mat30_scaffold11001_1_gene_1_1	GT4
Mat30_scaffold11012_1_gene_1_1	CE4
Mat30_scaffold110226_3_gene_1_1	CBM32
Mat30_scaffold11023_2_gene_2_1	CE4
Mat30_scaffold1103_8_gene_2_1	GH8
Mat30_scaffold11036_5_gene_2_1	CBM9
Mat30_scaffold110479_3_gene_1_1	GT39
Mat30_scaffold110616_2_gene_1_1	GT9
Mat30_scaffold11062_3_gene_1_1	CBM67
Mat30_scaffold11062_3_gene_1_1	GH78
Mat30_scaffold1107_10_gene_2_1	GH29
Mat30_scaffold11086_4_gene_1_1	CE1
Mat30_scaffold1110_1_gene_1_1	GH4
Mat30_scaffold1110_20_gene_2_1	GH77
Mat30_scaffold1110_4_gene_5_1	CBM22
Mat30_scaffold1110_4_gene_5_1	CBM9
Mat30_scaffold1110_4_gene_5_1	CBM22
Mat30_scaffold1110_4_gene_5_1	GH10
Mat30_scaffold1110_4_gene_5_1	CE4
Mat30_scaffold1110_6_gene_1_1	CBM22
Mat30_scaffold1110_6_gene_1_1	CBM22
Mat30_scaffold11124_3_gene_1_1	GH109
Mat30_scaffold11126_2_gene_10_1	GT4
Mat30_scaffold11126_2_gene_11_1	GT4
Mat30_scaffold11126_2_gene_12_1	GT2
Mat30_scaffold11126_2_gene_4_1	GT4
Mat30_scaffold11126_2_gene_7_1	GT4
Mat30_scaffold11126_2_gene_8_1	GT2
Mat30_scaffold1113_3_gene_4_1	GH109
Mat30_scaffold111471_2_gene_2_1	GT26
Mat30_scaffold11166_1_gene_2_1	CE4
Mat30_scaffold11167_4_gene_1_1	GH127
Mat30_scaffold1117_5_gene_3_1	GH43
Mat30_scaffold1118_14_gene_2_1	CE3
Mat30_scaffold11185_1_gene_1_1	GT76
Mat30_scaffold11191_1_gene_28_1	GH108
Mat30_scaffold11193_2_gene_3_1	GT2
Mat30_scaffold111986_2_gene_1_1	AA12
Mat30_scaffold112_30_gene_1_1	CBM66
Mat30_scaffold1121_11_gene_2_1	GT4
Mat30_scaffold1121_11_gene_3_1	CE4
Mat30_scaffold1121_13_gene_2_1	GT2
Mat30_scaffold1121_13_gene_4_1	CE4
Mat30_scaffold11218_2_gene_1_1	GH26
Mat30_scaffold11241_2_gene_2_1	GT4
Mat30_scaffold112548_2_gene_1_1	AA7
Mat30_scaffold11256_2_gene_1_1	GT2
Mat30_scaffold11256_2_gene_3_1	GT2
Mat30_scaffold11256_2_gene_4_1	GT4
Mat30_scaffold11256_2_gene_5_1	GT2
Mat30_scaffold11256_2_gene_6_1	GT4
Mat30_scaffold112581_2_gene_1_1	CE9
Mat30_scaffold11274_7_gene_3_1	CBM32
Mat30_scaffold11274_7_gene_4_1	CBM32
Mat30_scaffold11274_7_gene_5_1	GH105
Mat30_scaffold11274_7_gene_5_1	GH74
Mat30_scaffold112765_2_gene_1_1	CBM22
Mat30_scaffold11288_1_gene_3_1	CBM40
Mat30_scaffold11292_1_gene_2_1	GT51
Mat30_scaffold11296_2_gene_2_1	CE5
Mat30_scaffold11296_3_gene_1_1	CE1
Mat30_scaffold11296_4_gene_1_1	CE1
Mat30_scaffold11296_4_gene_2_1	CE1
Mat30_scaffold11296_4_gene_4_1	GT89
Mat30_scaffold1131_2_gene_1_1	GH78
Mat30_scaffold1131_2_gene_2_1	GH2
Mat30_scaffold1131_21_gene_1_1	GH2
Mat30_scaffold113124_2_gene_1_1	CE10
Mat30_scaffold1132_7_gene_3_1	GH127
Mat30_scaffold11330_3_gene_2_1	AA7
Mat30_scaffold113335_3_gene_2_1	AA6
Mat30_scaffold11343_4_gene_9_1	GH109
Mat30_scaffold11346_3_gene_4_1	GH103
Mat30_scaffold11348_3_gene_1_1	GT4
Mat30_scaffold11348_4_gene_2_1	GT4
Mat30_scaffold11354_4_gene_16_1	GH3
Mat30_scaffold11354_4_gene_6_1	CE3
Mat30_scaffold1136_14_gene_2_1	CE1
Mat30_scaffold1136_3_gene_2_1	GT20
Mat30_scaffold1136_9_gene_3_1	AA2
Mat30_scaffold1136_9_gene_3_1	AA2
Mat30_scaffold11364_4_gene_8_1	CE9
Mat30_scaffold113730_2_gene_1_1	AA3
Mat30_scaffold113796_1_gene_1_1	GH130
Mat30_scaffold11381_1_gene_2_1	GH6
Mat30_scaffold11390_3_gene_1_1	GH18
Mat30_scaffold11390_3_gene_3_1	GH29
Mat30_scaffold113920_3_gene_1_1	CBM50
Mat30_scaffold113920_3_gene_1_1	CBM50
Mat30_scaffold113920_3_gene_1_1	CBM50
Mat30_scaffold11394_1_gene_23_1	CE10
Mat30_scaffold11396_4_gene_3_1	CE10
Mat30_scaffold1140_10_gene_5_1	CE7
Mat30_scaffold1140_10_gene_5_1	CE15
Mat30_scaffold1140_10_gene_6_1	GH109
Mat30_scaffold1141_25_gene_5_1	CBM66
Mat30_scaffold1141_7_gene_1_1	GH109
Mat30_scaffold1141_7_gene_2_1	AA3
Mat30_scaffold1141_7_gene_6_1	GH109
Mat30_scaffold11414_2_gene_2_1	GT26
Mat30_scaffold11414_2_gene_3_1	GT4
Mat30_scaffold11414_2_gene_4_1	GT4
Mat30_scaffold11414_3_gene_10_1	GT14
Mat30_scaffold11414_3_gene_2_1	GT4
Mat30_scaffold11414_3_gene_4_1	CBM4
Mat30_scaffold11414_3_gene_4_1	GH39
Mat30_scaffold11414_3_gene_5_1	CBM4
Mat30_scaffold11414_3_gene_5_1	CBM4
Mat30_scaffold11414_3_gene_5_1	GH39
Mat30_scaffold11414_3_gene_7_1	GT2
Mat30_scaffold11414_3_gene_8_1	GT94
Mat30_scaffold11414_6_gene_9_1	GT41
Mat30_scaffold11414_8_gene_17_1	CE4
Mat30_scaffold1144_7_gene_2_1	GH24
Mat30_scaffold11451_3_gene_2_1	GT2
Mat30_scaffold11455_8_gene_1_1	CE10
Mat30_scaffold11455_8_gene_1_1	CE1
Mat30_scaffold114553_1_gene_1_1	CBM23
Mat30_scaffold114553_1_gene_1_1	GH26
Mat30_scaffold11470_4_gene_5_1	CE10
Mat30_scaffold11473_1_gene_1_1	GH20
Mat30_scaffold11473_1_gene_2_1	CE7
Mat30_scaffold1148_11_gene_326_1	CBM50
Mat30_scaffold1148_11_gene_326_1	CBM50
Mat30_scaffold1148_11_gene_326_1	CBM50
Mat30_scaffold1148_11_gene_326_1	GH23
Mat30_scaffold1148_11_gene_349_1	GT9
Mat30_scaffold1148_11_gene_357_1	CBM50
Mat30_scaffold1148_11_gene_371_1	GT19
Mat30_scaffold1148_12_gene_10_1	GH73
Mat30_scaffold1148_12_gene_26_1	GT4
Mat30_scaffold1148_12_gene_27_1	GT4
Mat30_scaffold1148_12_gene_29_1	GT4
Mat30_scaffold1148_12_gene_36_1	GH23
Mat30_scaffold1148_12_gene_87_1	GH3
Mat30_scaffold1148_12_gene_9_1	CE4
Mat30_scaffold1148_13_gene_112_1	GH73
Mat30_scaffold1148_13_gene_15_1	CBM50
Mat30_scaffold1148_13_gene_234_1	GT83
Mat30_scaffold1148_13_gene_240_1	CBM9
Mat30_scaffold1148_13_gene_83_1	PL22
Mat30_scaffold1148_13_gene_96_1	AA6
Mat30_scaffold1148_2_gene_163_1	CE1
Mat30_scaffold1148_2_gene_166_1	CE3
Mat30_scaffold1148_2_gene_181_1	CE7
Mat30_scaffold1148_2_gene_210_1	GT2
Mat30_scaffold1148_2_gene_221_1	CE1
Mat30_scaffold1148_2_gene_228_1	GH23
Mat30_scaffold1148_2_gene_238_1	CE1
Mat30_scaffold1148_2_gene_386_1	PL22
Mat30_scaffold1148_2_gene_395_1	CE1
Mat30_scaffold1148_2_gene_59_1	GT2
Mat30_scaffold1148_2_gene_60_1	GT2
Mat30_scaffold1148_2_gene_61_1	GT2
Mat30_scaffold1148_2_gene_61_1	GT2
Mat30_scaffold1148_2_gene_61_1	GT4
Mat30_scaffold1148_2_gene_66_1	AA3
Mat30_scaffold1148_3_gene_115_1	CBM50
Mat30_scaffold1148_3_gene_115_1	CBM50
Mat30_scaffold1148_3_gene_127_1	AA3
Mat30_scaffold1148_3_gene_136_1	AA2
Mat30_scaffold1148_3_gene_136_1	AA2
Mat30_scaffold1148_3_gene_189_1	CBM50
Mat30_scaffold1148_3_gene_189_1	CBM50
Mat30_scaffold1148_3_gene_189_1	CBM50
Mat30_scaffold1148_3_gene_189_1	GH23
Mat30_scaffold1148_3_gene_190_1	GH103
Mat30_scaffold1148_3_gene_191_1	GT4
Mat30_scaffold1148_3_gene_95_1	CE1
Mat30_scaffold1148_3_gene_99_1	CE1
Mat30_scaffold1148_5_gene_14_1	CE1
Mat30_scaffold1148_5_gene_29_1	CBM9
Mat30_scaffold1148_5_gene_7_1	CE1
Mat30_scaffold1148_7_gene_11_1	GT4
Mat30_scaffold1148_9_gene_105_1	GH33
Mat30_scaffold1148_9_gene_97_1	CBM9
Mat30_scaffold11481_6_gene_3_1	CE1
Mat30_scaffold115_1_gene_1_1	CBM44
Mat30_scaffold1150_1_gene_7_1	AA7
Mat30_scaffold11506_2_gene_1_1	CE10
Mat30_scaffold1151_26_gene_2_1	CBM32
Mat30_scaffold1151_26_gene_2_1	GH29
Mat30_scaffold1151_5_gene_4_1	CE3
Mat30_scaffold1151_5_gene_5_1	CE3
Mat30_scaffold1151_7_gene_2_1	GH29
Mat30_scaffold1151_7_gene_3_1	GH29
Mat30_scaffold1151_8_gene_3_1	GH109
Mat30_scaffold1151_8_gene_4_1	CBM66
Mat30_scaffold11513_1_gene_6_1	CBM50
Mat30_scaffold11513_1_gene_6_1	GH73
Mat30_scaffold11513_1_gene_7_1	CBM50
Mat30_scaffold11513_1_gene_7_1	GH73
Mat30_scaffold11513_2_gene_17_1	CE11
Mat30_scaffold11513_5_gene_5_1	GH29
Mat30_scaffold11513_6_gene_16_1	GH88
Mat30_scaffold11513_6_gene_20_1	PL17
Mat30_scaffold11513_6_gene_24_1	PL9
Mat30_scaffold11513_6_gene_44_1	CE1
Mat30_scaffold11519_2_gene_3_1	GH27
Mat30_scaffold11519_2_gene_3_1	GH27
Mat30_scaffold115190_1_gene_2_1	CBM13
Mat30_scaffold115190_1_gene_2_1	GH43
Mat30_scaffold115190_1_gene_3_1	CBM13
Mat30_scaffold115190_1_gene_3_1	CBM13
Mat30_scaffold115190_1_gene_3_1	GH5
Mat30_scaffold11526_2_gene_13_1	GH109
Mat30_scaffold11526_3_gene_1_1	GT2
Mat30_scaffold11530_6_gene_1_1	AA7
Mat30_scaffold11546_11_gene_3_1	CE1
Mat30_scaffold115627_2_gene_1_1	GH13
Mat30_scaffold115628_2_gene_1_1	GH10
Mat30_scaffold11566_3_gene_2_1	CE4
Mat30_scaffold11571_6_gene_5_1	GT51
Mat30_scaffold11574_4_gene_1_1	GT2
Mat30_scaffold11575_1_gene_2_1	GH10
Mat30_scaffold11575_1_gene_3_1	GH2
Mat30_scaffold11578_1_gene_7_1	AA3
Mat30_scaffold115782_2_gene_6_1	AA6
Mat30_scaffold11579_3_gene_7_1	CBM2
Mat30_scaffold11579_3_gene_7_1	GH11
Mat30_scaffold11597_2_gene_2_1	GT2
Mat30_scaffold11612_3_gene_1_1	GH36
Mat30_scaffold11612_3_gene_3_1	CBM32
Mat30_scaffold11612_3_gene_6_1	GH36
Mat30_scaffold11623_5_gene_7_1	PL5
Mat30_scaffold1163_1_gene_1_1	CE10
Mat30_scaffold11632_2_gene_1_1	GT51
Mat30_scaffold11651_2_gene_6_1	GT4
Mat30_scaffold11652_1_gene_2_1	CE7
Mat30_scaffold116573_2_gene_1_1	GH78
Mat30_scaffold11666_6_gene_1_1	CE10
Mat30_scaffold11675_1_gene_1_1	GH23
Mat30_scaffold11680_1_gene_3_1	GT4
Mat30_scaffold11680_3_gene_5_1	CBM20
Mat30_scaffold11685_3_gene_1_1	AA4
Mat30_scaffold117_17_gene_1_1	GT30
Mat30_scaffold117_9_gene_2_1	GH78
Mat30_scaffold11709_1_gene_1_1	GT4
Mat30_scaffold11709_2_gene_2_1	GH15
Mat30_scaffold11719_6_gene_2_1	CE4
Mat30_scaffold1173_18_gene_2_1	GT4
Mat30_scaffold1173_18_gene_3_1	GT9
Mat30_scaffold1173_18_gene_9_1	CE10
Mat30_scaffold11752_1_gene_1_1	GT41
Mat30_scaffold117665_1_gene_1_1	GH42
Mat30_scaffold11776_5_gene_2_1	GH13
Mat30_scaffold11788_4_gene_2_1	GT4
Mat30_scaffold11788_4_gene_6_1	GT4
Mat30_scaffold11790_2_gene_1_1	GT51
Mat30_scaffold11798_2_gene_1_1	GT2
Mat30_scaffold11799_3_gene_1_1	GT2
Mat30_scaffold11799_4_gene_1_1	GT11
Mat30_scaffold1180_10_gene_2_1	AA6
Mat30_scaffold1180_11_gene_3_1	GT2
Mat30_scaffold1180_11_gene_5_1	GT4
Mat30_scaffold1180_21_gene_1_1	GT94
Mat30_scaffold1180_29_gene_1_1	GT2
Mat30_scaffold1180_3_gene_5_1	GT9
Mat30_scaffold1180_3_gene_6_1	GT4
Mat30_scaffold11815_1_gene_9_1	GH5
Mat30_scaffold118181_3_gene_1_1	GH102
Mat30_scaffold11828_4_gene_3_1	CE1
Mat30_scaffold1185_23_gene_8_1	GT2
Mat30_scaffold1185_23_gene_9_1	GT83
Mat30_scaffold11860_1_gene_1_1	GH33
Mat30_scaffold118649_2_gene_1_1	GH31
Mat30_scaffold11870_1_gene_2_1	GH23
Mat30_scaffold11870_1_gene_6_1	AA6
Mat30_scaffold11881_3_gene_2_1	CE1
Mat30_scaffold11882_2_gene_1_1	CE3
Mat30_scaffold1189_1_gene_2_1	PL8
Mat30_scaffold1190_1_gene_4_1	GH109
Mat30_scaffold1190_1_gene_8_1	AA3
Mat30_scaffold1190_2_gene_1_1	CE10
Mat30_scaffold1190_2_gene_15_1	GT2
Mat30_scaffold1190_4_gene_3_1	GH109
Mat30_scaffold1190_5_gene_1_1	CBM66
Mat30_scaffold1190_5_gene_1_1	CBM66
Mat30_scaffold1190_5_gene_10_1	GT70
Mat30_scaffold1190_5_gene_12_1	GT4
Mat30_scaffold1190_5_gene_14_1	GT2
Mat30_scaffold1190_5_gene_16_1	GT8
Mat30_scaffold1190_5_gene_17_1	GT2
Mat30_scaffold1190_5_gene_4_1	GT14
Mat30_scaffold1190_5_gene_6_1	GH39
Mat30_scaffold1190_8_gene_3_1	GT2
Mat30_scaffold1191_2_gene_4_1	AA3
Mat30_scaffold119191_2_gene_4_1	GH33
Mat30_scaffold11924_1_gene_5_1	GH109
Mat30_scaffold11925_2_gene_2_1	CBM66
Mat30_scaffold11926_3_gene_2_1	CBM66
Mat30_scaffold1194_4_gene_8_1	GH3
Mat30_scaffold11950_2_gene_1_1	CBM48
Mat30_scaffold11950_2_gene_1_1	GH13
Mat30_scaffold11950_3_gene_2_1	GT35
Mat30_scaffold11966_2_gene_16_1	GH113
Mat30_scaffold119697_3_gene_2_1	CE10
Mat30_scaffold119722_2_gene_1_1	PL6
Mat30_scaffold119784_2_gene_1_1	CE4
Mat30_scaffold11997_3_gene_2_1	GT19
Mat30_scaffold11999_1_gene_2_1	GH125
Mat30_scaffold11999_1_gene_6_1	GH76
Mat30_scaffold12_5_gene_1_1	PL1
Mat30_scaffold12004_7_gene_7_1	CE4
Mat30_scaffold12008_1_gene_5_1	GT4
Mat30_scaffold12009_2_gene_1_1	GH3
Mat30_scaffold12009_2_gene_2_1	GH3
Mat30_scaffold12012_1_gene_1_1	GH2
Mat30_scaffold12012_2_gene_2_1	GH127
Mat30_scaffold12012_2_gene_5_1	PL1
Mat30_scaffold12012_2_gene_7_1	GH5
Mat30_scaffold12012_3_gene_1_1	GH2
Mat30_scaffold12012_3_gene_3_1	GH109
Mat30_scaffold12012_4_gene_10_1	CBM32
Mat30_scaffold12012_4_gene_10_1	GH106
Mat30_scaffold12012_4_gene_2_1	GH78
Mat30_scaffold12012_5_gene_1_1	GH95
Mat30_scaffold12012_5_gene_18_1	GT19
Mat30_scaffold12012_5_gene_3_1	CE7
Mat30_scaffold12021_4_gene_3_1	GT2
Mat30_scaffold120262_1_gene_1_1	GH74
Mat30_scaffold12042_1_gene_2_1	CE10
Mat30_scaffold1208_1_gene_1_1	GT20
Mat30_scaffold1208_2_gene_2_1	GH15
Mat30_scaffold120867_2_gene_1_1	GH15
Mat30_scaffold120867_2_gene_2_1	GT20
Mat30_scaffold12093_2_gene_1_1	GT28
Mat30_scaffold121033_6_gene_2_1	CBM50
Mat30_scaffold121033_6_gene_2_1	CBM50
Mat30_scaffold1212_3_gene_2_1	GH109
Mat30_scaffold1212_3_gene_3_1	CBM66
Mat30_scaffold12126_4_gene_1_1	GT2
Mat30_scaffold121284_3_gene_1_1	GH29
Mat30_scaffold121317_2_gene_1_1	CE3
Mat30_scaffold12147_1_gene_2_1	GH103
Mat30_scaffold121490_2_gene_1_1	CBM66
Mat30_scaffold1215_1_gene_9_1	GH51
Mat30_scaffold12150_1_gene_2_1	GT9
Mat30_scaffold12150_1_gene_5_1	GT4
Mat30_scaffold1216_14_gene_16_1	GT2
Mat30_scaffold1216_5_gene_2_1	CE11
Mat30_scaffold1216_9_gene_2_1	GT28
Mat30_scaffold12172_1_gene_5_1	CE7
Mat30_scaffold121792_3_gene_1_1	PL12
Mat30_scaffold12183_1_gene_1_1	GT28
Mat30_scaffold12186_2_gene_2_1	GT4
Mat30_scaffold12186_3_gene_4_1	CE10
Mat30_scaffold12218_1_gene_2_1	GT56
Mat30_scaffold12218_1_gene_4_1	GT2
Mat30_scaffold12218_1_gene_7_1	GT2
Mat30_scaffold12218_4_gene_3_1	GH92
Mat30_scaffold12218_5_gene_1_1	CBM32
Mat30_scaffold12222_2_gene_20_1	GH3
Mat30_scaffold122330_2_gene_1_1	GH97
Mat30_scaffold12242_5_gene_9_1	GH51
Mat30_scaffold122570_1_gene_1_1	CBM2
Mat30_scaffold12275_1_gene_6_1	CE1
Mat30_scaffold12287_4_gene_2_1	GH109
Mat30_scaffold123_8_gene_1_1	GH109
Mat30_scaffold1231_2_gene_2_1	CE7
Mat30_scaffold12327_1_gene_2_1	GH42
Mat30_scaffold1233_1_gene_3_1	GT83
Mat30_scaffold123370_2_gene_1_1	CBM44
Mat30_scaffold12345_2_gene_3_1	GT4
Mat30_scaffold12351_5_gene_4_1	GH109
Mat30_scaffold12356_1_gene_1_1	GT28
Mat30_scaffold123560_2_gene_1_1	GT4
Mat30_scaffold12381_1_gene_1_1	CE15
Mat30_scaffold12381_1_gene_1_1	CE7
Mat30_scaffold123878_2_gene_1_1	CE1
Mat30_scaffold1239_2_gene_11_1	GT2
Mat30_scaffold124_10_gene_2_1	GH3
Mat30_scaffold1241_14_gene_4_1	GH103
Mat30_scaffold1241_8_gene_2_1	GT83
Mat30_scaffold12418_3_gene_2_1	GH28
Mat30_scaffold12437_1_gene_31_1	CE1
Mat30_scaffold12437_1_gene_41_1	GT28
Mat30_scaffold12437_1_gene_45_1	CBM48
Mat30_scaffold12437_1_gene_45_1	GH13
Mat30_scaffold1244_2_gene_3_1	CBM37
Mat30_scaffold1244_8_gene_1_1	CE9
Mat30_scaffold1244_9_gene_1_1	CE9
Mat30_scaffold124402_2_gene_1_1	GT94
Mat30_scaffold124539_2_gene_1_1	GH43
Mat30_scaffold12457_3_gene_1_1	GH42
Mat30_scaffold1246_14_gene_3_1	GT9
Mat30_scaffold1246_14_gene_4_1	GT4
Mat30_scaffold1246_14_gene_5_1	GT90
Mat30_scaffold1246_15_gene_2_1	GT7
Mat30_scaffold1246_15_gene_2_1	GT2
Mat30_scaffold1246_15_gene_3_1	GT7
Mat30_scaffold1246_15_gene_3_1	GT2
Mat30_scaffold1246_15_gene_4_1	GT2
Mat30_scaffold12468_1_gene_10_1	GT51
Mat30_scaffold12474_2_gene_9_1	GT30
Mat30_scaffold1248_11_gene_1_1	GH109
Mat30_scaffold1248_12_gene_5_1	GT2
Mat30_scaffold1248_12_gene_7_1	GT13
Mat30_scaffold1248_12_gene_8_1	GT2
Mat30_scaffold1248_16_gene_2_1	GT5
Mat30_scaffold1248_4_gene_6_1	GT4
Mat30_scaffold12480_2_gene_4_1	GT51
Mat30_scaffold12484_2_gene_2_1	GT2
Mat30_scaffold124898_1_gene_1_1	GH23
Mat30_scaffold12492_1_gene_1_1	GT2
Mat30_scaffold12492_1_gene_2_1	GT4
Mat30_scaffold12502_3_gene_1_1	GH109
Mat30_scaffold125089_1_gene_1_1	GH43
Mat30_scaffold125156_1_gene_1_1	PL22
Mat30_scaffold125156_1_gene_1_1	CE1
Mat30_scaffold12516_7_gene_2_1	CBM50
Mat30_scaffold12518_2_gene_2_1	GH16
Mat30_scaffold12518_2_gene_3_1	GH23
Mat30_scaffold125187_1_gene_1_1	CBM32
Mat30_scaffold12539_2_gene_1_1	GT2
Mat30_scaffold12539_2_gene_3_1	GT4
Mat30_scaffold12539_2_gene_4_1	GT2
Mat30_scaffold12539_2_gene_6_1	GT2
Mat30_scaffold12539_3_gene_2_1	GT2
Mat30_scaffold12539_3_gene_3_1	GT2
Mat30_scaffold1254_1_gene_1_1	GH43
Mat30_scaffold1254_1_gene_2_1	GH16
Mat30_scaffold1254_23_gene_6_1	GH43
Mat30_scaffold1254_23_gene_7_1	GH51
Mat30_scaffold1254_23_gene_8_1	GH51
Mat30_scaffold1254_27_gene_1_1	GH97
Mat30_scaffold1254_35_gene_1_1	GH109
Mat30_scaffold12540_1_gene_1_1	GT2
Mat30_scaffold12540_1_gene_2_1	GT4
Mat30_scaffold12540_1_gene_3_1	GT2
Mat30_scaffold12543_5_gene_1_1	CE1
Mat30_scaffold12544_1_gene_1_1	GT51
Mat30_scaffold12545_1_gene_2_1	CBM50
Mat30_scaffold12545_1_gene_2_1	CBM50
Mat30_scaffold12545_1_gene_2_1	GH23
Mat30_scaffold12545_4_gene_5_1	GT4
Mat30_scaffold12545_4_gene_6_1	GT4
Mat30_scaffold12545_4_gene_8_1	GT2
Mat30_scaffold1255_3_gene_1_1	CE3
Mat30_scaffold12557_1_gene_3_1	GH109
Mat30_scaffold1256_2_gene_1_1	CE1
Mat30_scaffold1256_4_gene_3_1	CE1
Mat30_scaffold12564_1_gene_1_1	GH109
Mat30_scaffold1257_1_gene_1_1	GT19
Mat30_scaffold1257_4_gene_3_1	AA6
Mat30_scaffold12575_2_gene_1_1	GT4
Mat30_scaffold12589_2_gene_2_1	GH43
Mat30_scaffold1259_13_gene_3_1	CE10
Mat30_scaffold1260_1_gene_6_1	GH92
Mat30_scaffold1260_20_gene_10_1	GT51
Mat30_scaffold12604_3_gene_10_1	GT4
Mat30_scaffold12604_3_gene_5_1	GT13
Mat30_scaffold12604_3_gene_6_1	GT4
Mat30_scaffold12604_3_gene_7_1	GT2
Mat30_scaffold12605_1_gene_3_1	CBM67
Mat30_scaffold12605_1_gene_3_1	GH78
Mat30_scaffold12605_3_gene_1_1	GH78
Mat30_scaffold12607_1_gene_2_1	GH92
Mat30_scaffold12635_1_gene_1_1	GT51
Mat30_scaffold12637_3_gene_3_1	GH92
Mat30_scaffold1264_15_gene_1_1	GT2
Mat30_scaffold126400_1_gene_1_1	CE10
Mat30_scaffold1265_1_gene_1_1	CE14
Mat30_scaffold1265_2_gene_1_1	GH109
Mat30_scaffold1265_3_gene_1_1	GH109
Mat30_scaffold12650_5_gene_2_1	GT2
Mat30_scaffold12650_5_gene_3_1	GT9
Mat30_scaffold12650_5_gene_4_1	GT9
Mat30_scaffold12659_4_gene_12_1	GT2
Mat30_scaffold12659_4_gene_2_1	AA3
Mat30_scaffold1267_33_gene_13_1	GH109
Mat30_scaffold1267_33_gene_15_1	GH109
Mat30_scaffold12671_1_gene_1_1	GH36
Mat30_scaffold126842_2_gene_1_1	GH3
Mat30_scaffold126887_2_gene_1_1	GH3
Mat30_scaffold12689_1_gene_4_1	GH3
Mat30_scaffold127_22_gene_1_1	GH23
Mat30_scaffold1270_7_gene_2_1	GH103
Mat30_scaffold127014_2_gene_1_1	GT2
Mat30_scaffold127047_3_gene_3_1	CBM13
Mat30_scaffold12708_2_gene_2_1	GT94
Mat30_scaffold1271_1_gene_14_1	GT19
Mat30_scaffold12718_1_gene_9_1	GT51
Mat30_scaffold12728_2_gene_2_1	CE1
Mat30_scaffold1273_1_gene_10_1	CE10
Mat30_scaffold1273_1_gene_30_1	GH130
Mat30_scaffold1273_1_gene_31_1	GT4
Mat30_scaffold1273_1_gene_32_1	GT4
Mat30_scaffold1273_1_gene_6_1	GH10
Mat30_scaffold12746_1_gene_2_1	GT4
Mat30_scaffold12746_2_gene_3_1	GT4
Mat30_scaffold127462_2_gene_1_1	CE1
Mat30_scaffold12752_1_gene_6_1	GT2
Mat30_scaffold12769_2_gene_10_1	GH2
Mat30_scaffold12769_2_gene_8_1	GH39
Mat30_scaffold12769_2_gene_9_1	PL6
Mat30_scaffold12769_3_gene_2_1	CBM32
Mat30_scaffold12769_3_gene_2_1	CBM32
Mat30_scaffold12769_6_gene_4_1	CBM32
Mat30_scaffold12769_6_gene_5_1	CBM32
Mat30_scaffold12769_6_gene_8_1	GH109
Mat30_scaffold12776_1_gene_2_1	CE6
Mat30_scaffold12776_2_gene_2_1	GH31
Mat30_scaffold127773_2_gene_1_1	CE10
Mat30_scaffold12779_1_gene_2_1	GT51
Mat30_scaffold12781_1_gene_1_1	GH109
Mat30_scaffold127842_4_gene_1_1	AA2
Mat30_scaffold12793_1_gene_2_1	CBM2
Mat30_scaffold12793_1_gene_2_1	GH18
Mat30_scaffold12793_2_gene_15_1	GH109
Mat30_scaffold12793_2_gene_2_1	CE3
Mat30_scaffold1280_2_gene_2_1	GT2
Mat30_scaffold128011_2_gene_2_1	CBM50
Mat30_scaffold12806_2_gene_4_1	GH109
Mat30_scaffold1281_13_gene_1_1	GT4
Mat30_scaffold128155_1_gene_1_1	GT20
Mat30_scaffold128155_1_gene_2_1	GH15
Mat30_scaffold12823_2_gene_1_1	GT2
Mat30_scaffold12826_3_gene_1_1	GH109
Mat30_scaffold12829_1_gene_6_1	CE3
Mat30_scaffold12829_2_gene_11_1	GH109
Mat30_scaffold1283_5_gene_1_1	GH1
Mat30_scaffold1284_1_gene_1_1	GT4
Mat30_scaffold1284_1_gene_2_1	GT4
Mat30_scaffold128603_1_gene_1_1	GH43
Mat30_scaffold12869_1_gene_2_1	GT2
Mat30_scaffold129_3_gene_13_1	CE10
Mat30_scaffold129_4_gene_1_1	CE10
Mat30_scaffold129_4_gene_25_1	CE1
Mat30_scaffold129_4_gene_31_1	AA7
Mat30_scaffold129_4_gene_57_1	GH109
Mat30_scaffold129_6_gene_29_1	GT51
Mat30_scaffold129_7_gene_14_1	GH109
Mat30_scaffold12909_12_gene_1_1	GH109
Mat30_scaffold12909_13_gene_1_1	GH109
Mat30_scaffold1291_6_gene_1_1	GH23
Mat30_scaffold12915_7_gene_7_1	AA10
Mat30_scaffold1296_1_gene_4_1	GH23
Mat30_scaffold12968_1_gene_1_1	AA2
Mat30_scaffold129733_3_gene_1_1	GT9
Mat30_scaffold12979_4_gene_2_1	GH10
Mat30_scaffold12985_2_gene_1_1	GT4
Mat30_scaffold129877_1_gene_1_1	GT2
Mat30_scaffold12990_4_gene_6_1	CE4
Mat30_scaffold129932_2_gene_1_1	AA2
Mat30_scaffold129935_4_gene_2_1	GT4
Mat30_scaffold130_1_gene_10_1	GH127
Mat30_scaffold130_1_gene_13_1	GH109
Mat30_scaffold130_1_gene_15_1	CE10
Mat30_scaffold130_1_gene_8_1	GH78
Mat30_scaffold1300_2_gene_8_1	CE1
Mat30_scaffold13006_2_gene_5_1	AA7
Mat30_scaffold130183_3_gene_1_1	CBM62
Mat30_scaffold130183_3_gene_1_1	CBM62
Mat30_scaffold130184_2_gene_1_1	CBM37
Mat30_scaffold130399_4_gene_1_1	GH123
Mat30_scaffold13040_4_gene_1_1	GH92
Mat30_scaffold13040_6_gene_1_1	GT4
Mat30_scaffold13049_2_gene_1_1	AA3
Mat30_scaffold1305_9_gene_4_1	CE10
Mat30_scaffold13052_1_gene_1_1	GT35
Mat30_scaffold13063_1_gene_1_1	GH2
Mat30_scaffold1309_3_gene_11_1	GH109
Mat30_scaffold1309_3_gene_16_1	GT2
Mat30_scaffold1309_3_gene_17_1	GT83
Mat30_scaffold1309_9_gene_12_1	GH1
Mat30_scaffold1309_9_gene_13_1	GT28
Mat30_scaffold13090_1_gene_1_1	CE10
Mat30_scaffold13095_11_gene_15_1	CE3
Mat30_scaffold13095_11_gene_2_1	GT2
Mat30_scaffold13095_5_gene_1_1	GT51
Mat30_scaffold131_1_gene_11_1	GT2
Mat30_scaffold131_1_gene_12_1	GT2
Mat30_scaffold131_1_gene_14_1	GT4
Mat30_scaffold131_2_gene_10_1	GT4
Mat30_scaffold131_2_gene_12_1	GT4
Mat30_scaffold131_2_gene_8_1	GT2
Mat30_scaffold131_5_gene_2_1	GT4
Mat30_scaffold13104_1_gene_1_1	GT2
Mat30_scaffold13104_1_gene_3_1	GT2
Mat30_scaffold13104_1_gene_4_1	GT4
Mat30_scaffold13104_1_gene_5_1	GT2
Mat30_scaffold13104_1_gene_6_1	GT7
Mat30_scaffold13104_1_gene_6_1	GT2
Mat30_scaffold13104_1_gene_7_1	GT2
Mat30_scaffold13104_2_gene_1_1	GT2
Mat30_scaffold13105_1_gene_1_1	GT2
Mat30_scaffold13105_1_gene_2_1	GT2
Mat30_scaffold13105_1_gene_3_1	GT2
Mat30_scaffold13105_1_gene_3_1	GT7
Mat30_scaffold13105_2_gene_1_1	GT2
Mat30_scaffold13110_1_gene_2_1	CBM50
Mat30_scaffold13110_1_gene_2_1	CBM50
Mat30_scaffold13116_3_gene_1_1	CE1
Mat30_scaffold13119_1_gene_1_1	CBM38
Mat30_scaffold13123_1_gene_5_1	GH3
Mat30_scaffold1313_8_gene_1_1	CE4
Mat30_scaffold1313_8_gene_2_1	CBM50
Mat30_scaffold131433_2_gene_1_1	GH20
Mat30_scaffold13154_6_gene_2_1	CBM50
Mat30_scaffold13155_1_gene_1_1	GT4
Mat30_scaffold13160_1_gene_1_1	CBM44
Mat30_scaffold13161_2_gene_2_1	GT4
Mat30_scaffold13173_2_gene_2_1	GH33
Mat30_scaffold13191_1_gene_4_1	CBM44
Mat30_scaffold131952_2_gene_2_1	GT51
Mat30_scaffold1320_1_gene_1_1	GH24
Mat30_scaffold1321_4_gene_2_1	GH23
Mat30_scaffold13215_2_gene_1_1	CBM9
Mat30_scaffold13215_2_gene_1_1	CBM22
Mat30_scaffold13215_2_gene_1_1	CBM9
Mat30_scaffold13215_2_gene_1_1	GH10
Mat30_scaffold132159_2_gene_3_1	CE10
Mat30_scaffold13236_1_gene_2_1	CBM40
Mat30_scaffold13237_1_gene_1_1	CBM37
Mat30_scaffold13240_1_gene_1_1	CBM48
Mat30_scaffold13240_1_gene_1_1	GH13
Mat30_scaffold13244_4_gene_3_1	GT2
Mat30_scaffold13244_4_gene_4_1	GT4
Mat30_scaffold1325_1_gene_1_1	AA6
Mat30_scaffold1325_10_gene_2_1	CE1
Mat30_scaffold1325_26_gene_1_1	GH43
Mat30_scaffold1325_26_gene_3_1	GH29
Mat30_scaffold1325_35_gene_3_1	GH43
Mat30_scaffold1325_35_gene_4_1	GH115
Mat30_scaffold1325_35_gene_5_1	GH43
Mat30_scaffold1325_35_gene_6_1	CE1
Mat30_scaffold1326_2_gene_3_1	CBM32
Mat30_scaffold13266_1_gene_7_1	AA7
Mat30_scaffold132686_1_gene_3_1	GT4
Mat30_scaffold13270_1_gene_1_1	GH97
Mat30_scaffold13272_2_gene_15_1	CE10
Mat30_scaffold13272_2_gene_17_1	CE10
Mat30_scaffold132811_1_gene_2_1	CBM48
Mat30_scaffold13282_1_gene_10_1	GH51
Mat30_scaffold13282_1_gene_2_1	GH16
Mat30_scaffold13282_1_gene_5_1	CBM32
Mat30_scaffold13282_1_gene_9_1	GH43
Mat30_scaffold13282_3_gene_1_1	GH51
Mat30_scaffold13282_3_gene_2_1	GH97
Mat30_scaffold1329_10_gene_5_1	GH33
Mat30_scaffold1329_13_gene_5_1	CBM66
Mat30_scaffold1329_13_gene_6_1	GH109
Mat30_scaffold132957_1_gene_1_1	GT5
Mat30_scaffold133_2_gene_5_1	AA4
Mat30_scaffold133_2_gene_6_1	AA7
Mat30_scaffold1330_1_gene_1_1	GH24
Mat30_scaffold1330_9_gene_1_1	GT2
Mat30_scaffold13323_1_gene_2_1	AA3
Mat30_scaffold13323_1_gene_4_1	AA3
Mat30_scaffold13327_2_gene_1_1	CE14
Mat30_scaffold13329_1_gene_2_1	CBM5
Mat30_scaffold13329_1_gene_2_1	CBM5
Mat30_scaffold13329_1_gene_2_1	CBM66
Mat30_scaffold1334_10_gene_2_1	CE10
Mat30_scaffold13356_3_gene_3_1	CBM61
Mat30_scaffold13392_1_gene_3_1	GH31
Mat30_scaffold13396_1_gene_3_1	CE9
Mat30_scaffold134_1_gene_2_1	GT94
Mat30_scaffold134_1_gene_3_1	GT2
Mat30_scaffold1340_12_gene_2_1	GH109
Mat30_scaffold13414_2_gene_1_1	GH43
Mat30_scaffold13414_2_gene_2_1	CE6
Mat30_scaffold13414_2_gene_2_1	CE6
Mat30_scaffold13415_3_gene_4_1	CE1
Mat30_scaffold13417_2_gene_1_1	GH105
Mat30_scaffold13439_2_gene_1_1	CE1
Mat30_scaffold1344_13_gene_10_1	GT4
Mat30_scaffold1344_13_gene_11_1	GT4
Mat30_scaffold1344_13_gene_12_1	GT2
Mat30_scaffold1344_13_gene_13_1	GT2
Mat30_scaffold1344_13_gene_14_1	AA2
Mat30_scaffold1344_13_gene_14_1	AA2
Mat30_scaffold1344_17_gene_10_1	GT2
Mat30_scaffold1344_18_gene_15_1	CBM32
Mat30_scaffold1344_18_gene_21_1	GH123
Mat30_scaffold1344_20_gene_5_1	GH3
Mat30_scaffold1344_21_gene_12_1	CE1
Mat30_scaffold1344_21_gene_17_1	CE4
Mat30_scaffold1344_26_gene_13_1	PL6
Mat30_scaffold1344_26_gene_16_1	CE10
Mat30_scaffold1344_26_gene_18_1	PL17
Mat30_scaffold1344_26_gene_19_1	PL6
Mat30_scaffold1344_8_gene_8_1	CBM67
Mat30_scaffold1344_8_gene_8_1	GH78
Mat30_scaffold134415_2_gene_1_1	CE12
Mat30_scaffold134700_1_gene_1_1	AA6
Mat30_scaffold13486_2_gene_3_1	CE4
Mat30_scaffold13486_2_gene_5_1	CBM50
Mat30_scaffold13486_2_gene_5_1	CBM50
Mat30_scaffold134992_4_gene_1_1	CE1
Mat30_scaffold1351_2_gene_3_1	CBM50
Mat30_scaffold135121_1_gene_2_1	CE1
Mat30_scaffold135134_1_gene_1_1	GT4
Mat30_scaffold135253_1_gene_1_1	GT4
Mat30_scaffold13534_2_gene_2_1	GH109
Mat30_scaffold13534_2_gene_8_1	GH109
Mat30_scaffold1354_3_gene_2_1	CBM50
Mat30_scaffold13545_4_gene_1_1	GT2
Mat30_scaffold13559_2_gene_7_1	CBM6
Mat30_scaffold13559_2_gene_7_1	GH43
Mat30_scaffold13559_2_gene_7_1	GH43
Mat30_scaffold13559_3_gene_11_1	GH129
Mat30_scaffold13559_3_gene_4_1	GH127
Mat30_scaffold13559_3_gene_5_1	GH43
Mat30_scaffold13559_3_gene_6_1	GH10
Mat30_scaffold135747_1_gene_1_1	GH109
Mat30_scaffold13584_3_gene_1_1	CE4
Mat30_scaffold13584_3_gene_2_1	CE4
Mat30_scaffold135939_2_gene_1_1	GH13
Mat30_scaffold13598_5_gene_2_1	GH63
Mat30_scaffold13598_5_gene_3_1	GT81
Mat30_scaffold136000_2_gene_1_1	GH3
Mat30_scaffold13608_1_gene_1_1	CBM50
Mat30_scaffold13608_1_gene_1_1	CBM50
Mat30_scaffold13608_1_gene_1_1	CBM50
Mat30_scaffold13608_1_gene_1_1	GH23
Mat30_scaffold136171_2_gene_12_1	GT4
Mat30_scaffold136171_2_gene_3_1	GT4
Mat30_scaffold136171_2_gene_5_1	GT2
Mat30_scaffold136171_2_gene_9_1	GT2
Mat30_scaffold1363_11_gene_5_1	CBM50
Mat30_scaffold1363_9_gene_2_1	GT19
Mat30_scaffold13645_1_gene_11_1	GT4
Mat30_scaffold136562_2_gene_2_1	CBM13
Mat30_scaffold136659_3_gene_1_1	GH42
Mat30_scaffold13673_1_gene_41_1	CE10
Mat30_scaffold13673_1_gene_44_1	CE10
Mat30_scaffold13673_8_gene_12_1	GH63
Mat30_scaffold13676_6_gene_1_1	CE10
Mat30_scaffold13682_4_gene_13_1	GH109
Mat30_scaffold136853_1_gene_1_1	GH39
Mat30_scaffold136855_1_gene_1_1	CE1
Mat30_scaffold1369_7_gene_1_1	GT2
Mat30_scaffold1369_7_gene_3_1	GT39
Mat30_scaffold1370_13_gene_3_1	GH103
Mat30_scaffold1370_27_gene_2_1	CE3
Mat30_scaffold1370_33_gene_4_1	GH23
Mat30_scaffold1370_35_gene_1_1	GH23
Mat30_scaffold1370_39_gene_4_1	GT28
Mat30_scaffold1370_40_gene_1_1	CE11
Mat30_scaffold137155_2_gene_2_1	GH25
Mat30_scaffold13718_4_gene_1_1	GT4
Mat30_scaffold13718_4_gene_4_1	GT9
Mat30_scaffold13718_4_gene_5_1	GT9
Mat30_scaffold13718_4_gene_6_1	GT2
Mat30_scaffold13718_4_gene_6_1	GT7
Mat30_scaffold137182_1_gene_1_1	GT4
Mat30_scaffold13721_1_gene_2_1	GH24
Mat30_scaffold13726_4_gene_1_1	CE6
Mat30_scaffold137422_2_gene_1_1	GH88
Mat30_scaffold13761_6_gene_2_1	PL12
Mat30_scaffold1377_1_gene_11_1	GT4
Mat30_scaffold1377_1_gene_11_1	GT30
Mat30_scaffold1377_1_gene_147_1	CBM44
Mat30_scaffold1377_1_gene_170_1	CBM32
Mat30_scaffold1377_1_gene_20_1	GH109
Mat30_scaffold1377_1_gene_26_1	GT56
Mat30_scaffold1377_1_gene_34_1	GT4
Mat30_scaffold1379_15_gene_1_1	GH23
Mat30_scaffold1379_23_gene_5_1	GT28
Mat30_scaffold13802_1_gene_5_1	GT4
Mat30_scaffold13804_2_gene_1_1	GH109
Mat30_scaffold13808_1_gene_1_1	GH127
Mat30_scaffold1382_19_gene_1_1	GT4
Mat30_scaffold1382_8_gene_1_1	GT7
Mat30_scaffold1382_9_gene_1_1	GT7
Mat30_scaffold13830_2_gene_3_1	CBM50
Mat30_scaffold138338_3_gene_1_1	GH130
Mat30_scaffold138412_2_gene_1_1	CE4
Mat30_scaffold13845_2_gene_1_1	GH13
Mat30_scaffold1385_5_gene_2_1	GH13
Mat30_scaffold138505_2_gene_1_1	CE1
Mat30_scaffold13856_5_gene_1_1	GT4
Mat30_scaffold13856_5_gene_2_1	GT4
Mat30_scaffold138609_3_gene_1_1	CE1
Mat30_scaffold138637_2_gene_1_1	AA6
Mat30_scaffold13898_1_gene_22_1	GH3
Mat30_scaffold13898_1_gene_3_1	CBM50
Mat30_scaffold13898_1_gene_9_1	AA6
Mat30_scaffold13906_1_gene_1_1	GT2
Mat30_scaffold13906_1_gene_2_1	GT7
Mat30_scaffold139166_1_gene_1_1	CE7
Mat30_scaffold1392_2_gene_1_1	GT2
Mat30_scaffold1392_8_gene_2_1	GT4
Mat30_scaffold1392_8_gene_3_1	GH78
Mat30_scaffold13925_1_gene_5_1	GH127
Mat30_scaffold13925_1_gene_6_1	GH43
Mat30_scaffold13925_1_gene_7_1	GH78
Mat30_scaffold13925_1_gene_8_1	GH127
Mat30_scaffold1393_1_gene_6_1	GH10
Mat30_scaffold13930_2_gene_5_1	AA3
Mat30_scaffold139455_2_gene_2_1	GH109
Mat30_scaffold13949_1_gene_6_1	GT76
Mat30_scaffold139507_1_gene_3_1	CE10
Mat30_scaffold13957_1_gene_2_1	GH10
Mat30_scaffold13965_1_gene_2_1	GH10
Mat30_scaffold13965_2_gene_1_1	GH10
Mat30_scaffold139655_3_gene_1_1	GT20
Mat30_scaffold13979_1_gene_1_1	GH32
Mat30_scaffold13980_1_gene_1_1	GH32
Mat30_scaffold14008_1_gene_1_1	GH102
Mat30_scaffold14010_1_gene_1_1	GH95
Mat30_scaffold14011_1_gene_2_1	AA6
Mat30_scaffold1402_12_gene_1_1	GH95
Mat30_scaffold1402_12_gene_10_1	GH115
Mat30_scaffold1402_12_gene_10_1	GH115
Mat30_scaffold1402_12_gene_11_1	GH10
Mat30_scaffold1402_12_gene_13_1	GH43
Mat30_scaffold1402_12_gene_14_1	GH3
Mat30_scaffold1402_12_gene_15_1	CE6
Mat30_scaffold1402_12_gene_21_1	CE8
Mat30_scaffold1402_12_gene_9_1	GH67
Mat30_scaffold1402_14_gene_5_1	CBM20
Mat30_scaffold1402_15_gene_39_1	GT2
Mat30_scaffold1402_16_gene_1_1	GT4
Mat30_scaffold1402_16_gene_4_1	GT4
Mat30_scaffold1402_18_gene_12_1	GH20
Mat30_scaffold1402_21_gene_1_1	GT51
Mat30_scaffold1402_22_gene_22_1	GH109
Mat30_scaffold1402_22_gene_26_1	GH88
Mat30_scaffold1402_22_gene_27_1	PL12
Mat30_scaffold1402_22_gene_5_1	CE10
Mat30_scaffold1402_6_gene_17_1	GH97
Mat30_scaffold1402_6_gene_18_1	CBM6
Mat30_scaffold1402_6_gene_18_1	GH43
Mat30_scaffold1402_6_gene_19_1	GH43
Mat30_scaffold1402_6_gene_20_1	GH127
Mat30_scaffold1402_6_gene_21_1	GH30
Mat30_scaffold1402_6_gene_22_1	CBM48
Mat30_scaffold1402_6_gene_22_1	CE1
Mat30_scaffold1402_6_gene_22_1	CE1
Mat30_scaffold1402_8_gene_1_1	GH10
Mat30_scaffold14023_2_gene_1_1	GH115
Mat30_scaffold14023_4_gene_1_1	GH39
Mat30_scaffold14023_4_gene_1_1	GH28
Mat30_scaffold14025_1_gene_2_1	GH3
Mat30_scaffold1403_2_gene_2_1	GH125
Mat30_scaffold1403_4_gene_1_1	GH125
Mat30_scaffold140398_1_gene_1_1	CBM50
Mat30_scaffold14044_2_gene_26_1	GH23
Mat30_scaffold14050_1_gene_2_1	GH43
Mat30_scaffold14050_2_gene_11_1	CE1
Mat30_scaffold14050_2_gene_8_1	CE10
Mat30_scaffold14050_2_gene_9_1	CE3
Mat30_scaffold14052_2_gene_1_1	GT27
Mat30_scaffold140717_1_gene_1_1	GT9
Mat30_scaffold14072_1_gene_1_1	GH97
Mat30_scaffold140765_1_gene_1_1	AA2
Mat30_scaffold140774_1_gene_4_1	CE3
Mat30_scaffold1408_12_gene_12_1	CE1
Mat30_scaffold1409_3_gene_1_1	GH9
Mat30_scaffold14097_2_gene_3_1	CE11
Mat30_scaffold14097_3_gene_1_1	CE11
Mat30_scaffold14098_2_gene_1_1	GT84
Mat30_scaffold14098_2_gene_1_1	GH94
Mat30_scaffold141_38_gene_4_1	GT1
Mat30_scaffold14124_2_gene_4_1	GH2
Mat30_scaffold14126_2_gene_1_1	GH109
Mat30_scaffold14126_2_gene_2_1	CE7
Mat30_scaffold14126_2_gene_4_1	GH109
Mat30_scaffold14126_2_gene_45_1	CE1
Mat30_scaffold14126_2_gene_49_1	GH23
Mat30_scaffold14143_2_gene_4_1	AA6
Mat30_scaffold1415_2_gene_1_1	CBM32
Mat30_scaffold1415_2_gene_1_1	GH43
Mat30_scaffold1415_3_gene_1_1	GH43
Mat30_scaffold14162_2_gene_14_1	GT4
Mat30_scaffold14172_2_gene_3_1	GH33
Mat30_scaffold14172_2_gene_4_1	GH20
Mat30_scaffold14172_2_gene_5_1	CE3
Mat30_scaffold141762_2_gene_3_1	GH30
Mat30_scaffold1418_3_gene_13_1	GH115
Mat30_scaffold1418_3_gene_6_1	GT2
Mat30_scaffold1418_4_gene_2_1	GH67
Mat30_scaffold141874_2_gene_1_1	PL1
Mat30_scaffold1419_8_gene_2_1	CE14
Mat30_scaffold1420_5_gene_2_1	CBM35
Mat30_scaffold1420_7_gene_2_1	GH33
Mat30_scaffold1420_8_gene_2_1	GH33
Mat30_scaffold14227_1_gene_5_1	GH109
Mat30_scaffold14227_1_gene_6_1	CE3
Mat30_scaffold14227_1_gene_8_1	AA3
Mat30_scaffold14227_1_gene_9_1	CE9
Mat30_scaffold14227_2_gene_1_1	GH109
Mat30_scaffold14234_1_gene_1_1	GT51
Mat30_scaffold14251_1_gene_1_1	GT21
Mat30_scaffold1428_1_gene_11_1	AA3
Mat30_scaffold1428_3_gene_2_1	GT2
Mat30_scaffold14291_2_gene_3_1	CE10
Mat30_scaffold142936_3_gene_1_1	GH23
Mat30_scaffold1430_8_gene_1_1	GH15
Mat30_scaffold143079_2_gene_1_1	PL1
Mat30_scaffold1431_12_gene_3_1	CE1
Mat30_scaffold1431_14_gene_8_1	CE16
Mat30_scaffold1431_16_gene_3_1	GH73
Mat30_scaffold143272_3_gene_1_1	GH109
[truncated: 7,275 more rows]
