# Supplementary material for: Metagenomic mining pectinolytic microbes and enzymes from an apple pomace-adapted compost microbial community
Source: Biotechnol Biofuels. 2017 Aug 22;10:198. doi: 10.1186/s13068-017-0885-y (PMC5568718; doi:10.1186/s13068-017-0885-y)
Supplement: Supplementary file 7 — Additional file 7: Table S5. Pectinolytic enzyme genes.xlsx. Catalog of genes encoding pectinolytic enzymes. [file 13068_2017_885_MOESM7_ESM.xlsx]

## Sheet: dbCAN
The annotation result by dbCAN
Query	CAZy HMMs	E-value	Start of alignment in Subject	End of alignment in Subject	Start of alignment in Query	End of alignment in Query	Covered fraction	Predicted source organism
Mat30_C5858437_1_gene_1_1	CBM35.hmm	8.6e-06	19	77	6	64	0.471545	d__Bacteria;k__norank;p__Verrucomicrobia;c__Verrucomicrobiae;o__Verrucomicrobiales;f__Verrucomicrobiaceae;g__Verrucomicrobium;s__Verrucomicrobium_spinosum
Mat30_C5863971_1_gene_1_1	GH43.hmm	6.6e-28	1	99	33	162	0.395161	d__Bacteria;k__norank;p__Proteobacteria;c__Alphaproteobacteria;o__Caulobacterales;f__Caulobacteraceae;g__Caulobacter;s__Caulobacter_sp._UNC358MFTsu5.1
Mat30_C5864883_1_gene_1_1	GH3.hmm	1.5e-41	8	146	24	169	0.638889	d__Bacteria;k__norank;p__Actinobacteria;c__Actinobacteria;o__Streptomycetales;f__Streptomycetaceae;g__Streptomyces;s__norank
Mat30_C5865705_1_gene_1_1	GH42.hmm	6.4e-70	1	161	10	169	0.431267	d__Bacteria;k__norank;p__Firmicutes;c__Bacilli;o__Bacillales;f__Bacillaceae;g__Caldibacillus;s__Caldibacillus_debilis
Mat30_C5866935_1_gene_1_1	CBM35.hmm	4.6e-06	36	122	76	163	0.699187	d__Bacteria;k__norank;p__Actinobacteria;c__Actinobacteria;o__Streptosporangiales;f__Streptosporangiaceae;g__Nonomuraea;s__Nonomuraea_candida
Mat30_C5868261_1_gene_1_1	PL10.hmm	1.8e-23	1	102	32	170	0.351916	d__Bacteria;k__norank;p__Planctomycetes;c__Planctomycetia;o__Planctomycetales;f__Planctomycetaceae;g__Gimesia;s__Gimesia_maris
Mat30_C5869975_1_gene_1_1	GH10.hmm	1.4e-53	8	156	7	171	0.488449	d__Bacteria;k__norank;p__Actinobacteria;c__Actinobacteria;o__Streptomycetales;f__Streptomycetaceae;g__Streptomyces;s__norank
Mat30_C5875951_1_gene_1_1	CBM32.hmm	3.7e-16	9	109	56	166	0.806452	d__Bacteria;k__norank;p__Bacteroidetes;c__Sphingobacteriia;o__Sphingobacteriales;f__Sphingobacteriaceae;g__Sphingobacterium;s__Sphingobacterium_sp._21
Mat30_C5877683_1_gene_1_1	GH43.hmm	2.2e-28	72	224	2	171	0.612903	d__Bacteria;k__norank;p__Bacteroidetes;c__Sphingobacteriia;o__Sphingobacteriales;f__Sphingobacteriaceae;g__Olivibacter;s__Olivibacter_sitiensis
Mat30_C5878995_1_gene_1_1	GH78.hmm	5.2e-50	200	368	6	174	0.333333	d__Bacteria;k__norank;p__Actinobacteria;c__Actinobacteria;o__Streptosporangiales;f__Thermomonosporaceae;g__Actinomadura;s__Actinomadura_madurae
Mat30_C5880445_1_gene_1_1	CE1.hmm	6.4e-23	71	154	3	98	0.365639	d__Bacteria;k__norank;p__norank;c__norank;o__norank;f__norank;g__Thermobaculum;s__Thermobaculum_terrenum
Mat30_C5880575_1_gene_1_1	CE1.hmm	1.3e-14	48	213	2	175	0.726872	d__Bacteria;k__norank;p__Proteobacteria;c__Deltaproteobacteria;o__Myxococcales;f__Nannocystaceae;g__Plesiocystis;s__Plesiocystis_pacifica
Mat30_C5888709_1_gene_1_1	GH10.hmm	2.3e-46	84	270	2	179	0.613861	d__Bacteria;k__norank;p__Proteobacteria;c__Gammaproteobacteria;o__Oceanospirillales;f__Saccharospirillaceae;g__Gynuella;s__Gynuella_sunshinyii
Mat30_C5890931_1_gene_1_1	PL1.hmm	1.1e-26	54	183	4	155	0.638614	d__Bacteria;k__norank;p__Proteobacteria;c__Alphaproteobacteria;o__Sphingomonadales;f__Sphingomonadaceae;g__Sphingopyxis;s__Sphingopyxis_sp._113P3
Mat30_C5890987_1_gene_1_1	CE12.hmm	1.6e-53	24	199	1	181	0.833333	d__Bacteria;k__norank;p__Bacteroidetes;c__Sphingobacteriia;o__Sphingobacteriales;f__Sphingobacteriaceae;g__Sphingobacterium;s__Sphingobacterium_thalpophilum
Mat30_C5891055_1_gene_1_1	PL9.hmm	1.1e-19	30	149	15	133	0.318182	d__Bacteria;k__norank;p__Nitrospirae;c__Nitrospira;o__Nitrospirales;f__Nitrospiraceae;g__Nitrospira;s__Nitrospira_moscoviensis
Mat30_C5891355_1_gene_1_1	GH1.hmm	1.3e-75	4	159	11	165	0.361305	d__Bacteria;k__norank;p__Actinobacteria;c__Actinobacteria;o__Streptomycetales;f__Streptomycetaceae;g__Streptomyces;s__Streptomyces_sp._FxanaD5
Mat30_C5891617_1_gene_1_1	CE1.hmm	3.2e-08	27	143	2	130	0.511013	d__Bacteria;k__norank;p__Actinobacteria;c__Actinobacteria;o__Corynebacteriales;f__Mycobacteriaceae;g__Mycobacterium;s__Mycobacterium_phlei
Mat30_C5893889_1_gene_1_1	PL9.hmm	3.4e-16	8	122	14	131	0.304813	d__Bacteria;k__norank;p__Firmicutes;c__Clostridia;o__Clostridiales;f__Clostridiaceae;g__Clostridium;s__Clostridium_leptum_CAG
Mat30_C5896127_1_gene_1_1	GH78.hmm	1.7e-45	322	488	8	174	0.329365	d__Bacteria;k__norank;p__Bacteroidetes;c__Sphingobacteriia;o__Sphingobacteriales;f__Sphingobacteriaceae;g__Sphingobacterium;s__Sphingobacterium_sp._21
Mat30_C5897459_1_gene_1_1	GH78.hmm	7.7e-47	332	504	1	163	0.34127	d__Bacteria;k__norank;p__Bacteroidetes;c__Cytophagia;o__Cytophagales;f__Cytophagaceae;g__Spirosoma;s__Spirosoma_linguale
Mat30_C5905201_1_gene_1_1	GH43.hmm	2.1e-28	47	185	5	189	0.556452	d__Bacteria;k__norank;p__Actinobacteria;c__Actinobacteria;o__Micrococcales;f__Promicromonosporaceae;g__Isoptericola;s__Isoptericola_dokdonensis
Mat30_C5905509_1_gene_1_1	CE1.hmm	5.2e-08	29	140	20	121	0.488987	d__Bacteria;k__norank;p__Proteobacteria;c__Betaproteobacteria;o__Burkholderiales;f__Alcaligenaceae;g__Bordetella;s__Bordetella_sp._SCN_67-23
Mat30_C5906501_1_gene_1_1	GH3.hmm	4.3e-62	11	189	1	190	0.824074	d__Bacteria;k__norank;p__Firmicutes;c__Bacilli;o__Bacillales;f__Bacillaceae;g__Caldibacillus;s__Caldibacillus_debilis
Mat30_C5906597_1_gene_1_1	GH42.hmm	4.6e-70	2	186	6	188	0.495957	d__Bacteria;k__norank;p__Actinobacteria;c__Actinobacteria;o__Micrococcales;f__Microbacteriaceae;g__Agromyces;s__Agromyces_sp._AR33
Mat30_C5907083_1_gene_1_1	CE1.hmm	2.6e-10	91	202	50	151	0.488987	d__Bacteria;k__norank;p__Proteobacteria;c__Gammaproteobacteria;o__Nevskiales;f__Sinobacteraceae;g__Steroidobacter;s__Steroidobacter_denitrificans
Mat30_C5908313_1_gene_1_1	CBM66.hmm	1.1e-11	2	145	7	163	0.922581	d__Bacteria;k__norank;p__Bacteroidetes;c__Cytophagia;o__Cytophagales;f__Cytophagaceae;g__norank;s__Cytophagaceae_bacterium_SCN_52-12
Mat30_C5910579_1_gene_1_1	CBM66.hmm	1.4e-12	2	133	43	179	0.845161	d__Bacteria;k__norank;p__Bacteroidetes;c__Cytophagia;o__Cytophagales;f__Cytophagaceae;g__Dyadobacter;s__Dyadobacter_alkalitolerans
Mat30_C5911647_1_gene_1_1	GH43.hmm	1.3e-25	60	193	11	180	0.53629	d__Bacteria;k__norank;p__Gemmatimonadetes;c__Gemmatimonadetes;o__Gemmatimonadales;f__Gemmatimonadaceae;g__Gemmatirosa;s__Gemmatirosa_kalamazoonesis
Mat30_C5913117_1_gene_1_1	CE1.hmm	2.5e-23	8	125	17	143	0.515419	d__Bacteria;k__norank;p__Bacteroidetes;c__Sphingobacteriia;o__Sphingobacteriales;f__Sphingobacteriaceae;g__Sphingobacterium;s__Sphingobacterium_sp._21
Mat30_C5915681_1_gene_1_1	GH78.hmm	2.8e-37	8	174	24	195	0.329365	d__Bacteria;k__norank;p__Bacteroidetes;c__Sphingobacteriia;o__Sphingobacteriales;f__Sphingobacteriaceae;g__norank;s__Sphingobacteriaceae_bacterium_DW12
Mat30_C5925061_1_gene_1_1	GH105.hmm	1.5e-40	42	237	4	201	0.587349	d__Bacteria;k__norank;p__Bacteroidetes;c__Sphingobacteriia;o__Sphingobacteriales;f__Sphingobacteriaceae;g__Pedobacter;s__Pedobacter_kyungheensis
Mat30_C5927733_1_gene_1_1	CE1.hmm	1.7e-10	59	131	23	133	0.317181	d__Bacteria;k__norank;p__Acidobacteria;c__norank;o__norank;f__norank;g__norank;s__Acidobacteria_bacterium_Mor1
Mat30_C5928165_1_gene_2_1	CE16.hmm	5.1e-10	150	266	3	118	0.434457	d__Bacteria;k__norank;p__Proteobacteria;c__Gammaproteobacteria;o__Thiotrichales;f__Thiotrichaceae;g__Beggiatoa;s__Beggiatoa_alba
Mat30_C5930213_1_gene_1_1	GH42.hmm	2.6e-65	1	140	17	156	0.374663	d__Bacteria;k__norank;p__Actinobacteria;c__Actinobacteria;o__Streptomycetales;f__Streptomycetaceae;g__Streptomyces;s__Streptomyces_sp._SBT349
Mat30_C5930469_1_gene_1_1	CE16.hmm	1.5e-12	3	192	28	202	0.707865	d__Bacteria;k__norank;p__Proteobacteria;c__Gammaproteobacteria;o__Xanthomonadales;f__Xanthomonadaceae;g__Arenimonas;s__Arenimonas_donghaensis
Mat30_C5931939_1_gene_2_1	CE1.hmm	7.9e-08	29	131	21	112	0.449339	d__Bacteria;k__norank;p__Actinobacteria;c__Actinobacteria;o__Propionibacteriales;f__Nocardioidaceae;g__Nocardioides;s__Nocardioides_sp._Leaf307
Mat30_C5932705_1_gene_1_1	GH3.hmm	8.6e-23	128	213	4	97	0.393519	d__Bacteria;k__norank;p__Chlorobi;c__norank;o__norank;f__norank;g__norank;s__Chlorobi_bacterium_NICIL-2
Mat30_C5933339_1_gene_1_1	CE1.hmm	5.6e-08	10	81	54	125	0.312775	d__Bacteria;k__norank;p__Spirochaetes;c__Spirochaetia;o__Spirochaetales;f__Spirochaetaceae;g__Spirochaeta;s__Spirochaeta_cellobiosiphila
Mat30_C5933397_1_gene_1_1	CBM32.hmm	3.2e-17	9	107	80	189	0.790323	d__Bacteria;k__norank;p__Bacteroidetes;c__Sphingobacteriia;o__Sphingobacteriales;f__Sphingobacteriaceae;g__Sphingobacterium;s__Sphingobacterium_sp._21
Mat30_C5933697_1_gene_1_1	GH28.hmm	2.1e-44	11	176	4	195	0.507692	d__Bacteria;k__norank;p__Bacteroidetes;c__Sphingobacteriia;o__Sphingobacteriales;f__Sphingobacteriaceae;g__Sphingobacterium;s__Sphingobacterium_sp._PM2-P1-29
Mat30_C5936009_1_gene_1_1	CE1.hmm	9.8e-06	29	136	17	113	0.471366	d__Bacteria;k__norank;p__norank;c__norank;o__norank;f__norank;g__norank;s__uncultured_bacterium_A1Q1_fos_324
Mat30_C5936077_1_gene_1_1	GH43.hmm	2.1e-29	91	245	3	190	0.620968	d__Bacteria;k__norank;p__Bacteroidetes;c__Bacteroidia;o__Bacteroidales;f__Porphyromonadaceae;g__Paludibacter;s__Paludibacter_jiangxiensis
Mat30_C5936911_1_gene_1_1	GH1.hmm	5.6e-84	8	209	1	203	0.468531	d__Bacteria;k__norank;p__Actinobacteria;c__Actinobacteria;o__Corynebacteriales;f__Gordoniaceae;g__Gordonia;s__Gordonia_sp._NB4-1Y
Mat30_C5938373_1_gene_1_1	CE1.hmm	1.8e-25	4	140	16	152	0.599119	d__Bacteria;k__norank;p__Actinobacteria;c__Actinobacteria;o__Streptosporangiales;f__Streptosporangiaceae;g__Streptosporangium;s__Streptosporangium_amethystogenes
Mat30_C5938765_1_gene_1_1	CBM66.hmm	4.9e-14	2	147	21	170	0.935484	d__Bacteria;k__norank;p__Armatimonadetes;c__norank;o__norank;f__norank;g__norank;s__Armatimonadetes_bacterium_DC
Mat30_C5939353_1_gene_1_1	GH3.hmm	1.3e-22	6	104	103	204	0.453704	d__Bacteria;k__norank;p__Bacteroidetes;c__Sphingobacteriia;o__Sphingobacteriales;f__Sphingobacteriaceae;g__Sphingobacterium;s__Sphingobacterium_sp._21
Mat30_C5939899_1_gene_1_1	CBM66.hmm	5.4e-12	4	154	33	195	0.967742	d__Bacteria;k__norank;p__Actinobacteria;c__Actinobacteria;o__Streptomycetales;f__Streptomycetaceae;g__Streptomyces;s__norank
Mat30_C5940711_1_gene_1_1	GH3.hmm	6.7e-62	13	209	1	212	0.907407	d__Bacteria;k__norank;p__Actinobacteria;c__Actinobacteria;o__Streptosporangiales;f__Streptosporangiaceae;g__Nonomuraea;s__Nonomuraea_sp._SBT364
Mat30_C5941275_1_gene_1_1	GH78.hmm	1.9e-64	345	503	3	165	0.313492	d__Bacteria;k__norank;p__Actinobacteria;c__Actinobacteria;o__Streptomycetales;f__Streptomycetaceae;g__Streptomyces;s__Streptomyces_sp._FxanaD5
Mat30_C5943165_1_gene_1_1	CE1.hmm	1.5e-17	59	193	15	119	0.590308	d__Bacteria;k__norank;p__Bacteroidetes;c__Sphingobacteriia;o__Sphingobacteriales;f__Sphingobacteriaceae;g__Sphingobacterium;s__Sphingobacterium_sp._ACCC_05744
Mat30_C5944865_1_gene_1_1	GH43.hmm	3.7e-09	60	164	8	143	0.419355	d__Bacteria;k__norank;p__Bacteroidetes;c__Sphingobacteriia;o__Sphingobacteriales;f__Sphingobacteriaceae;g__Sphingobacterium;s__Sphingobacterium_sp._21
Mat30_C5945709_1_gene_1_1	GH78.hmm	2.9e-28	79	250	35	190	0.339286	d__Bacteria;k__norank;p__Bacteroidetes;c__Cytophagia;o__Cytophagales;f__Cytophagaceae;g__Spirosoma;s__Spirosoma_linguale
Mat30_C5947601_1_gene_1_1	CBM32.hmm	7.8e-08	20	109	61	162	0.717742	d__Bacteria;k__norank;p__Actinobacteria;c__Actinobacteria;o__Streptosporangiales;f__Thermomonosporaceae;g__Thermomonospora;s__Thermomonospora_curvata
Mat30_C5951331_1_gene_1_1	GH1.hmm	1.5e-55	275	425	2	182	0.34965	d__Bacteria;k__norank;p__Actinobacteria;c__Actinobacteria;o__Micrococcales;f__Microbacteriaceae;g__Microbacterium;s__Microbacterium_sp._Root180
Mat30_C5951609_1_gene_1_1	CE8.hmm	2.9e-46	2	132	26	161	0.451389	d__Bacteria;k__norank;p__Verrucomicrobia;c__Opitutae;o__Opitutales;f__Opitutaceae;g__norank;s__Opitutaceae_bacterium_TSB47
Mat30_C5953865_1_gene_1_1	CE1.hmm	4e-44	6	143	34	185	0.603524	d__Bacteria;k__norank;p__Proteobacteria;c__Alphaproteobacteria;o__Sphingomonadales;f__Erythrobacteraceae;g__Erythrobacter;s__Erythrobacter_sp._SG61-1L
Mat30_C5953895_1_gene_1_1	CBM32.hmm	2.5e-09	24	122	100	211	0.790323	d__Bacteria;k__norank;p__Bacteroidetes;c__Sphingobacteriia;o__Sphingobacteriales;f__Sphingobacteriaceae;g__Pseudopedobacter;s__Pseudopedobacter_saltans
Mat30_C5955267_1_gene_1_1	CBM32.hmm	2.1e-17	16	106	110	221	0.725806	d__Bacteria;k__norank;p__Bacteroidetes;c__Cytophagia;o__Cytophagales;f__Cytophagaceae;g__Dyadobacter;s__Dyadobacter_beijingensis
Mat30_C5957305_1_gene_1_1	CE1.hmm	1.1e-17	41	194	4	171	0.674009	d__Bacteria;k__norank;p__Bacteroidetes;c__Sphingobacteriia;o__Sphingobacteriales;f__Sphingobacteriaceae;g__Sphingobacterium;s__Sphingobacterium_sp._21
Mat30_C5958761_1_gene_1_1	GH51.hmm	7.1e-46	268	460	1	223	0.304762	d__Bacteria;k__norank;p__Bacteroidetes;c__Sphingobacteriia;o__Sphingobacteriales;f__Sphingobacteriaceae;g__Sphingobacterium;s__Sphingobacterium_sp._21
Mat30_C5959167_1_gene_1_1	GH105.hmm	1.8e-52	19	254	1	227	0.707831	d__Bacteria;k__norank;p__Bacteroidetes;c__Bacteroidia;o__Bacteroidales;f__Porphyromonadaceae;g__Proteiniphilum;s__Proteiniphilum_acetatigenes
Mat30_C5959225_1_gene_1_1	CE1.hmm	2.3e-24	4	208	10	192	0.898678	d__Bacteria;k__norank;p__Bacteroidetes;c__Cytophagia;o__Cytophagales;f__Cytophagaceae;g__Runella;s__Runella_zeae
Mat30_C5960735_1_gene_1_1	CE1.hmm	2.1e-31	12	212	1	228	0.881057	d__Bacteria;k__norank;p__Bacteroidetes;c__Cytophagia;o__Cytophagales;f__Cytophagaceae;g__norank;s__Cytophagaceae_bacterium_SCN_52-12
Mat30_C5961047_1_gene_1_1	CE1.hmm	4.1e-45	1	170	37	211	0.744493	d__Bacteria;k__norank;p__Bacteroidetes;c__Sphingobacteriia;o__Sphingobacteriales;f__Sphingobacteriaceae;g__Sphingobacterium;s__Sphingobacterium_sp._Ag1
Mat30_C5961937_1_gene_1_1	GH43.hmm	1.1e-09	7	91	121	229	0.33871	d__Bacteria;k__norank;p__Bacteroidetes;c__Sphingobacteriia;o__Sphingobacteriales;f__Sphingobacteriaceae;g__Sphingobacterium;s__Sphingobacterium_thalpophilum
Mat30_C5966405_1_gene_1_1	CE1.hmm	3.3e-42	1	176	27	231	0.770925	d__Bacteria;k__norank;p__Proteobacteria;c__Alphaproteobacteria;o__Rhodospirillales;f__Rhodospirillaceae;g__Rhodospirillum;s__Rhodospirillum_centenum
Mat30_C5967575_1_gene_1_1	GH59.hmm	8.6e-72	3	204	9	235	0.318542	d__Bacteria;k__norank;p__Actinobacteria;c__Actinobacteria;o__Micromonosporales;f__Micromonosporaceae;g__Actinoplanes;s__Actinoplanes_rectilineatus
Mat30_C5969153_1_gene_1_1	GH105.hmm	1.1e-37	12	165	77	237	0.460843	d__Bacteria;k__norank;p__Proteobacteria;c__Gammaproteobacteria;o__Cellvibrionales;f__Cellvibrionaceae;g__Cellvibrio;s__Cellvibrio_sp._OA-2007
Mat30_C5970025_1_gene_1_1	GH51.hmm	3.5e-84	83	308	5	236	0.357143	d__Bacteria;k__norank;p__Proteobacteria;c__Alphaproteobacteria;o__Rhizobiales;f__Hyphomicrobiaceae;g__Devosia;s__Devosia_sp._LC5
Mat30_C5970199_1_gene_1_1	PL1.hmm	7.2e-39	20	199	24	215	0.886139	d__Bacteria;k__norank;p__Bacteroidetes;c__Cytophagia;o__Cytophagales;f__Hymenobacteraceae;g__Rufibacter;s__Rufibacter_sp._CCM_8646
Mat30_C5973817_1_gene_1_1	GH51.hmm	3e-43	183	373	6	209	0.301587	d__Bacteria;k__norank;p__Actinobacteria;c__Actinobacteria;o__Streptosporangiales;f__Streptosporangiaceae;g__Nonomuraea;s__Nonomuraea_sp._SBT364
Mat30_C5974987_1_gene_1_1	GH42.hmm	2.5e-100	10	250	2	242	0.6469	d__Bacteria;k__norank;p__Actinobacteria;c__Actinobacteria;o__Micrococcales;f__Microbacteriaceae;g__Microbacterium;s__Microbacterium_indicum
Mat30_C5976373_1_gene_1_1	CE1.hmm	7e-60	4	220	2	226	0.951542	d__Bacteria;k__norank;p__Bacteroidetes;c__Cytophagia;o__Cytophagales;f__Cytophagaceae;g__Fibrisoma;s__Fibrisoma_limi
Mat30_C5977983_1_gene_1_1	GH10.hmm	5.1e-77	95	302	12	235	0.683168	d__Bacteria;k__norank;p__Actinobacteria;c__Actinobacteria;o__Micromonosporales;f__Micromonosporaceae;g__Actinoplanes;s__Actinoplanes_missouriensis
Mat30_C5978561_1_gene_1_1	CBM35.hmm	2.9e-07	12	119	94	210	0.869919	d__Bacteria;k__norank;p__Bacteroidetes;c__Sphingobacteriia;o__Sphingobacteriales;f__Sphingobacteriaceae;g__Sphingobacterium;s__Sphingobacterium_thalpophilum
Mat30_C5979185_1_gene_1_1	PL11.hmm	1.3e-102	3	250	11	247	0.407591	d__Bacteria;k__norank;p__Actinobacteria;c__Actinobacteria;o__Streptosporangiales;f__Streptosporangiaceae;g__Microbispora;s__Microbispora_sp._GMKU363
Mat30_C5979523_1_gene_1_1	GH35.hmm	8.4e-60	27	241	2	246	0.697068	d__Bacteria;k__norank;p__Actinobacteria;c__Actinobacteria;o__Streptosporangiales;f__Streptosporangiaceae;g__Nonomuraea;s__Nonomuraea_coxensis
Mat30_C5980443_1_gene_1_1	GH62.hmm+CBM13.hmm	2.8e-25	46	137	2	95	0.484043	d__Bacteria;k__norank;p__Actinobacteria;c__Actinobacteria;o__Streptomycetales;f__Streptomycetaceae;g__Streptomyces;s__norank
Mat30_C5981635_1_gene_2_1	CBM32.hmm	1.1e-14	17	121	8	122	0.83871	d__Bacteria;k__norank;p__Bacteroidetes;c__Sphingobacteriia;o__Sphingobacteriales;f__Sphingobacteriaceae;g__Sphingobacterium;s__Sphingobacterium_sp._Ag1
Mat30_C5982123_1_gene_1_1	CE1.hmm	2.2e-08	11	178	6	154	0.735683	d__Bacteria;k__norank;p__Actinobacteria;c__Actinobacteria;o__Pseudonocardiales;f__Pseudonocardiaceae;g__Pseudonocardia;s__Pseudonocardia_acaciae
Mat30_C5987415_1_gene_2_1	CE1.hmm	2.8e-06	92	213	4	115	0.53304	d__Bacteria;k__norank;p__Proteobacteria;c__Alphaproteobacteria;o__Sphingomonadales;f__Erythrobacteraceae;g__Altererythrobacter;s__Altererythrobacter_sp._Root672
Mat30_C5988861_1_gene_1_1	CE1.hmm	1.2e-15	27	221	49	239	0.854626	d__Bacteria;k__norank;p__Proteobacteria;c__Betaproteobacteria;o__Burkholderiales;f__Comamonadaceae;g__Pseudorhodoferax;s__Pseudorhodoferax_sp._Leaf267
Mat30_C5989053_1_gene_1_1	GH43.hmm	2.4e-42	1	197	29	243	0.790323	d__Bacteria;k__norank;p__Actinobacteria;c__Actinobacteria;o__Streptosporangiales;f__Streptosporangiaceae;g__Nonomuraea;s__Nonomuraea_coxensis
Mat30_C5990537_1_gene_1_1	GH106.hmm	4.3e-57	385	646	2	260	0.316748	d__Bacteria;k__norank;p__Bacteroidetes;c__Cytophagia;o__Cytophagales;f__Cytophagaceae;g__Dyadobacter;s__Dyadobacter_alkalitolerans
Mat30_C5991069_1_gene_1_1	GH43.hmm	7.2e-46	22	224	2	255	0.814516	d__Bacteria;k__norank;p__Proteobacteria;c__Alphaproteobacteria;o__Rhizobiales;f__Rhizobiaceae;g__Rhizobium;s__Rhizobium_selenitireducens
Mat30_C5991473_1_gene_1_1	GH10.hmm	6.5e-93	43	278	1	262	0.775578	d__Bacteria;k__norank;p__Bacteroidetes;c__Sphingobacteriia;o__Sphingobacteriales;f__Sphingobacteriaceae;g__Pseudopedobacter;s__Pseudopedobacter_saltans
Mat30_C5992249_1_gene_1_1	GH127.hmm	8.7e-09	60	278	21	243	0.416031	d__Bacteria;k__norank;p__Proteobacteria;c__Alphaproteobacteria;o__Sphingomonadales;f__Sphingomonadaceae;g__Sphingopyxis;s__norank
Mat30_C5992689_1_gene_2_1	GH43.hmm	4.6e-21	7	137	34	175	0.524194	d__Bacteria;k__norank;p__Bacteroidetes;c__Sphingobacteriia;o__Sphingobacteriales;f__Sphingobacteriaceae;g__Sphingobacterium;s__Sphingobacterium_sp._ACCC_05744
Mat30_C5996171_1_gene_1_1	GH78.hmm	4.7e-35	6	167	113	266	0.319444	d__Bacteria;k__norank;p__Bacteroidetes;c__Sphingobacteriia;o__Sphingobacteriales;f__Sphingobacteriaceae;g__Sphingobacterium;s__Sphingobacterium_sp._21
Mat30_C5997071_1_gene_2_1	GH53.hmm	4.3e-12	229	339	2	80	0.321637	d__Bacteria;k__norank;p__Bacteroidetes;c__Bacteroidia;o__Bacteroidales;f__Porphyromonadaceae;g__Dysgonomonas;s__Dysgonomonas_gadei
Mat30_C5997809_1_gene_1_1	GH43+CBM32.hmm	1.3e-34	106	247	16	177	0.568548	d__Bacteria;k__norank;p__Bacteroidetes;c__Sphingobacteriia;o__Sphingobacteriales;f__Sphingobacteriaceae;g__Pedobacter;s__Pedobacter_sp._Leaf216
Mat30_C5998115_1_gene_1_1	GH10.hmm	3e-49	159	302	1	149	0.471947	d__Bacteria;k__norank;p__Actinobacteria;c__Actinobacteria;o__Streptomycetales;f__Streptomycetaceae;g__Streptomyces;s__Streptomyces_sp.
Mat30_C5998457_1_gene_1_1	GH43.hmm	1e-48	36	228	13	263	0.774194	d__Bacteria;k__norank;p__Proteobacteria;c__Alphaproteobacteria;o__Caulobacterales;f__Caulobacteraceae;g__Caulobacter;s__Caulobacter_henricii
Mat30_C5999093_1_gene_1_1	GH78.hmm	3.8e-77	86	346	1	273	0.515873	d__Bacteria;k__norank;p__Bacteroidetes;c__Flavobacteriia;o__Flavobacteriales;f__Flavobacteriaceae;g__Flavobacterium;s__Flavobacterium_sp._Leaf82
Mat30_C5999611_1_gene_1_1	GH43.hmm	8.9e-47	58	247	10	269	0.762097	d__Bacteria;k__norank;p__Bacteroidetes;c__Sphingobacteriia;o__Sphingobacteriales;f__Sphingobacteriaceae;g__Sphingobacterium;s__Sphingobacterium_thalpophilum
Mat30_C5999739_1_gene_1_1	GH3.hmm	7e-49	8	170	96	274	0.75	d__Bacteria;k__norank;p__Actinobacteria;c__Actinobacteria;o__Pseudonocardiales;f__Pseudonocardiaceae;g__Saccharomonospora;s__Saccharomonospora_glauca
Mat30_C6000498_1_gene_1_1	GH28.hmm	2.9e-18	72	206	60	274	0.412308	d__Bacteria;k__norank;p__Bacteroidetes;c__Cytophagia;o__Cytophagales;f__Cytophagaceae;g__norank;s__Cytophagaceae_bacterium_SCN_52-12
Mat30_C6001784_1_gene_1_1	GH3.hmm	4.7e-56	3	178	102	278	0.810185	d__Bacteria;k__norank;p__Actinobacteria;c__Actinobacteria;o__Micrococcales;f__Microbacteriaceae;g__Microbacterium;s__Microbacterium_yannicii
Mat30_C6002114_1_gene_1_1	GH43.hmm	3.4e-24	14	136	2	177	0.491935	d__Bacteria;k__norank;p__Bacteroidetes;c__Sphingobacteriia;o__Sphingobacteriales;f__Sphingobacteriaceae;g__Sphingobacterium;s__Sphingobacterium_sp._21
Mat30_C6002514_1_gene_1_1	GH127.hmm	1.1e-108	225	496	1	278	0.517176	d__Bacteria;k__norank;p__Actinobacteria;c__Actinobacteria;o__Streptomycetales;f__Streptomycetaceae;g__Streptomyces;s__Streptomyces_sp._NBRC_109706
Mat30_C6004244_1_gene_1_1	CE1.hmm	2.4e-10	25	141	10	121	0.511013	d__Bacteria;k__norank;p__Actinobacteria;c__Actinobacteria;o__Corynebacteriales;f__Nocardiaceae;g__Nocardia;s__Nocardia_grenadensis
Mat30_C6004330_1_gene_1_1	GH78.hmm	2.9e-75	246	496	11	280	0.496032	d__Bacteria;k__norank;p__Actinobacteria;c__Actinobacteria;o__Micrococcales;f__Promicromonosporaceae;g__norank;s__Promicromonosporaceae_bacterium_W15
Mat30_C6004912_1_gene_1_1	CE1.hmm	9.6e-06	29	211	33	232	0.801762	d__Bacteria;k__norank;p__Actinobacteria;c__Actinobacteria;o__Streptomycetales;f__Streptomycetaceae;g__Streptomyces;s__Streptomyces_sp._DvalAA-14
Mat30_C6006736_1_gene_1_1	CBM32.hmm	7.2e-18	16	122	85	189	0.854839	d__Bacteria;k__norank;p__Proteobacteria;c__Gammaproteobacteria;o__Xanthomonadales;f__Xanthomonadaceae;g__Luteimonas;s__Luteimonas_huabeiensis
Mat30_C6010020_1_gene_1_1	CE1.hmm	3.9e-11	81	202	3	118	0.53304	d__Bacteria;k__norank;p__Proteobacteria;c__Gammaproteobacteria;o__Xanthomonadales;f__Xanthomonadaceae;g__Stenotrophomonas;s__Stenotrophomonas_acidaminiphila
Mat30_C6011154_1_gene_1_1	CE8.hmm	6.2e-33	151	288	1	142	0.475694	d__Bacteria;k__norank;p__Actinobacteria;c__Actinobacteria;o__Micrococcales;f__Promicromonosporaceae;g__Isoptericola;s__Isoptericola_dokdonensis
Mat30_C6011364_1_gene_1_1	GH106.hmm	1.2e-67	477	747	8	292	0.32767	d__Bacteria;k__norank;p__Bacteroidetes;c__Sphingobacteriia;o__Sphingobacteriales;f__Sphingobacteriaceae;g__Sphingobacterium;s__Sphingobacterium_sp._21
Mat30_C6012012_1_gene_1_1	CE1.hmm	4e-34	78	224	3	188	0.643172	d__Bacteria;k__norank;p__Actinobacteria;c__Actinobacteria;o__Corynebacteriales;f__Mycobacteriaceae;g__Mycobacterium;s__Mycobacterium_thermoresistibile
Mat30_C6013874_1_gene_1_1	GH78.hmm	1.7e-67	288	504	2	215	0.428571	d__Bacteria;k__norank;p__Bacteroidetes;c__Bacteroidia;o__Bacteroidales;f__Prevotellaceae;g__Prevotella;s__Prevotella_sp._10(H)
Mat30_C6016846_1_gene_1_1	GH2.hmm	4.7e-85	70	327	10	303	0.341755	d__Bacteria;k__norank;p__Bacteroidetes;c__Cytophagia;o__Cytophagales;f__Flammeovirgaceae;g__norank;s__Flammeovirgaceae_bacterium_311
Mat30_C6025434_1_gene_2_1	CBM35.hmm	1.8e-25	1	123	31	161	0.99187	d__Bacteria;k__norank;p__Actinobacteria;c__Actinobacteria;o__Streptosporangiales;f__Streptosporangiaceae;g__Nonomuraea;s__Nonomuraea_coxensis
Mat30_C6025896_1_gene_1_1	CBM32.hmm	1.7e-09	31	109	198	309	0.629032	d__Bacteria;k__norank;p__Bacteroidetes;c__Chitinophagia;o__Chitinophagales;f__Chitinophagaceae;g__Niabella;s__Niabella_aurantiaca
Mat30_C6027058_1_gene_1_1	GH3.hmm	1.9e-16	145	214	3	81	0.319444	d__Bacteria;k__norank;p__Bacteroidetes;c__Cytophagia;o__Cytophagales;f__Cytophagaceae;g__Dyadobacter;s__Dyadobacter_beijingensis
Mat30_C6029240_1_gene_1_1	CE1.hmm	4.5e-08	9	122	63	171	0.497797	d__Bacteria;k__norank;p__Actinobacteria;c__Actinobacteria;o__Pseudonocardiales;f__Pseudonocardiaceae;g__Saccharomonospora;s__Saccharomonospora_glauca
Mat30_C6029346_1_gene_2_1	GH3.hmm	2.7e-26	3	98	70	164	0.439815	d__Bacteria;k__norank;p__Actinobacteria;c__Actinobacteria;o__Streptosporangiales;f__Streptosporangiaceae;g__Microbispora;s__Microbispora_rosea
Mat30_C6030028_1_gene_1_1	GH105.hmm	6.8e-42	25	207	1	174	0.548193	d__Bacteria;k__norank;p__Bacteroidetes;c__Sphingobacteriia;o__Sphingobacteriales;f__Sphingobacteriaceae;g__Sphingobacterium;s__Sphingobacterium_sp._PM2-P1-29
Mat30_C6033448_1_gene_1_1	CE1.hmm	1.5e-06	24	127	21	116	0.453744	d__Bacteria;k__norank;p__Actinobacteria;c__Actinobacteria;o__Corynebacteriales;f__Mycobacteriaceae;g__Mycobacterium;s__Mycobacterium_phlei
Mat30_C6033822_1_gene_1_1	PL1.hmm	3.2e-55	32	201	3	180	0.836634	d__Bacteria;k__norank;p__Actinobacteria;c__Actinobacteria;o__Streptosporangiales;f__Streptosporangiaceae;g__Nonomuraea;s__Nonomuraea_coxensis
Mat30_C6041426_1_gene_1_1	PL9.hmm	9.1e-10	31	261	40	285	0.614973	d__Bacteria;k__norank;p__Proteobacteria;c__Deltaproteobacteria;o__Myxococcales;f__Polyangiaceae;g__Chondromyces;s__Chondromyces_apiculatus
Mat30_C6042388_1_gene_1_1	CE1.hmm	7.9e-11	23	211	24	207	0.828194	d__Bacteria;k__norank;p__Proteobacteria;c__Alphaproteobacteria;o__Rhodobacterales;f__Hyphomonadaceae;g__Hyphomonas;s__Hyphomonas_sp._BRH_c22
Mat30_C6042404_1_gene_1_1	GH43.hmm	3.3e-40	11	225	16	290	0.862903	d__Bacteria;k__norank;p__Firmicutes;c__Bacilli;o__Bacillales;f__Paenibacillaceae;g__Thermobacillus;s__Thermobacillus_composti
Mat30_C6042444_1_gene_1_1	GH3.hmm	7.1e-47	81	215	1	150	0.62037	d__Bacteria;k__norank;p__Proteobacteria;c__Gammaproteobacteria;o__Xanthomonadales;f__Xanthomonadaceae;g__Pseudoxanthomonas;s__Pseudoxanthomonas_sp._J31
Mat30_C6043434_1_gene_1_1	CE1.hmm	1.2e-10	9	140	112	276	0.577093	d__Bacteria;k__norank;p__Proteobacteria;c__Alphaproteobacteria;o__Parvularculales;f__Parvularculaceae;g__Parvularcula;s__Parvularcula_oceani
Mat30_C6045682_1_gene_1_1	PL1.hmm	2.6e-56	13	201	89	285	0.930693	d__Bacteria;k__norank;p__Actinobacteria;c__Actinobacteria;o__Streptomycetales;f__Streptomycetaceae;g__Streptomyces;s__Streptomyces_pactum
Mat30_C6046180_1_gene_1_1	GH43.hmm	1.6e-35	12	248	33	301	0.951613	d__Bacteria;k__norank;p__Proteobacteria;c__Alphaproteobacteria;o__Sphingomonadales;f__Erythrobacteraceae;g__Altererythrobacter;s__Altererythrobacter_atlanticus
Mat30_C6053610_1_gene_1_1	PL22.hmm	4.8e-09	108	188	48	117	0.301887	d__Bacteria;k__norank;p__Bacteroidetes;c__Sphingobacteriia;o__Sphingobacteriales;f__Sphingobacteriaceae;g__Sphingobacterium;s__Sphingobacterium_paucimobilis
Mat30_C6054868_1_gene_1_1	GH1.hmm	7.3e-67	132	426	2	265	0.685315	d__Bacteria;k__norank;p__Candidatus_Saccharibacteria;c__norank;o__norank;f__norank;g__norank;s__Candidatus_Saccharibacteria_bacterium_GW2011_GWC2_44_17
Mat30_C6054942_1_gene_1_1	GH51.hmm	1.3e-112	100	468	1	413	0.584127	d__Bacteria;k__norank;p__Actinobacteria;c__Actinobacteria;o__Streptomycetales;f__Streptomycetaceae;g__Kitasatospora;s__Kitasatospora_azatica
Mat30_C6060776_1_gene_1_1	GH42.hmm	1.8e-147	1	354	6	358	0.951482	d__Bacteria;k__norank;p__Actinobacteria;c__Actinobacteria;o__Micrococcales;f__Microbacteriaceae;g__Microbacterium;s__Microbacterium_indicum
Mat30_C6061604_1_gene_1_1	CE1.hmm	4.6e-10	92	174	99	299	0.361233	d__Bacteria;k__norank;p__Actinobacteria;c__Actinobacteria;o__Streptosporangiales;f__Streptosporangiaceae;g__Microbispora;s__Microbispora_rosea
Mat30_C6062622_1_gene_3_1	CE12.hmm	3.3e-47	48	210	2	200	0.771429	d__Bacteria;k__norank;p__Proteobacteria;c__Gammaproteobacteria;o__Xanthomonadales;f__Xanthomonadaceae;g__Pseudoxanthomonas;s__norank
Mat30_C6064336_1_gene_1_1	CE1.hmm	2.7e-08	27	208	26	230	0.797357	d__Bacteria;k__norank;p__Proteobacteria;c__Alphaproteobacteria;o__Caulobacterales;f__Caulobacteraceae;g__Phenylobacterium;s__Phenylobacterium_zucineum
Mat30_C6064570_1_gene_2_1	CBM32.hmm	1.2e-11	14	109	150	255	0.766129	d__Bacteria;k__norank;p__Bacteroidetes;c__Sphingobacteriia;o__Sphingobacteriales;f__Sphingobacteriaceae;g__norank;s__Sphingobacteriaceae_bacterium_DW12
Mat30_C6068936_1_gene_1_1	CE1.hmm	4.5e-23	3	137	57	190	0.590308	d__Bacteria;k__norank;p__Actinobacteria;c__Actinobacteria;o__Streptosporangiales;f__Streptosporangiaceae;g__Microbispora;s__Microbispora_sp._GMKU363
Mat30_C6069462_1_gene_1_1	CE12.hmm	1.9e-11	2	166	37	205	0.780952	d__Bacteria;k__norank;p__Bacteroidetes;c__Cytophagia;o__Cytophagales;f__Cytophagaceae;g__norank;s__Cytophagaceae_bacterium_SCN_52-12
Mat30_C6069686_1_gene_1_1	PL22.hmm	2.9e-10	140	238	118	216	0.369811	d__Bacteria;k__norank;p__Proteobacteria;c__Alphaproteobacteria;o__Rhodospirillales;f__Rhodospirillaceae;g__Rhodospirillum;s__Rhodospirillum_centenum
Mat30_C6070624_1_gene_2_1	GH1.hmm	1e-120	3	324	6	340	0.748252	d__Bacteria;k__norank;p__Actinobacteria;c__Actinobacteria;o__Propionibacteriales;f__Nocardioidaceae;g__Aeromicrobium;s__Aeromicrobium_sp._Root236
Mat30_C6071310_1_gene_2_1	CE1.hmm	9e-08	12	122	70	169	0.484581	d__Bacteria;k__norank;p__Actinobacteria;c__Actinobacteria;o__Propionibacteriales;f__Nocardioidaceae;g__Aeromicrobium;s__Aeromicrobium_sp._Root495
Mat30_C6071496_1_gene_1_1	GH28.hmm	1.3e-58	9	277	88	398	0.824615	d__Bacteria;k__norank;p__Bacteroidetes;c__Sphingobacteriia;o__Sphingobacteriales;f__Sphingobacteriaceae;g__Sphingobacterium;s__Sphingobacterium_sp._21
Mat30_C6073031_1_gene_1_1	GH2.hmm	1.2e-55	25	291	21	339	0.353723	d__Bacteria;k__norank;p__Proteobacteria;c__Deltaproteobacteria;o__Myxococcales;f__Cystobacteraceae;g__Archangium;s__Archangium_gephyra
Mat30_C6073643_1_gene_1_1	GH3.hmm	1e-64	27	216	2	186	0.875	d__Bacteria;k__norank;p__Actinobacteria;c__Actinobacteria;o__Micrococcales;f__Microbacteriaceae;g__Agreia;s__Agreia_bicolorata
Mat30_C6073841_1_gene_1_1	CE1.hmm	2e-08	27	143	29	156	0.511013	d__Bacteria;k__norank;p__Actinobacteria;c__Actinobacteria;o__Corynebacteriales;f__Mycobacteriaceae;g__Mycobacterium;s__Mycobacterium_hassiacum
Mat30_C6073987_1_gene_1_1	GH1.hmm	7e-48	47	393	38	370	0.806527	d__Bacteria;k__norank;p__Verrucomicrobia;c__Opitutae;o__Opitutales;f__Opitutaceae;g__Opitutus;s__Opitutus_terrae
Mat30_C6080327_1_gene_1_1	GH51.hmm	5.1e-60	248	542	1	331	0.466667	d__Bacteria;k__norank;p__Actinobacteria;c__Actinobacteria;o__Micrococcales;f__Microbacteriaceae;g__Microbacterium;s__Microbacterium_gubbeenense
Mat30_C6086510_1_gene_1_1	CE1.hmm	1.5e-30	2	118	165	277	0.511013	d__Bacteria;k__norank;p__Actinobacteria;c__Actinobacteria;o__Micrococcales;f__Ruaniaceae;g__Ruania;s__Ruania_albidiflava
Mat30_C6088416_1_gene_4_1	GH51.hmm	4.1e-53	322	542	18	250	0.349206	d__Bacteria;k__norank;p__Proteobacteria;c__Gammaproteobacteria;o__Xanthomonadales;f__Xanthomonadaceae;g__Pseudoxanthomonas;s__Pseudoxanthomonas_sp._J31
Mat30_C6088424_1_gene_1_1	GH43.hmm	1.1e-59	13	241	16	276	0.919355	d__Bacteria;k__norank;p__Bacteroidetes;c__Bacteroidia;o__Bacteroidales;f__norank;g__norank;s__Bacteroidales_bacterium_6E
Mat30_C6089302_1_gene_1_1	GH106.hmm	3.6e-134	89	530	244	686	0.535194	d__Bacteria;k__norank;p__Proteobacteria;c__Alphaproteobacteria;o__Sphingomonadales;f__Sphingomonadaceae;g__Sphingomonas;s__Sphingomonas_paucimobilis
Mat30_C6090166_1_gene_1_1	CE1.hmm	7.8e-14	6	142	59	193	0.599119	d__Bacteria;k__norank;p__Proteobacteria;c__Alphaproteobacteria;o__Rhodospirillales;f__Rhodospirillaceae;g__Skermanella;s__Skermanella_aerolata
Mat30_C6093558_1_gene_2_1	GH43.hmm	3.5e-32	22	229	6	274	0.834677	d__Bacteria;k__norank;p__Bacteroidetes;c__Bacteroidia;o__Bacteroidales;f__Porphyromonadaceae;g__Parabacteroides;s__Parabacteroides_distasonis
Mat30_C6099252_1_gene_3_1	GH35.hmm	1.9e-19	1	105	82	182	0.338762	d__Bacteria;k__norank;p__Proteobacteria;c__Gammaproteobacteria;o__Xanthomonadales;f__Xanthomonadaceae;g__Pseudoxanthomonas;s__Pseudoxanthomonas_sp._J31
Mat30_C6100650_1_gene_4_1	CBM66.hmm	2.3e-07	12	155	31	198	0.922581	d__Bacteria;k__norank;p__Bacteroidetes;c__Cytophagia;o__Cytophagales;f__Cytophagaceae;g__norank;s__Cytophagaceae_bacterium_SCN_52-12
Mat30_C6107916_1_gene_3_1	GH43.hmm	3.9e-39	2	247	4	305	0.987903	d__Bacteria;k__norank;p__Proteobacteria;c__Gammaproteobacteria;o__Xanthomonadales;f__Xanthomonadaceae;g__Pseudoxanthomonas;s__Pseudoxanthomonas_sp._J31
Mat30_C6107916_1_gene_4_1	GH43.hmm	5.8e-57	13	248	56	353	0.947581	d__Bacteria;k__norank;p__Proteobacteria;c__Gammaproteobacteria;o__Xanthomonadales;f__Xanthomonadaceae;g__Pseudoxanthomonas;s__Pseudoxanthomonas_sp._J31
Mat30_C6114180_1_gene_6_1	CBM66.hmm	4.2e-06	2	134	170	295	0.851613	d__Bacteria;k__norank;p__Bacteroidetes;c__Sphingobacteriia;o__Sphingobacteriales;f__Sphingobacteriaceae;g__Sphingobacterium;s__Sphingobacterium_paucimobilis
Mat30_C6114180_1_gene_8_1	GH28.hmm	8.6e-59	11	308	54	393	0.913846	d__Bacteria;k__norank;p__Bacteroidetes;c__Sphingobacteriia;o__Sphingobacteriales;f__Sphingobacteriaceae;g__Pedobacter;s__Pedobacter_heparinus
Mat30_C6114180_1_gene_9_1	GH28.hmm	4.2e-20	17	189	58	229	0.529231	d__Bacteria;k__norank;p__Bacteroidetes;c__Sphingobacteriia;o__Sphingobacteriales;f__Sphingobacteriaceae;g__Pedobacter;s__Pedobacter_heparinus
Mat30_C6115752_1_gene_11_1	CBM32.hmm	6.5e-08	21	111	382	493	0.725806	d__Bacteria;k__norank;p__Bacteroidetes;c__Sphingobacteriia;o__Sphingobacteriales;f__Sphingobacteriaceae;g__norank;s__Sphingobacteriaceae_bacterium_DW12
Mat30_C6116188_1_gene_1_1	CBM32.hmm	3e-06	23	110	806	902	0.701613	d__Bacteria;k__norank;p__Bacteroidetes;c__Flavobacteriia;o__Flavobacteriales;f__Flavobacteriaceae;g__Flavobacterium;s__Flavobacterium_sp._CF136
Mat30_scaffold10030_4_gene_1_1	CE1.hmm	6e-09	5	126	56	182	0.53304	d__Bacteria;k__norank;p__Cyanobacteria;c__norank;o__Oscillatoriales;f__Cyanothecaceae;g__Cyanothece;s__Cyanothece_sp._CCY0110
Mat30_scaffold100329_2_gene_1_1	GH3.hmm	1.7e-62	43	216	1	169	0.800926	d__Bacteria;k__norank;p__Actinobacteria;c__Actinobacteria;o__Micrococcales;f__Microbacteriaceae;g__Leifsonia;s__Leifsonia_sp._SCN_70-46
Mat30_scaffold100575_1_gene_1_1	GH1.hmm	4.7e-43	154	323	1	185	0.393939	d__Bacteria;k__norank;p__Proteobacteria;c__Alphaproteobacteria;o__Rhizobiales;f__Rhizobiaceae;g__Rhizobium;s__Rhizobium_sp._MGL06
Mat30_scaffold10064_1_gene_1_1	GH43.hmm	1.4e-28	126	246	2	154	0.483871	d__Bacteria;k__norank;p__Bacteroidetes;c__Cytophagia;o__Cytophagales;f__Hymenobacteraceae;g__Rufibacter;s__Rufibacter_sp._CCM_8646
Mat30_scaffold10064_2_gene_1_1	GH43.hmm	5.8e-29	22	131	6	149	0.439516	d__Bacteria;k__norank;p__Bacteroidetes;c__Sphingobacteriia;o__Sphingobacteriales;f__Sphingobacteriaceae;g__Sphingobacterium;s__Sphingobacterium_sp._21
Mat30_scaffold10069_8_gene_1_1	CBM32.hmm	8.4e-14	11	97	199	302	0.693548	d__Bacteria;k__norank;p__Proteobacteria;c__Betaproteobacteria;o__Burkholderiales;f__Burkholderiaceae;g__Burkholderia;s__Burkholderia_pseudomallei
Mat30_scaffold10069_8_gene_2_1	CBM32.hmm	5.6e-14	11	106	47	150	0.766129	d__Bacteria;k__norank;p__Bacteroidetes;c__Sphingobacteriia;o__Sphingobacteriales;f__Sphingobacteriaceae;g__Pedobacter;s__Pedobacter_heparinus
Mat30_scaffold10071_4_gene_6_1	CBM66.hmm	1.9e-10	3	135	35	170	0.851613	d__Bacteria;k__norank;p__Bacteroidetes;c__Cytophagia;o__Cytophagales;f__Cytophagaceae;g__norank;s__Cytophagaceae_bacterium_SCN_52-12
Mat30_scaffold10094_5_gene_3_1	GH3.hmm	1.1e-37	9	216	118	335	0.958333	d__Bacteria;k__norank;p__Actinobacteria;c__Actinobacteria;o__Micrococcales;f__Microbacteriaceae;g__Microbacterium;s__Microbacterium_sediminis
Mat30_scaffold1010_16_gene_2_1	GH127.hmm	9.5e-174	6	524	39	545	0.98855	d__Bacteria;k__norank;p__Actinobacteria;c__Actinobacteria;o__Micrococcales;f__Beutenbergiaceae;g__Beutenbergia;s__Beutenbergia_cavernae
Mat30_scaffold10127_1_gene_5_1	GH1.hmm	2.7e-107	1	286	4	300	0.664336	d__Bacteria;k__norank;p__Actinobacteria;c__Actinobacteria;o__Micrococcales;f__Microbacteriaceae;g__Microbacterium;s__Microbacterium_sp._Root53
Mat30_scaffold10293_2_gene_3_1	GH43.hmm	8.3e-50	2	247	20	331	0.987903	d__Bacteria;k__norank;p__Proteobacteria;c__Gammaproteobacteria;o__Xanthomonadales;f__Xanthomonadaceae;g__Pseudoxanthomonas;s__Pseudoxanthomonas_sp._J31
Mat30_scaffold103391_1_gene_1_1	CBM35.hmm	2.6e-16	6	116	50	164	0.894309	d__Bacteria;k__norank;p__Actinobacteria;c__Actinobacteria;o__Streptomycetales;f__Streptomycetaceae;g__Streptomyces;s__Streptomyces_sp._SBT349
Mat30_scaffold10404_2_gene_7_1	GH3.hmm	1.2e-54	4	216	105	332	0.981481	d__Bacteria;k__norank;p__Bacteroidetes;c__Flavobacteriia;o__Flavobacteriales;f__Cryomorphaceae;g__Owenweeksia;s__Owenweeksia_hongkongensis
Mat30_scaffold10437_2_gene_3_1	CBM66.hmm	4.2e-06	3	155	39	213	0.980645	d__Bacteria;k__norank;p__Bacteroidetes;c__Sphingobacteriia;o__Sphingobacteriales;f__Sphingobacteriaceae;g__norank;s__Sphingobacteriaceae_bacterium_DW12
Mat30_scaffold104515_1_gene_1_1	CE1.hmm	2e-10	8	207	72	268	0.876652	d__Bacteria;k__norank;p__Bacteroidetes;c__Sphingobacteriia;o__Sphingobacteriales;f__Sphingobacteriaceae;g__Sphingobacterium;s__Sphingobacterium_thalpophilum
Mat30_scaffold104579_2_gene_1_1	CE1.hmm	7.8e-13	8	146	25	180	0.60793	d__Bacteria;k__norank;p__Proteobacteria;c__Alphaproteobacteria;o__Rhodospirillales;f__Acetobacteraceae;g__norank;s__Acetobacteraceae_bacterium_AT-5844
Mat30_scaffold10478_6_gene_1_1	CE12.hmm	3.9e-07	65	175	7	122	0.52381	d__Bacteria;k__norank;p__Bacteroidetes;c__Cytophagia;o__Cytophagales;f__Cytophagaceae;g__norank;s__Cytophagaceae_bacterium_SCN_52-12
Mat30_scaffold1049_1_gene_4_1	CE1.hmm	2.6e-23	10	213	73	296	0.894273	d__Bacteria;k__norank;p__Bacteroidetes;c__Sphingobacteriia;o__Sphingobacteriales;f__Sphingobacteriaceae;g__Sphingobacterium;s__Sphingobacterium_sp._21
Mat30_scaffold10498_3_gene_5_1	GH35.hmm	9.1e-20	35	169	1	153	0.436482	d__Bacteria;k__norank;p__Actinobacteria;c__Actinobacteria;o__Micrococcales;f__Microbacteriaceae;g__Microbacterium;s__Microbacterium_mangrovi
Mat30_scaffold10553_4_gene_1_1	CBM32.hmm	3.5e-13	18	111	5	107	0.75	d__Bacteria;k__norank;p__Bacteroidetes;c__Sphingobacteriia;o__Sphingobacteriales;f__Sphingobacteriaceae;g__Sphingobacterium;s__Sphingobacterium_sp._21
Mat30_scaffold106052_3_gene_1_1	GH1.hmm	6.6e-41	276	427	44	188	0.351981	d__Bacteria;k__norank;p__Actinobacteria;c__Actinobacteria;o__Micrococcales;f__Microbacteriaceae;g__Microbacterium;s__Microbacterium_sp._Root166
Mat30_scaffold1061_11_gene_4_1	PL22.hmm	2.6e-10	132	249	376	497	0.441509	d__Bacteria;k__norank;p__Bacteroidetes;c__Sphingobacteriia;o__Sphingobacteriales;f__Sphingobacteriaceae;g__Sphingobacterium;s__Sphingobacterium_sp._21
Mat30_scaffold1063_2_gene_4_1	GH127.hmm	1.3e-227	2	524	7	556	0.996183	d__Bacteria;k__norank;p__Firmicutes;c__Bacilli;o__Bacillales;f__Paenibacillaceae;g__Paenibacillus;s__Paenibacillus_sp._BIHB4019
Mat30_scaffold10698_2_gene_1_1	CE1.hmm	3.2e-13	10	156	42	185	0.643172	d__Bacteria;k__norank;p__Bacteroidetes;c__Cytophagia;o__Cytophagales;f__Cytophagaceae;g__norank;s__Cytophagaceae_bacterium_SCN_52-12
Mat30_scaffold10712_1_gene_1_1	GH43.hmm	5.7e-63	23	246	2	315	0.899194	d__Bacteria;k__norank;p__Bacteroidetes;c__Sphingobacteriia;o__Sphingobacteriales;f__Sphingobacteriaceae;g__Sphingobacterium;s__Sphingobacterium_sp._21
Mat30_scaffold10723_7_gene_2_1	GH43.hmm	6.4e-31	71	248	12	305	0.71371	d__Bacteria;k__norank;p__Firmicutes;c__Bacilli;o__Bacillales;f__Paenibacillaceae;g__Thermobacillus;s__Thermobacillus_composti
Mat30_scaffold10723_8_gene_1_1	GH43.hmm	1.3e-20	7	98	40	167	0.366935	d__Bacteria;k__norank;p__Firmicutes;c__Bacilli;o__Bacillales;f__Paenibacillaceae;g__Thermobacillus;s__Thermobacillus_composti
Mat30_scaffold10764_1_gene_13_1	CBM13.hmm	1.2e-14	4	132	293	424	0.680851	d__Bacteria;k__norank;p__Actinobacteria;c__Actinobacteria;o__Pseudonocardiales;f__Pseudonocardiaceae;g__Lechevalieria;s__Lechevalieria_aerocolonigenes
Mat30_scaffold10775_1_gene_2_1	CBM66.hmm	7.6e-06	29	129	378	477	0.645161	d__Bacteria;k__norank;p__Actinobacteria;c__Actinobacteria;o__Micrococcales;f__Microbacteriaceae;g__Microbacterium;s__Microbacterium_sp._Leaf288
Mat30_scaffold10785_4_gene_1_1	CE1.hmm	4.7e-07	29	126	15	101	0.427313	d__Bacteria;k__norank;p__Bacteroidetes;c__Cytophagia;o__Cytophagales;f__Cytophagaceae;g__norank;s__Cytophagaceae_bacterium_SCN_52-12
Mat30_scaffold107881_2_gene_1_1	CE1.hmm	3.7e-11	87	196	15	132	0.480176	d__Bacteria;k__norank;p__Bacteroidetes;c__Sphingobacteriia;o__Sphingobacteriales;f__Sphingobacteriaceae;g__Sphingobacterium;s__Sphingobacterium_paucimobilis
Mat30_scaffold10825_1_gene_1_1	CBM32.hmm	5.2e-14	12	107	156	251	0.766129	d__Bacteria;k__norank;p__Proteobacteria;c__Gammaproteobacteria;o__Xanthomonadales;f__Xanthomonadaceae;g__Pseudoxanthomonas;s__Pseudoxanthomonas_suwonensis
Mat30_scaffold10861_2_gene_1_1	GH51.hmm	7.4e-84	133	434	203	525	0.477778	d__Bacteria;k__norank;p__Actinobacteria;c__Actinobacteria;o__Micrococcales;f__Ruaniaceae;g__Ruania;s__Ruania_albidiflava
Mat30_scaffold1089_5_gene_1_1	CE1.hmm	6.7e-07	51	138	33	113	0.38326	d__Bacteria;k__norank;p__Actinobacteria;c__Actinobacteria;o__Micrococcales;f__Ruaniaceae;g__Ruania;s__Ruania_albidiflava
Mat30_scaffold10968_1_gene_1_1	GH3.hmm	9.8e-21	3	80	71	163	0.356481	d__Bacteria;k__norank;p__Proteobacteria;c__Gammaproteobacteria;o__Xanthomonadales;f__Xanthomonadaceae;g__Pseudoxanthomonas;s__Pseudoxanthomonas_sp._J31
Mat30_scaffold10971_2_gene_2_1	CBM35.hmm	3.3e-17	1	122	40	154	0.98374	d__Bacteria;k__norank;p__Firmicutes;c__Bacilli;o__Bacillales;f__Paenibacillaceae;g__Paenibacillus;s__Paenibacillus_sp._LPB0068
Mat30_scaffold10971_3_gene_2_1	CBM35.hmm	3.7e-17	1	122	63	176	0.98374	d__Bacteria;k__norank;p__Firmicutes;c__Bacilli;o__Bacillales;f__Paenibacillaceae;g__Thermobacillus;s__Thermobacillus_composti
Mat30_scaffold110226_3_gene_1_1	CBM32.hmm	4.8e-09	15	110	50	160	0.766129	d__Bacteria;k__norank;p__Actinobacteria;c__Actinobacteria;o__Streptomycetales;f__Streptomycetaceae;g__Streptomyces;s__norank
Mat30_scaffold11062_3_gene_1_1	GH78.hmm	1.2e-97	2	321	89	417	0.632937	d__Bacteria;k__norank;p__Bacteroidetes;c__Sphingobacteriia;o__Sphingobacteriales;f__Sphingobacteriaceae;g__Sphingobacterium;s__Sphingobacterium_sp._21
Mat30_scaffold11086_4_gene_1_1	CE1.hmm	3.3e-12	13	208	513	723	0.859031	d__Bacteria;k__norank;p__Bacteroidetes;c__Sphingobacteriia;o__Sphingobacteriales;f__Sphingobacteriaceae;g__Sphingobacterium;s__Sphingobacterium_sp._21
Mat30_scaffold1110_4_gene_5_1	GH10.hmm	1.2e-95	10	299	482	806	0.953795	d__Bacteria;k__norank;p__Actinobacteria;c__Actinobacteria;o__Micrococcales;f__Cellulomonadaceae;g__Cellulomonas;s__Cellulomonas_gilvus
Mat30_scaffold11167_4_gene_1_1	GH127.hmm	1.3e-17	120	355	396	634	0.448473	d__Bacteria;k__norank;p__Bacteroidetes;c__Sphingobacteriia;o__Sphingobacteriales;f__Sphingobacteriaceae;g__Sphingobacterium;s__Sphingobacterium_sp._21
Mat30_scaffold1117_5_gene_3_1	GH43.hmm	9.4e-59	1	248	44	360	0.995968	d__Bacteria;k__norank;p__Actinobacteria;c__Actinobacteria;o__Micrococcales;f__Beutenbergiaceae;g__Beutenbergia;s__Beutenbergia_cavernae
Mat30_scaffold112_30_gene_1_1	CBM66.hmm	2.4e-06	1	155	173	350	0.993548	d__Bacteria;k__norank;p__Bacteroidetes;c__Sphingobacteriia;o__Sphingobacteriales;f__Sphingobacteriaceae;g__Sphingobacterium;s__Sphingobacterium_sp._21
Mat30_scaffold11274_7_gene_3_1	CBM32.hmm	1e-06	10	109	239	375	0.798387	d__Bacteria;k__norank;p__Bacteroidetes;c__Chitinophagia;o__Chitinophagales;f__Chitinophagaceae;g__Niabella;s__Niabella_aurantiaca
Mat30_scaffold11274_7_gene_4_1	CBM32.hmm	4.2e-09	12	109	235	369	0.782258	d__Bacteria;k__norank;p__Bacteroidetes;c__Sphingobacteriia;o__Sphingobacteriales;f__Sphingobacteriaceae;g__norank;s__Sphingobacteriaceae_bacterium_DW12
Mat30_scaffold11274_7_gene_5_1	GH105.hmm	1.1e-93	10	331	507	820	0.966867	d__Bacteria;k__norank;p__Bacteroidetes;c__Cytophagia;o__Cytophagales;f__Cytophagaceae;g__norank;s__Cytophagaceae_bacterium_SCN_52-12
Mat30_scaffold11296_3_gene_1_1	CE1.hmm	7.1e-31	28	224	59	293	0.863436	d__Bacteria;k__norank;p__Actinobacteria;c__Actinobacteria;o__Corynebacteriales;f__Mycobacteriaceae;g__Mycobacterium;s__Mycobacterium_thermoresistibile
Mat30_scaffold11296_4_gene_1_1	CE1.hmm	6.9e-37	25	164	75	242	0.612335	d__Bacteria;k__norank;p__Actinobacteria;c__Actinobacteria;o__Corynebacteriales;f__Mycobacteriaceae;g__Mycobacterium;s__Mycobacterium_thermoresistibile
Mat30_scaffold11296_4_gene_2_1	CE1.hmm	3.4e-49	1	222	57	335	0.973568	d__Bacteria;k__norank;p__Actinobacteria;c__Actinobacteria;o__Corynebacteriales;f__Mycobacteriaceae;g__Mycobacterium;s__Mycobacterium_thermoresistibile
Mat30_scaffold1131_2_gene_1_1	GH78.hmm	5.2e-100	4	499	31	529	0.982143	d__Bacteria;k__norank;p__Bacteroidetes;c__Sphingobacteriia;o__Sphingobacteriales;f__Sphingobacteriaceae;g__Sphingobacterium;s__Sphingobacterium_sp._21
Mat30_scaffold1131_2_gene_2_1	GH2.hmm	1.9e-123	23	739	24	802	0.952128	d__Bacteria;k__norank;p__Bacteroidetes;c__Sphingobacteriia;o__Sphingobacteriales;f__Sphingobacteriaceae;g__Sphingobacterium;s__Sphingobacterium_sp._21
Mat30_scaffold1131_21_gene_1_1	GH2.hmm	2.2e-63	58	394	9	409	0.446809	d__Bacteria;k__norank;p__Bacteroidetes;c__Sphingobacteriia;o__Sphingobacteriales;f__Sphingobacteriaceae;g__Sphingobacterium;s__Sphingobacterium_sp._21
Mat30_scaffold1132_7_gene_3_1	GH127.hmm	1.5e-171	6	524	51	554	0.98855	d__Bacteria;k__norank;p__Actinobacteria;c__Actinobacteria;o__Micrococcales;f__Ruaniaceae;g__Ruania;s__Ruania_albidiflava
Mat30_scaffold11354_4_gene_16_1	GH3.hmm	5.5e-58	7	214	105	328	0.958333	d__Bacteria;k__norank;p__Bacteroidetes;c__Sphingobacteriia;o__Sphingobacteriales;f__Sphingobacteriaceae;g__Sphingobacterium;s__Sphingobacterium_sp._21
Mat30_scaffold1136_14_gene_2_1	CE1.hmm	1.6e-10	29	143	12	138	0.502203	d__Bacteria;k__norank;p__Bacteroidetes;c__Sphingobacteriia;o__Sphingobacteriales;f__Sphingobacteriaceae;g__Sphingobacterium;s__Sphingobacterium_sp._21
Mat30_scaffold1141_25_gene_5_1	CBM66.hmm	2.3e-06	12	131	97	238	0.767742	d__Bacteria;k__norank;p__Bacteroidetes;c__Sphingobacteriia;o__Sphingobacteriales;f__Sphingobacteriaceae;g__Sphingobacterium;s__Sphingobacterium_sp._T2
Mat30_scaffold11455_8_gene_1_1	CE1.hmm	1.5e-06	12	142	8	128	0.572687	d__Bacteria;k__norank;p__Actinobacteria;c__Actinobacteria;o__Propionibacteriales;f__Nocardioidaceae;g__Actinopolymorpha;s__Actinopolymorpha_alba
Mat30_scaffold1148_12_gene_87_1	GH3.hmm	2.1e-54	9	216	58	282	0.958333	d__Bacteria;k__norank;p__Proteobacteria;c__Gammaproteobacteria;o__norank;f__norank;g__Pseudohongiella;s__Pseudohongiella_spirulinae
Mat30_scaffold1148_13_gene_83_1	PL22.hmm	1.3e-09	139	238	291	393	0.373585	d__Bacteria;k__norank;p__Proteobacteria;c__Gammaproteobacteria;o__norank;f__norank;g__Pseudohongiella;s__Pseudohongiella_spirulinae
Mat30_scaffold1148_2_gene_163_1	CE1.hmm	2.2e-07	29	131	15	105	0.449339	d__Bacteria;k__norank;p__Proteobacteria;c__Gammaproteobacteria;o__norank;f__norank;g__Pseudohongiella;s__Pseudohongiella_spirulinae
Mat30_scaffold1148_2_gene_221_1	CE1.hmm	2.2e-07	27	143	35	153	0.511013	d__Bacteria;k__norank;p__Proteobacteria;c__Gammaproteobacteria;o__norank;f__norank;g__Pseudohongiella;s__Pseudohongiella_spirulinae
Mat30_scaffold1148_2_gene_238_1	CE1.hmm	2.8e-15	12	207	35	252	0.859031	d__Bacteria;k__norank;p__Proteobacteria;c__Alphaproteobacteria;o__Sphingomonadales;f__Sphingomonadaceae;g__Sphingopyxis;s__Sphingopyxis_granuli
Mat30_scaffold1148_2_gene_386_1	PL22.hmm	5.9e-11	141	244	383	491	0.388679	d__Bacteria;k__norank;p__Proteobacteria;c__Alphaproteobacteria;o__Rhodobacterales;f__Hyphomonadaceae;g__Hyphomonas;s__Hyphomonas_chukchiensis
Mat30_scaffold1148_2_gene_395_1	CE1.hmm	5.4e-30	4	209	35	228	0.903084	d__Bacteria;k__norank;p__Proteobacteria;c__Gammaproteobacteria;o__norank;f__norank;g__norank;s__OM182_bacterium_BACL3_MAG-120619-bin3
Mat30_scaffold1148_3_gene_95_1	CE1.hmm	4.1e-11	5	140	45	169	0.594714	d__Bacteria;k__norank;p__Proteobacteria;c__Gammaproteobacteria;o__norank;f__norank;g__Pseudohongiella;s__norank
Mat30_scaffold1148_3_gene_99_1	CE1.hmm	3.1e-49	1	224	26	276	0.982379	d__Bacteria;k__norank;p__Proteobacteria;c__Gammaproteobacteria;o__norank;f__norank;g__Pseudohongiella;s__norank
Mat30_scaffold1148_5_gene_14_1	CE1.hmm	8.4e-13	7	211	27	204	0.898678	d__Bacteria;k__norank;p__Proteobacteria;c__Gammaproteobacteria;o__norank;f__norank;g__Pseudohongiella;s__Pseudohongiella_spirulinae
Mat30_scaffold1148_5_gene_7_1	CE1.hmm	8.8e-46	1	223	38	283	0.977974	d__Bacteria;k__norank;p__Firmicutes;c__Bacilli;o__Bacillales;f__Bacillaceae;g__Bacillus;s__Bacillus_sp._2_A_57_CT2
Mat30_scaffold11481_6_gene_3_1	CE1.hmm	4.9e-15	26	208	17	203	0.801762	d__Bacteria;k__norank;p__Proteobacteria;c__Betaproteobacteria;o__Burkholderiales;f__Oxalobacteraceae;g__Herbaspirillum;s__Herbaspirillum_massiliense
Mat30_scaffold1151_8_gene_4_1	CBM66.hmm	3.4e-09	1	155	952	1128	0.993548	d__Bacteria;k__norank;p__Bacteroidetes;c__Sphingobacteriia;o__Sphingobacteriales;f__Sphingobacteriaceae;g__Sphingobacterium;s__Sphingobacterium_paucimobilis
Mat30_scaffold11513_6_gene_24_1	PL9.hmm	2.5e-09	9	217	124	354	0.55615	d__Bacteria;k__norank;p__Bacteroidetes;c__Bacteroidia;o__Bacteroidales;f__Porphyromonadaceae;g__Dysgonomonas;s__Dysgonomonas_sp._BGC7
Mat30_scaffold11513_6_gene_44_1	CE1.hmm	2.2e-27	6	208	48	252	0.889868	d__Bacteria;k__norank;p__Bacteroidetes;c__Sphingobacteriia;o__Sphingobacteriales;f__Sphingobacteriaceae;g__Olivibacter;s__Olivibacter_sitiensis
Mat30_scaffold115190_1_gene_2_1	CBM13.hmm+GH43.hmm	1.4e-36	7	134	297	430	0.675532	d__Bacteria;k__norank;p__Actinobacteria;c__Actinobacteria;o__Pseudonocardiales;f__Pseudonocardiaceae;g__Saccharothrix;s__Saccharothrix_sp._NRRL_B-16348
Mat30_scaffold115190_1_gene_3_1	CBM13.hmm	7.3e-26	44	134	339	431	0.478723	d__Bacteria;k__norank;p__Actinobacteria;c__Actinobacteria;o__Pseudonocardiales;f__Pseudonocardiaceae;g__Saccharothrix;s__Saccharothrix_syringae
Mat30_scaffold11546_11_gene_3_1	CE1.hmm	4.5e-46	1	224	27	279	0.982379	d__Bacteria;k__norank;p__Proteobacteria;c__Gammaproteobacteria;o__Nevskiales;f__Sinobacteraceae;g__Solimonas;s__Solimonas_soli
Mat30_scaffold115628_2_gene_1_1	GH10.hmm	1e-41	118	280	3	188	0.534653	d__Bacteria;k__norank;p__Proteobacteria;c__Alphaproteobacteria;o__Rhodospirillales;f__Acetobacteraceae;g__Roseomonas;s__Roseomonas_cervicalis
Mat30_scaffold11575_1_gene_2_1	GH10.hmm	1e-97	9	302	26	338	0.966997	d__Bacteria;k__norank;p__Bacteroidetes;c__Sphingobacteriia;o__Sphingobacteriales;f__Sphingobacteriaceae;g__Olivibacter;s__Olivibacter_sitiensis
Mat30_scaffold11575_1_gene_3_1	GH2.hmm	9.7e-102	25	446	29	532	0.55984	d__Bacteria;k__norank;p__Bacteroidetes;c__Sphingobacteriia;o__Sphingobacteriales;f__Sphingobacteriaceae;g__Olivibacter;s__Olivibacter_sitiensis
Mat30_scaffold11612_3_gene_3_1	CBM32.hmm	3.9e-11	13	109	245	379	0.774194	d__Bacteria;k__norank;p__Bacteroidetes;c__Sphingobacteriia;o__Sphingobacteriales;f__Sphingobacteriaceae;g__Pedobacter;s__Pedobacter_sp._V48
Mat30_scaffold116573_2_gene_1_1	GH78.hmm	3.9e-59	103	319	1	225	0.428571	d__Bacteria;k__norank;p__Actinobacteria;c__Actinobacteria;o__Streptomycetales;f__Streptomycetaceae;g__Streptomyces;s__Streptomyces_sp._CNQ329
Mat30_scaffold117_9_gene_2_1	GH78.hmm	4.1e-102	7	504	168	693	0.986111	d__Bacteria;k__norank;p__Bacteroidetes;c__Sphingobacteriia;o__Sphingobacteriales;f__Sphingobacteriaceae;g__Pedobacter;s__Pedobacter_heparinus
Mat30_scaffold117665_1_gene_1_1	GH42.hmm	2.4e-164	1	370	19	383	0.994609	d__Bacteria;k__norank;p__Actinobacteria;c__Actinobacteria;o__Streptosporangiales;f__Streptosporangiaceae;g__Nonomuraea;s__Nonomuraea_sp._SBT364
Mat30_scaffold11828_4_gene_3_1	CE1.hmm	5.3e-07	80	175	54	180	0.418502	d__Bacteria;k__norank;p__Proteobacteria;c__Betaproteobacteria;o__Burkholderiales;f__norank;g__norank;s__[Polyangium]_brachysporum
Mat30_scaffold11881_3_gene_2_1	CE1.hmm	5.8e-07	30	174	34	184	0.634361	d__Bacteria;k__norank;p__Actinobacteria;c__Actinobacteria;o__Streptosporangiales;f__Streptosporangiaceae;g__Planomonospora;s__Planomonospora_sphaerica
Mat30_scaffold1190_5_gene_1_1	CBM66.hmm	1.4e-06	1	155	454	631	0.993548	d__Bacteria;k__norank;p__Bacteroidetes;c__Sphingobacteriia;o__Sphingobacteriales;f__Sphingobacteriaceae;g__Sphingobacterium;s__Sphingobacterium_sp._21
Mat30_scaffold11925_2_gene_2_1	CBM66.hmm	3.7e-08	10	155	65	241	0.935484	d__Bacteria;k__norank;p__Bacteroidetes;c__Sphingobacteriia;o__Sphingobacteriales;f__Sphingobacteriaceae;g__Sphingobacterium;s__Sphingobacterium_sp._21
Mat30_scaffold11926_3_gene_2_1	CBM66.hmm	3.9e-08	8	155	53	231	0.948387	d__Bacteria;k__norank;p__Bacteroidetes;c__Sphingobacteriia;o__Sphingobacteriales;f__Sphingobacteriaceae;g__Sphingobacterium;s__Sphingobacterium_sp._21
Mat30_scaffold1194_4_gene_8_1	GH3.hmm	1.3e-54	6	216	47	276	0.972222	d__Bacteria;k__norank;p__Proteobacteria;c__Betaproteobacteria;o__Burkholderiales;f__Alcaligenaceae;g__Achromobacter;s__Achromobacter_sp._Root170
Mat30_scaffold12_5_gene_1_1	PL1.hmm	2.1e-24	57	199	3	157	0.70297	d__Bacteria;k__norank;p__Bacteroidetes;c__Sphingobacteriia;o__Sphingobacteriales;f__Sphingobacteriaceae;g__Sphingobacterium;s__Sphingobacterium_sp._21
Mat30_scaffold12009_2_gene_1_1	GH3.hmm	1.7e-46	40	215	1	194	0.810185	d__Bacteria;k__norank;p__Actinobacteria;c__Actinobacteria;o__Micrococcales;f__Microbacteriaceae;g__Microbacterium;s__Microbacterium_sediminis
Mat30_scaffold12009_2_gene_2_1	GH3.hmm	1.2e-73	4	215	30	248	0.976852	d__Bacteria;k__norank;p__Actinobacteria;c__Actinobacteria;o__Micrococcales;f__Microbacteriaceae;g__Microbacterium;s__Microbacterium_sediminis
Mat30_scaffold12012_1_gene_1_1	GH2.hmm	2.4e-95	120	470	1	451	0.465426	d__Bacteria;k__norank;p__Bacteroidetes;c__Sphingobacteriia;o__Sphingobacteriales;f__Sphingobacteriaceae;g__Sphingobacterium;s__Sphingobacterium_sp._21
Mat30_scaffold12012_2_gene_2_1	GH127.hmm	6e-192	1	524	50	588	0.998092	d__Bacteria;k__norank;p__Bacteroidetes;c__Sphingobacteriia;o__Sphingobacteriales;f__Sphingobacteriaceae;g__Sphingobacterium;s__Sphingobacterium_sp._ACCC_05744
Mat30_scaffold12012_2_gene_5_1	PL1.hmm	3.4e-30	33	199	158	338	0.821782	d__Bacteria;k__norank;p__Bacteroidetes;c__Cytophagia;o__Cytophagales;f__Cyclobacteriaceae;g__Echinicola;s__Echinicola_vietnamensis
Mat30_scaffold12012_3_gene_1_1	GH2.hmm	7.9e-115	74	739	3	704	0.884309	d__Bacteria;k__norank;p__Bacteroidetes;c__Chitinophagia;o__Chitinophagales;f__Chitinophagaceae;g__Niabella;s__Niabella_soli
Mat30_scaffold12012_4_gene_10_1	GH106.hmm+CBM32.hmm	3e-219	89	822	306	1089	0.889563	d__Bacteria;k__norank;p__Bacteroidetes;c__Sphingobacteriia;o__Sphingobacteriales;f__Sphingobacteriaceae;g__Pseudopedobacter;s__Pseudopedobacter_saltans
Mat30_scaffold12012_4_gene_2_1	GH78.hmm	2.7e-110	5	485	188	662	0.952381	d__Bacteria;k__norank;p__Bacteroidetes;c__Sphingobacteriia;o__Sphingobacteriales;f__Sphingobacteriaceae;g__Sphingobacterium;s__Sphingobacterium_sp._21
Mat30_scaffold121490_2_gene_1_1	CBM66.hmm	7.9e-11	6	150	193	331	0.929032	d__Bacteria;k__norank;p__Proteobacteria;c__Alphaproteobacteria;o__Rhizobiales;f__Rhizobiaceae;g__Kaistia;s__Kaistia_sp._SCN_65-12
Mat30_scaffold1215_1_gene_9_1	GH51.hmm	4.5e-139	82	542	2	513	0.730159	d__Bacteria;k__norank;p__Proteobacteria;c__Alphaproteobacteria;o__Rhizobiales;f__Beijerinckiaceae;g__Chelatococcus;s__Chelatococcus_sambhunathii
Mat30_scaffold12218_5_gene_1_1	CBM32.hmm	2e-08	17	111	228	359	0.758065	d__Bacteria;k__norank;p__Bacteroidetes;c__Sphingobacteriia;o__Sphingobacteriales;f__Sphingobacteriaceae;g__Pedobacter;s__Pedobacter_steynii
Mat30_scaffold12222_2_gene_20_1	GH3.hmm	1.3e-73	3	216	34	253	0.986111	d__Bacteria;k__norank;p__Actinobacteria;c__Actinobacteria;o__Micrococcales;f__Cellulomonadaceae;g__Cellulomonas;s__Cellulomonas_massiliensis
Mat30_scaffold12242_5_gene_9_1	GH51.hmm	3.2e-150	83	544	4	501	0.731746	d__Bacteria;k__norank;p__Firmicutes;c__Bacilli;o__Bacillales;f__Paenibacillaceae;g__Thermobacillus;s__Thermobacillus_composti
Mat30_scaffold12275_1_gene_6_1	CE1.hmm	9.7e-30	7	143	47	232	0.599119	d__Bacteria;k__norank;p__Bacteroidetes;c__Sphingobacteriia;o__Sphingobacteriales;f__Sphingobacteriaceae;g__Sphingobacterium;s__Sphingobacterium_sp._21
Mat30_scaffold12327_1_gene_2_1	GH42.hmm	4.8e-87	1	182	22	202	0.487871	d__Bacteria;k__norank;p__Firmicutes;c__Bacilli;o__Bacillales;f__Paenibacillaceae;g__Thermobacillus;s__Thermobacillus_composti
Mat30_scaffold123878_2_gene_1_1	CE1.hmm	2.1e-07	29	190	17	176	0.709251	d__Bacteria;k__norank;p__Actinobacteria;c__Actinobacteria;o__Pseudonocardiales;f__Pseudonocardiaceae;g__Saccharomonospora;s__Saccharomonospora_glauca
Mat30_scaffold124_10_gene_2_1	GH3.hmm	2e-55	9	216	53	277	0.958333	d__Bacteria;k__norank;p__Proteobacteria;c__Gammaproteobacteria;o__Xanthomonadales;f__Xanthomonadaceae;g__Pseudoxanthomonas;s__norank
Mat30_scaffold12418_3_gene_2_1	GH28.hmm	3.2e-54	11	249	3	269	0.732308	d__Bacteria;k__norank;p__Bacteroidetes;c__Sphingobacteriia;o__Sphingobacteriales;f__Sphingobacteriaceae;g__Pedobacter;s__Pedobacter_heparinus
Mat30_scaffold12437_1_gene_31_1	CE1.hmm	3.2e-11	6	208	480	701	0.889868	d__Bacteria;k__norank;p__Bacteroidetes;c__Chitinophagia;o__Chitinophagales;f__Chitinophagaceae;g__norank;s__Chitinophagaceae_bacterium_PMP191F
Mat30_scaffold124539_2_gene_1_1	GH43.hmm	9.8e-49	2	247	70	384	0.987903	d__Bacteria;k__norank;p__Bacteroidetes;c__Sphingobacteriia;o__Sphingobacteriales;f__Sphingobacteriaceae;g__Pseudopedobacter;s__Pseudopedobacter_saltans
Mat30_scaffold12457_3_gene_1_1	GH42.hmm	1.1e-160	1	369	25	390	0.991914	d__Bacteria;k__norank;p__Actinobacteria;c__Actinobacteria;o__Micrococcales;f__Microbacteriaceae;g__Microbacterium;s__Microbacterium_sediminis
Mat30_scaffold125089_1_gene_1_1	GH43.hmm	1.7e-28	2	131	26	172	0.520161	d__Bacteria;k__norank;p__Bacteroidetes;c__Sphingobacteriia;o__Sphingobacteriales;f__Sphingobacteriaceae;g__Pseudopedobacter;s__Pseudopedobacter_saltans
Mat30_scaffold125156_1_gene_1_1	CE1.hmm+PL22.hmm	8e-08	4	77	108	179	0.321586	d__Bacteria;k__norank;p__Bacteroidetes;c__Cytophagia;o__Cytophagales;f__Cytophagaceae;g__Leadbetterella;s__Leadbetterella_byssophila
Mat30_scaffold1254_1_gene_1_1	GH43.hmm	8.3e-23	12	123	25	163	0.447581	d__Bacteria;k__norank;p__Bacteroidetes;c__Bacteroidia;o__Bacteroidales;f__Prolixibacteraceae;g__Draconibacterium;s__Draconibacterium_sediminis
Mat30_scaffold1254_23_gene_6_1	GH43.hmm	1.1e-57	11	247	26	315	0.951613	d__Bacteria;k__norank;p__Bacteroidetes;c__Cytophagia;o__Cytophagales;f__Cyclobacteriaceae;g__Echinicola;s__Echinicola_vietnamensis
Mat30_scaffold1254_23_gene_7_1	GH51.hmm	3.4e-115	95	541	186	657	0.707937	d__Bacteria;k__norank;p__Bacteroidetes;c__Sphingobacteriia;o__Sphingobacteriales;f__Sphingobacteriaceae;g__Pedobacter;s__Pedobacter_cryoconitis
Mat30_scaffold1254_23_gene_8_1	GH51.hmm	4.8e-132	129	541	3	448	0.653968	d__Bacteria;k__norank;p__Bacteroidetes;c__Sphingobacteriia;o__Sphingobacteriales;f__Sphingobacteriaceae;g__Sphingobacterium;s__Sphingobacterium_sp._21
Mat30_scaffold12543_5_gene_1_1	CE1.hmm	4.9e-06	29	143	20	126	0.502203	d__Bacteria;k__norank;p__Proteobacteria;c__Betaproteobacteria;o__Burkholderiales;f__Alcaligenaceae;g__Bordetella;s__Bordetella_bronchialis
Mat30_scaffold1256_2_gene_1_1	CE1.hmm	5e-08	26	128	73	166	0.449339	d__Bacteria;k__norank;p__Bacteroidetes;c__Sphingobacteriia;o__Sphingobacteriales;f__Sphingobacteriaceae;g__Olivibacter;s__Olivibacter_sitiensis
Mat30_scaffold1256_4_gene_3_1	CE1.hmm	4.2e-54	1	221	28	260	0.969163	d__Bacteria;k__norank;p__Bacteroidetes;c__Cytophagia;o__Cytophagales;f__Cytophagaceae;g__Dyadobacter;s__Dyadobacter_crusticola
Mat30_scaffold12589_2_gene_2_1	GH43.hmm	3.4e-64	2	247	31	306	0.987903	d__Bacteria;k__norank;p__Bacteroidetes;c__Sphingobacteriia;o__Sphingobacteriales;f__Sphingobacteriaceae;g__Sphingobacterium;s__Sphingobacterium_sp._21
Mat30_scaffold12605_1_gene_3_1	GH78.hmm	9.9e-86	5	283	291	580	0.551587	d__Bacteria;k__norank;p__Bacteroidetes;c__Bacteroidia;o__Bacteroidales;f__Porphyromonadaceae;g__Proteiniphilum;s__Proteiniphilum_acetatigenes
Mat30_scaffold12605_3_gene_1_1	GH78.hmm	6e-66	292	503	5	214	0.418651	d__Bacteria;k__norank;p__Bacteroidetes;c__Bacteroidia;o__Bacteroidales;f__Porphyromonadaceae;g__Proteiniphilum;s__Proteiniphilum_acetatigenes
Mat30_scaffold126842_2_gene_1_1	GH3.hmm	2.6e-32	101	216	1	126	0.532407	d__Bacteria;k__norank;p__Actinobacteria;c__Actinobacteria;o__Micrococcales;f__Microbacteriaceae;g__Microbacterium;s__Microbacterium_sp._Root53
Mat30_scaffold126887_2_gene_1_1	GH3.hmm	4.3e-18	12	118	48	165	0.490741	d__Bacteria;k__norank;p__Proteobacteria;c__Alphaproteobacteria;o__Rhizobiales;f__Rhizobiaceae;g__Rhizobium;s__Rhizobium_selenitireducens
Mat30_scaffold12689_1_gene_4_1	GH3.hmm	5.3e-13	9	123	109	221	0.527778	d__Bacteria;k__norank;p__Actinobacteria;c__Actinobacteria;o__Micrococcales;f__Microbacteriaceae;g__Microbacterium;s__Microbacterium_sediminis
Mat30_scaffold127047_3_gene_3_1	CBM13.hmm	1.2e-39	7	132	13	136	0.664894	d__Bacteria;k__norank;p__Actinobacteria;c__Actinobacteria;o__Streptosporangiales;f__Streptosporangiaceae;g__Planomonospora;s__Planomonospora_sphaerica
Mat30_scaffold12728_2_gene_2_1	CE1.hmm	5e-10	13	210	69	264	0.867841	d__Bacteria;k__norank;p__Proteobacteria;c__Alphaproteobacteria;o__Rhodospirillales;f__Rhodospirillaceae;g__Inquilinus;s__Inquilinus_limosus
Mat30_scaffold1273_1_gene_6_1	GH10.hmm	1.5e-103	1	301	33	366	0.990099	d__Bacteria;k__norank;p__Bacteroidetes;c__Sphingobacteriia;o__Sphingobacteriales;f__Sphingobacteriaceae;g__Olivibacter;s__Olivibacter_sitiensis
Mat30_scaffold127462_2_gene_1_1	CE1.hmm	1.3e-09	26	139	24	135	0.497797	d__Bacteria;k__norank;p__Bacteroidetes;c__Sphingobacteriia;o__Sphingobacteriales;f__Sphingobacteriaceae;g__Sphingobacterium;s__Sphingobacterium_thalpophilum
Mat30_scaffold12769_2_gene_10_1	GH2.hmm	6.3e-34	179	562	33	513	0.509309	d__Bacteria;k__norank;p__Bacteroidetes;c__Bacteroidia;o__Bacteroidales;f__Bacteroidaceae;g__Bacteroides;s__Bacteroides_clarus
Mat30_scaffold12769_3_gene_2_1	CBM32.hmm	3.5e-12	14	109	546	653	0.766129	d__Bacteria;k__norank;p__Bacteroidetes;c__Sphingobacteriia;o__Sphingobacteriales;f__Sphingobacteriaceae;g__Pedobacter;s__Pedobacter_heparinus
Mat30_scaffold12769_6_gene_4_1	CBM32.hmm	4.8e-10	13	121	232	377	0.870968	d__Bacteria;k__norank;p__Bacteroidetes;c__Chitinophagia;o__Chitinophagales;f__Chitinophagaceae;g__Niabella;s__Niabella_aurantiaca
Mat30_scaffold12769_6_gene_5_1	CBM32.hmm	3.2e-20	2	122	214	343	0.967742	d__Bacteria;k__norank;p__Bacteroidetes;c__Chitinophagia;o__Chitinophagales;f__Chitinophagaceae;g__Niabella;s__Niabella_aurantiaca
Mat30_scaffold1283_5_gene_1_1	GH1.hmm	3.3e-113	1	295	3	309	0.685315	d__Bacteria;k__norank;p__Actinobacteria;c__Actinobacteria;o__Micrococcales;f__Microbacteriaceae;g__Microbacterium;s__Microbacterium_sediminis
Mat30_scaffold128603_1_gene_1_1	GH43.hmm	2e-36	1	150	2	185	0.600806	d__Bacteria;k__norank;p__Proteobacteria;c__Alphaproteobacteria;o__Rhizobiales;f__Phyllobacteriaceae;g__Aminobacter;s__Aminobacter_sp._J41
Mat30_scaffold129_4_gene_25_1	CE1.hmm	2e-21	3	194	37	252	0.84141	d__Bacteria;k__norank;p__Bacteroidetes;c__Flavobacteriia;o__Flavobacteriales;f__Flavobacteriaceae;g__Elizabethkingia;s__Elizabethkingia_anophelis
Mat30_scaffold12979_4_gene_2_1	GH10.hmm	1.2e-50	40	301	68	349	0.861386	d__Bacteria;k__norank;p__Actinobacteria;c__Actinobacteria;o__Micrococcales;f__Microbacteriaceae;g__Microbacterium;s__Microbacterium_sp._Root53
Mat30_scaffold130_1_gene_10_1	GH127.hmm	7.5e-22	274	524	304	552	0.477099	d__Bacteria;k__norank;p__norank;c__norank;o__norank;f__norank;g__norank;s__bacterium_L21-Spi-D4
Mat30_scaffold130_1_gene_8_1	GH78.hmm	1.6e-110	4	485	190	663	0.954365	d__Bacteria;k__norank;p__Firmicutes;c__Bacilli;o__Bacillales;f__Bacillaceae;g__Bacillus;s__Bacillus_akibai
Mat30_scaffold1300_2_gene_8_1	CE1.hmm	9.7e-12	6	143	34	213	0.603524	d__Bacteria;k__norank;p__Proteobacteria;c__Betaproteobacteria;o__Burkholderiales;f__Alcaligenaceae;g__Bordetella;s__Bordetella_petrii
Mat30_scaffold13063_1_gene_1_1	GH2.hmm	4.8e-69	196	464	10	297	0.356383	d__Bacteria;k__norank;p__Bacteroidetes;c__Sphingobacteriia;o__Sphingobacteriales;f__Sphingobacteriaceae;g__Sphingobacterium;s__Sphingobacterium_sp._21
Mat30_scaffold1309_9_gene_12_1	GH1.hmm	2.2e-150	2	426	3	444	0.988345	d__Bacteria;k__norank;p__Bacteroidetes;c__norank;o__norank;f__norank;g__norank;s__Cytophagales_bacterium_B6
Mat30_scaffold13116_3_gene_1_1	CE1.hmm	1.3e-28	5	143	16	203	0.60793	d__Bacteria;k__norank;p__Bacteroidetes;c__Sphingobacteriia;o__Sphingobacteriales;f__Sphingobacteriaceae;g__Sphingobacterium;s__Sphingobacterium_sp._21
Mat30_scaffold13123_1_gene_5_1	GH3.hmm	1.4e-55	31	216	3	200	0.856481	d__Bacteria;k__norank;p__Actinobacteria;c__Actinobacteria;o__Streptosporangiales;f__Streptosporangiaceae;g__Herbidospora;s__Herbidospora_cretacea
Mat30_scaffold13215_2_gene_1_1	GH10.hmm	9e-91	11	301	222	548	0.957096	d__Bacteria;k__norank;p__Actinobacteria;c__Actinobacteria;o__Micrococcales;f__Promicromonosporaceae;g__Isoptericola;s__Isoptericola_dokdonensis
Mat30_scaffold1325_10_gene_2_1	CE1.hmm	8.7e-07	12	202	12	207	0.837004	d__Bacteria;k__norank;p__Bacteroidetes;c__Sphingobacteriia;o__Sphingobacteriales;f__Sphingobacteriaceae;g__Sphingobacterium;s__Sphingobacterium_sp._21
Mat30_scaffold1325_26_gene_1_1	GH43.hmm	3.8e-47	1	247	39	308	0.991935	d__Bacteria;k__norank;p__Bacteroidetes;c__Bacteroidia;o__Bacteroidales;f__Bacteroidaceae;g__Bacteroides;s__Bacteroides_intestinalis
Mat30_scaffold1325_35_gene_3_1	GH43.hmm	6.3e-49	2	247	16	285	0.987903	d__Bacteria;k__norank;p__Bacteroidetes;c__Sphingobacteriia;o__Sphingobacteriales;f__Sphingobacteriaceae;g__Sphingobacterium;s__Sphingobacterium_sp._21
Mat30_scaffold1325_35_gene_5_1	GH43.hmm	3.7e-60	3	242	72	362	0.96371	d__Bacteria;k__norank;p__Bacteroidetes;c__Sphingobacteriia;o__Sphingobacteriales;f__Sphingobacteriaceae;g__Sphingobacterium;s__Sphingobacterium_sp._21
Mat30_scaffold1325_35_gene_6_1	CE1.hmm	4.1e-56	1	217	22	241	0.951542	d__Bacteria;k__norank;p__Bacteroidetes;c__Sphingobacteriia;o__Sphingobacteriales;f__Sphingobacteriaceae;g__Sphingobacterium;s__Sphingobacterium_sp._21
Mat30_scaffold1326_2_gene_3_1	CBM32.hmm	9.2e-06	43	109	299	373	0.532258	d__Bacteria;k__norank;p__Bacteroidetes;c__Sphingobacteriia;o__Sphingobacteriales;f__Sphingobacteriaceae;g__Pseudopedobacter;s__Pseudopedobacter_saltans
Mat30_scaffold13282_1_gene_10_1	GH51.hmm	1.4e-116	91	542	163	639	0.715873	d__Bacteria;k__norank;p__Bacteroidetes;c__Chitinophagia;o__Chitinophagales;f__Chitinophagaceae;g__norank;s__Chitinophagaceae_bacterium_PMP191F
Mat30_scaffold13282_1_gene_5_1	CBM32.hmm	4.3e-06	24	123	237	381	0.798387	d__Bacteria;k__norank;p__Bacteroidetes;c__Sphingobacteriia;o__Sphingobacteriales;f__Sphingobacteriaceae;g__Sphingobacterium;s__Sphingobacterium_thalpophilum
Mat30_scaffold13282_1_gene_9_1	GH43.hmm	2.8e-47	10	197	24	255	0.754032	d__Bacteria;k__norank;p__Bacteroidetes;c__Cytophagia;o__Cytophagales;f__Cytophagaceae;g__Dyadobacter;s__Dyadobacter_crusticola
Mat30_scaffold13282_3_gene_1_1	GH51.hmm	1.2e-123	81	456	12	422	0.595238	d__Bacteria;k__norank;p__Bacteroidetes;c__Sphingobacteriia;o__Sphingobacteriales;f__Sphingobacteriaceae;g__Sphingobacterium;s__Sphingobacterium_sp._21
Mat30_scaffold1329_13_gene_5_1	CBM66.hmm	2.7e-06	94	146	191	245	0.335484	d__Bacteria;k__norank;p__Bacteroidetes;c__Cytophagia;o__Cytophagales;f__Cytophagaceae;g__Spirosoma;s__Spirosoma_panaciterrae
Mat30_scaffold13329_1_gene_2_1	CBM66.hmm	7.1e-09	5	155	55	212	0.967742	d__Bacteria;k__norank;p__Actinobacteria;c__Actinobacteria;o__Streptosporangiales;f__Streptosporangiaceae;g__Microtetraspora;s__Microtetraspora_glauca
Mat30_scaffold13356_3_gene_3_1	CBM61.hmm	3.7e-09	85	141	2	58	0.397163	d__Bacteria;k__norank;p__Actinobacteria;c__Actinobacteria;o__Micrococcales;f__Cellulomonadaceae;g__Cellulomonas;s__Cellulomonas_sp._B6
Mat30_scaffold13414_2_gene_1_1	GH43.hmm	4.7e-46	1	245	19	334	0.983871	d__Bacteria;k__norank;p__Bacteroidetes;c__Cytophagia;o__Cytophagales;f__Cytophagaceae;g__Runella;s__Runella_slithyformis
Mat30_scaffold13415_3_gene_4_1	CE1.hmm	4e-07	11	202	11	206	0.84141	d__Bacteria;k__norank;p__Bacteroidetes;c__Cytophagia;o__Cytophagales;f__Hymenobacteraceae;g__Rufibacter;s__Rufibacter_tibetensis
Mat30_scaffold13417_2_gene_1_1	GH105.hmm	1.4e-56	11	276	58	314	0.798193	d__Bacteria;k__norank;p__Bacteroidetes;c__Bacteroidia;o__Bacteroidales;f__Porphyromonadaceae;g__Proteiniphilum;s__Proteiniphilum_acetatigenes
Mat30_scaffold1344_18_gene_15_1	CBM32.hmm	1.8e-24	10	122	13	135	0.903226	d__Bacteria;k__norank;p__Bacteroidetes;c__Chitinophagia;o__Chitinophagales;f__Chitinophagaceae;g__Flavihumibacter;s__Flavihumibacter_solisilvae
Mat30_scaffold1344_20_gene_5_1	GH3.hmm	2.3e-63	6	215	93	317	0.967593	d__Bacteria;k__norank;p__Bacteroidetes;c__Chitinophagia;o__Chitinophagales;f__Chitinophagaceae;g__Niabella;s__Niabella_aurantiaca
Mat30_scaffold1344_21_gene_12_1	CE1.hmm	1.3e-33	7	208	39	241	0.885463	d__Bacteria;k__norank;p__Bacteroidetes;c__Flavobacteriia;o__Flavobacteriales;f__Flavobacteriaceae;g__Elizabethkingia;s__Elizabethkingia_genomosp._4
Mat30_scaffold1344_8_gene_8_1	GH78.hmm	3.1e-190	1	502	322	836	0.994048	d__Bacteria;k__norank;p__Bacteroidetes;c__Chitinophagia;o__Chitinophagales;f__Chitinophagaceae;g__Flavihumibacter;s__Flavihumibacter_solisilvae
Mat30_scaffold134415_2_gene_1_1	CE12.hmm	2.1e-09	36	115	6	97	0.37619	d__Bacteria;k__norank;p__Bacteroidetes;c__Cytophagia;o__Cytophagales;f__Cyclobacteriaceae;g__Cyclobacterium;s__Cyclobacterium_qasimii
Mat30_scaffold134992_4_gene_1_1	CE1.hmm	2.5e-10	14	153	166	307	0.612335	d__Bacteria;k__norank;p__Bacteroidetes;c__Sphingobacteriia;o__Sphingobacteriales;f__Sphingobacteriaceae;g__Olivibacter;s__Olivibacter_sitiensis
Mat30_scaffold135121_1_gene_2_1	CE1.hmm	5.7e-06	142	221	29	117	0.348018	d__Bacteria;k__norank;p__Proteobacteria;c__Alphaproteobacteria;o__Sphingomonadales;f__Sphingomonadaceae;g__Novosphingobium;s__Novosphingobium_subterraneum
Mat30_scaffold13559_2_gene_7_1	GH43.hmm	4.4e-56	3	246	699	1009	0.979839	d__Bacteria;k__norank;p__Firmicutes;c__Bacilli;o__Bacillales;f__Paenibacillaceae;g__Thermobacillus;s__Thermobacillus_composti
Mat30_scaffold13559_3_gene_4_1	GH127.hmm	2.3e-21	242	521	214	524	0.532443	d__Bacteria;k__norank;p__Firmicutes;c__Bacilli;o__Bacillales;f__Paenibacillaceae;g__Thermobacillus;s__Thermobacillus_composti
Mat30_scaffold13559_3_gene_5_1	GH43.hmm	1.6e-53	1	248	6	279	0.995968	d__Bacteria;k__norank;p__Firmicutes;c__Bacilli;o__Bacillales;f__Paenibacillaceae;g__Thermobacillus;s__Thermobacillus_composti
Mat30_scaffold13559_3_gene_6_1	GH10.hmm	4.4e-111	1	302	100	436	0.993399	d__Bacteria;k__norank;p__Firmicutes;c__Bacilli;o__Bacillales;f__Paenibacillaceae;g__Thermobacillus;s__Thermobacillus_composti
Mat30_scaffold136000_2_gene_1_1	GH3.hmm	2.7e-21	7	146	28	169	0.643519	d__Bacteria;k__norank;p__Actinobacteria;c__Actinobacteria;o__Micrococcales;f__Microbacteriaceae;g__Microbacterium;s__Microbacterium_sp._Root180
Mat30_scaffold136562_2_gene_2_1	CBM13.hmm	3.1e-19	6	136	94	244	0.691489	d__Bacteria;k__norank;p__Actinobacteria;c__Actinobacteria;o__Streptomycetales;f__Streptomycetaceae;g__Streptomyces;s__Streptomyces_sp._WM6372
Mat30_scaffold136659_3_gene_1_1	GH42.hmm	6.4e-70	89	262	1	174	0.466307	d__Bacteria;k__norank;p__Actinobacteria;c__Actinobacteria;o__Micrococcales;f__Microbacteriaceae;g__Microbacterium;s__Microbacterium_gubbeenense
Mat30_scaffold136855_1_gene_1_1	CE1.hmm	8.7e-06	24	140	60	174	0.511013	d__Bacteria;k__norank;p__Bacteroidetes;c__Cytophagia;o__Cytophagales;f__Cytophagaceae;g__Runella;s__Runella_zeae
Mat30_scaffold1377_1_gene_170_1	CBM32.hmm	3.8e-06	28	108	374	479	0.645161	d__Bacteria;k__norank;p__Bacteroidetes;c__Flavobacteriia;o__Flavobacteriales;f__Flavobacteriaceae;g__Chryseobacterium;s__Chryseobacterium_jeonii
Mat30_scaffold13808_1_gene_1_1	GH127.hmm	1.6e-169	47	522	5	485	0.906489	d__Bacteria;k__norank;p__Actinobacteria;c__Actinobacteria;o__Micrococcales;f__Microbacteriaceae;g__Microbacterium;s__Microbacterium_testaceum
Mat30_scaffold138505_2_gene_1_1	CE1.hmm	1.4e-10	27	155	48	190	0.563877	d__Bacteria;k__norank;p__Bacteroidetes;c__Sphingobacteriia;o__Sphingobacteriales;f__Sphingobacteriaceae;g__norank;s__Sphingobacteriaceae_bacterium_DW12
Mat30_scaffold138609_3_gene_1_1	CE1.hmm	7.4e-24	1	216	42	265	0.947137	d__Bacteria;k__norank;p__Bacteroidetes;c__Cytophagia;o__Cytophagales;f__Hymenobacteraceae;g__Hymenobacter;s__Hymenobacter_swuensis
Mat30_scaffold13898_1_gene_22_1	GH3.hmm	2.6e-50	22	215	3	212	0.893519	d__Bacteria;k__norank;p__Proteobacteria;c__Betaproteobacteria;o__Methylophilales;f__Methylophilaceae;g__Methylobacillus;s__Methylobacillus_flagellatus
Mat30_scaffold1392_8_gene_3_1	GH78.hmm	6.2e-17	196	363	356	552	0.331349	d__Bacteria;k__norank;p__Proteobacteria;c__Gammaproteobacteria;o__Xanthomonadales;f__Rhodanobacteraceae;g__norank;s__Dyella-like_sp._DHo
Mat30_scaffold13925_1_gene_5_1	GH127.hmm	1.5e-201	3	524	35	565	0.994275	d__Bacteria;k__norank;p__Bacteroidetes;c__Cytophagia;o__Cytophagales;f__Cytophagaceae;g__Spirosoma;s__Spirosoma_panaciterrae
Mat30_scaffold13925_1_gene_6_1	GH43.hmm	1e-09	11	164	44	263	0.616935	d__Bacteria;k__norank;p__Bacteroidetes;c__Cytophagia;o__Cytophagales;f__Cytophagaceae;g__Spirosoma;s__Spirosoma_panaciterrae
Mat30_scaffold13925_1_gene_7_1	GH78.hmm	7.4e-09	112	319	63	271	0.410714	d__Bacteria;k__norank;p__Bacteroidetes;c__Cytophagia;o__Cytophagales;f__Cytophagaceae;g__Dyadobacter;s__Dyadobacter_fermentans
Mat30_scaffold13925_1_gene_8_1	GH127.hmm	8e-34	301	524	277	507	0.425573	d__Bacteria;k__norank;p__Bacteroidetes;c__Bacteroidia;o__Bacteroidales;f__Odoribacteraceae;g__Odoribacter;s__Odoribacter_laneus
Mat30_scaffold1393_1_gene_6_1	GH10.hmm	3.4e-54	44	300	91	363	0.844884	d__Bacteria;k__norank;p__Actinobacteria;c__Actinobacteria;o__Micrococcales;f__Microbacteriaceae;g__Agreia;s__Agreia_sp._Leaf244
Mat30_scaffold13957_1_gene_2_1	GH10.hmm	1.8e-94	2	239	9	254	0.782178	d__Bacteria;k__norank;p__Bacteroidetes;c__Sphingobacteriia;o__Sphingobacteriales;f__Sphingobacteriaceae;g__Sphingobacterium;s__Sphingobacterium_sp._21
Mat30_scaffold13965_1_gene_2_1	GH10.hmm	5.7e-48	161	301	1	173	0.462046	d__Bacteria;k__norank;p__Bacteroidetes;c__Cytophagia;o__Cytophagales;f__Cytophagaceae;g__Fibrisoma;s__Fibrisoma_limi
Mat30_scaffold13965_2_gene_1_1	GH10.hmm	5.1e-51	2	159	7	166	0.518152	d__Bacteria;k__norank;p__Bacteroidetes;c__Sphingobacteriia;o__Sphingobacteriales;f__Sphingobacteriaceae;g__Olivibacter;s__Olivibacter_sitiensis
Mat30_scaffold1402_12_gene_11_1	GH10.hmm	2.2e-106	1	301	33	368	0.990099	d__Bacteria;k__norank;p__Bacteroidetes;c__Chitinophagia;o__Chitinophagales;f__Chitinophagaceae;g__Niabella;s__Niabella_sp._BS26
Mat30_scaffold1402_12_gene_13_1	GH43.hmm	1.9e-47	2	247	20	337	0.987903	d__Bacteria;k__norank;p__Bacteroidetes;c__Chitinophagia;o__Chitinophagales;f__Chitinophagaceae;g__Niabella;s__Niabella_sp._BS26
Mat30_scaffold1402_12_gene_14_1	GH3.hmm	2.5e-62	3	215	60	303	0.981481	d__Bacteria;k__norank;p__Bacteroidetes;c__Chitinophagia;o__Chitinophagales;f__Chitinophagaceae;g__Niabella;s__Niabella_sp._BS26
Mat30_scaffold1402_12_gene_21_1	CE8.hmm	5e-104	2	286	33	313	0.986111	d__Bacteria;k__norank;p__Bacteroidetes;c__Chitinophagia;o__Chitinophagales;f__Chitinophagaceae;g__Niabella;s__Niabella_aurantiaca
Mat30_scaffold1402_6_gene_18_1	GH43.hmm	4e-57	2	247	24	308	0.987903	d__Bacteria;k__norank;p__Bacteroidetes;c__Bacteroidia;o__Bacteroidales;f__Bacteroidaceae;g__Bacteroides;s__Bacteroides_eggerthii
Mat30_scaffold1402_6_gene_19_1	GH43.hmm	3.4e-56	3	242	50	340	0.96371	d__Bacteria;k__norank;p__Bacteroidetes;c__Bacteroidia;o__Bacteroidales;f__Prolixibacteraceae;g__Sunxiuqinia;s__Sunxiuqinia_dokdonensis
Mat30_scaffold1402_6_gene_20_1	GH127.hmm	3.5e-43	54	523	87	545	0.895038	d__Bacteria;k__norank;p__Bacteroidetes;c__Bacteroidia;o__Bacteroidales;f__Porphyromonadaceae;g__Paludibacter;s__Paludibacter_jiangxiensis
Mat30_scaffold1402_6_gene_22_1	CE1.hmm	6.9e-57	1	217	27	246	0.951542	d__Bacteria;k__norank;p__Planctomycetes;c__Planctomycetia;o__Planctomycetales;f__Planctomycetaceae;g__Rhodopirellula;s__Rhodopirellula_baltica
Mat30_scaffold1402_8_gene_1_1	GH10.hmm	6.8e-21	92	234	42	199	0.468647	d__Bacteria;k__norank;p__Bacteroidetes;c__Sphingobacteriia;o__Sphingobacteriales;f__Sphingobacteriaceae;g__Sphingobacterium;s__Sphingobacterium_sp._CFCC_11742
Mat30_scaffold14023_4_gene_1_1	GH28.hmm	9e-94	6	320	62	438	0.966154	d__Bacteria;k__norank;p__Verrucomicrobia;c__Opitutae;o__Opitutales;f__Opitutaceae;g__norank;s__norank
Mat30_scaffold14025_1_gene_2_1	GH3.hmm	4.8e-67	8	216	74	297	0.962963	d__Bacteria;k__norank;p__Actinobacteria;c__Actinobacteria;o__Streptosporangiales;f__Streptosporangiaceae;g__Streptosporangium;s__Streptosporangium_roseum
Mat30_scaffold14050_1_gene_2_1	GH43.hmm	1.2e-15	38	162	3	183	0.5	d__Bacteria;k__norank;p__Bacteroidetes;c__Bacteroidia;o__Bacteroidales;f__Porphyromonadaceae;g__Parabacteroides;s__Parabacteroides_distasonis
Mat30_scaffold14050_2_gene_11_1	CE1.hmm	3e-10	9	140	65	194	0.577093	d__Bacteria;k__norank;p__Bacteroidetes;c__Chitinophagia;o__Chitinophagales;f__Chitinophagaceae;g__Flavihumibacter;s__Flavihumibacter_petaseus
Mat30_scaffold1408_12_gene_12_1	CE1.hmm	1.7e-12	15	143	63	201	0.563877	d__Bacteria;k__norank;p__Proteobacteria;c__Betaproteobacteria;o__Burkholderiales;f__Alcaligenaceae;g__Bordetella;s__Bordetella_petrii
Mat30_scaffold14124_2_gene_4_1	GH2.hmm	3.9e-112	25	486	13	585	0.613032	d__Bacteria;k__norank;p__Actinobacteria;c__Actinobacteria;o__Pseudonocardiales;f__Pseudonocardiaceae;g__Sciscionella;s__Sciscionella_sp._SE31
Mat30_scaffold14126_2_gene_45_1	CE1.hmm	1.1e-17	12	213	459	674	0.885463	d__Bacteria;k__norank;p__Bacteroidetes;c__Sphingobacteriia;o__Sphingobacteriales;f__Sphingobacteriaceae;g__Pedobacter;s__Pedobacter_sp._BMA
Mat30_scaffold1415_2_gene_1_1	GH43.hmm+CBM32.hmm	5.1e-44	62	247	6	223	0.745968	d__Bacteria;k__norank;p__Bacteroidetes;c__Sphingobacteriia;o__Sphingobacteriales;f__Sphingobacteriaceae;g__Sphingobacterium;s__Sphingobacterium_sp._21
Mat30_scaffold1415_3_gene_1_1	GH43.hmm	1.6e-20	3	116	32	159	0.455645	d__Bacteria;k__norank;p__Bacteroidetes;c__Sphingobacteriia;o__Sphingobacteriales;f__Sphingobacteriaceae;g__Sphingobacterium;s__Sphingobacterium_sp._21
Mat30_scaffold141874_2_gene_1_1	PL1.hmm	1.3e-56	13	201	6	202	0.930693	d__Bacteria;k__norank;p__Actinobacteria;c__Actinobacteria;o__Streptomycetales;f__Streptomycetaceae;g__Streptomyces;s__Streptomyces_sp._FxanaD5
Mat30_scaffold1420_5_gene_2_1	CBM35.hmm	7.8e-09	25	108	73	157	0.674797	d__Bacteria;k__norank;p__Planctomycetes;c__Planctomycetia;o__Planctomycetales;f__Planctomycetaceae;g__Gimesia;s__Gimesia_maris
Mat30_scaffold143079_2_gene_1_1	PL1.hmm	1.9e-48	18	199	9	199	0.89604	d__Bacteria;k__norank;p__Bacteroidetes;c__Chitinophagia;o__Chitinophagales;f__Chitinophagaceae;g__Filimonas;s__Filimonas_lacunae
Mat30_scaffold1431_12_gene_3_1	CE1.hmm	2.6e-13	78	222	80	243	0.634361	d__Bacteria;k__norank;p__Proteobacteria;c__Gammaproteobacteria;o__Nevskiales;f__Sinobacteraceae;g__Solimonas;s__Solimonas_soli
Mat30_scaffold1431_14_gene_8_1	CE16.hmm	2.4e-07	3	264	35	389	0.977528	d__Bacteria;k__norank;p__Proteobacteria;c__Gammaproteobacteria;o__Nevskiales;f__Sinobacteraceae;g__Solimonas;s__Solimonas_soli
Mat30_scaffold143282_1_gene_1_1	GH1.hmm	9.5e-57	247	417	2	192	0.39627	d__Bacteria;k__norank;p__Actinobacteria;c__Actinobacteria;o__Streptosporangiales;f__Streptosporangiaceae;g__Nonomuraea;s__Nonomuraea_sp._SBT364
Mat30_scaffold14330_1_gene_6_1	CE1.hmm	3.2e-10	7	210	7	210	0.894273	d__Bacteria;k__norank;p__Actinobacteria;c__Actinobacteria;o__Corynebacteriales;f__Mycobacteriaceae;g__Mycobacterium;s__Mycobacterium_sp._IS-1496
Mat30_scaffold143780_1_gene_10_1	CBM66.hmm	1.2e-08	10	155	70	246	0.935484	d__Bacteria;k__norank;p__Bacteroidetes;c__Sphingobacteriia;o__Sphingobacteriales;f__Sphingobacteriaceae;g__Sphingobacterium;s__Sphingobacterium_sp._21
Mat30_scaffold14435_1_gene_1_1	CBM66.hmm	4.3e-12	31	142	230	340	0.716129	d__Bacteria;k__norank;p__Firmicutes;c__Bacilli;o__Bacillales;f__Paenibacillaceae;g__Thermobacillus;s__Thermobacillus_composti
Mat30_scaffold1445_8_gene_2_1	CE1.hmm	6.9e-09	25	155	32	155	0.572687	d__Bacteria;k__norank;p__Firmicutes;c__Bacilli;o__Bacillales;f__Paenibacillaceae;g__Thermobacillus;s__Thermobacillus_composti
Mat30_scaffold144701_2_gene_1_1	CE1.hmm	4.6e-06	83	183	31	182	0.440529	d__Bacteria;k__norank;p__Actinobacteria;c__Actinobacteria;o__Micrococcales;f__Microbacteriaceae;g__Microbacterium;s__Microbacterium_sediminis
Mat30_scaffold1448_6_gene_2_1	GH10.hmm	6.4e-90	5	302	45	362	0.980198	d__Bacteria;k__norank;p__Bacteroidetes;c__Bacteroidia;o__Bacteroidales;f__Marinilabiliaceae;g__Alkaliflexus;s__Alkaliflexus_imshenetskii
Mat30_scaffold145327_1_gene_1_1	CE1.hmm	4.8e-08	15	140	187	309	0.550661	d__Bacteria;k__norank;p__Bacteroidetes;c__Cytophagia;o__Cytophagales;f__Cytophagaceae;g__Runella;s__Runella_slithyformis
Mat30_scaffold1455_1_gene_2_1	GH1.hmm	4.6e-73	188	427	2	277	0.55711	d__Bacteria;k__norank;p__Actinobacteria;c__Actinobacteria;o__Micrococcales;f__Promicromonosporaceae;g__Cellulosimicrobium;s__Cellulosimicrobium_cellulans
Mat30_scaffold1455_4_gene_1_1	GH1.hmm	3.6e-67	1	138	1	137	0.319347	d__Bacteria;k__norank;p__Firmicutes;c__Bacilli;o__Bacillales;f__Bacillaceae;g__Bacillus;s__Bacillus_sp._EGD-AK10
Mat30_scaffold1455_7_gene_1_1	GH42.hmm	4.4e-150	1	370	34	398	0.994609	d__Bacteria;k__norank;p__Actinobacteria;c__Actinobacteria;o__Micrococcales;f__Cellulomonadaceae;g__Cellulomonas;s__Cellulomonas_sp._FA1
Mat30_scaffold1455_7_gene_6_1	GH3.hmm	9.6e-51	4	213	30	259	0.967593	d__Bacteria;k__norank;p__Actinobacteria;c__Actinobacteria;o__Micrococcales;f__Promicromonosporaceae;g__Isoptericola;s__Isoptericola_variabilis
Mat30_scaffold146_22_gene_4_1	GH4.hmm	2.7e-56	2	176	3	176	0.972067	d__Bacteria;k__norank;p__Actinobacteria;c__Actinobacteria;o__Micrococcales;f__Dermabacteraceae;g__Brachybacterium;s__Brachybacterium_squillarum
Mat30_scaffold1460_12_gene_1_1	GH106.hmm	1.9e-155	340	822	1	473	0.584951	d__Bacteria;k__norank;p__Bacteroidetes;c__Sphingobacteriia;o__Sphingobacteriales;f__Sphingobacteriaceae;g__Sphingobacterium;s__Sphingobacterium_sp._21
Mat30_scaffold1460_12_gene_2_1	GH78.hmm	7.6e-136	1	504	362	890	0.998016	d__Bacteria;k__norank;p__Bacteroidetes;c__Sphingobacteriia;o__Sphingobacteriales;f__Sphingobacteriaceae;g__Sphingobacterium;s__Sphingobacterium_sp._21
Mat30_scaffold1460_12_gene_3_1	GH78.hmm	2.5e-153	1	414	329	751	0.819444	d__Bacteria;k__norank;p__Bacteroidetes;c__Sphingobacteriia;o__Sphingobacteriales;f__Sphingobacteriaceae;g__Sphingobacterium;s__Sphingobacterium_sp._21
Mat30_scaffold1460_8_gene_1_1	CBM66.hmm	1.8e-06	66	145	79	166	0.509677	d__Bacteria;k__norank;p__Bacteroidetes;c__Sphingobacteriia;o__Sphingobacteriales;f__Sphingobacteriaceae;g__Sphingobacterium;s__Sphingobacterium_sp._21
Mat30_scaffold14678_4_gene_35_1	CE1.hmm	2.6e-22	11	221	396	636	0.92511	d__Bacteria;k__norank;p__Bacteroidetes;c__Flavobacteriia;o__Flavobacteriales;f__Flavobacteriaceae;g__Flavobacterium;s__Flavobacterium_filum
Mat30_scaffold14679_1_gene_3_1	CBM32.hmm	9e-21	14	123	520	642	0.879032	d__Bacteria;k__norank;p__Bacteroidetes;c__Sphingobacteriia;o__Sphingobacteriales;f__Sphingobacteriaceae;g__Sphingobacterium;s__Sphingobacterium_spiritivorum
Mat30_scaffold1472_6_gene_1_1	GH43.hmm	4.2e-62	2	246	313	601	0.983871	d__Bacteria;k__norank;p__Actinobacteria;c__Actinobacteria;o__Micrococcales;f__Microbacteriaceae;g__Agromyces;s__Agromyces_sp._Soil535
Mat30_scaffold147448_2_gene_2_1	CE1.hmm	5e-06	8	161	12	173	0.674009	d__Bacteria;k__norank;p__Actinobacteria;c__Actinobacteria;o__Micrococcales;f__Microbacteriaceae;g__Microbacterium;s__Microbacterium_sediminis
Mat30_scaffold14759_2_gene_13_1	CE1.hmm	3.4e-26	5	145	30	214	0.61674	d__Bacteria;k__norank;p__Bacteroidetes;c__norank;o__norank;f__norank;g__norank;s__Bacteroidetes_bacterium_OLB9
Mat30_scaffold1476_4_gene_3_1	GH78.hmm	6.7e-91	59	503	274	708	0.880952	d__Bacteria;k__norank;p__Bacteroidetes;c__Bacteroidia;o__Bacteroidales;f__Bacteroidaceae;g__Bacteroides;s__Bacteroides_sp._SM1_62
Mat30_scaffold14767_3_gene_2_1	GH4.hmm	5.9e-74	1	178	7	185	0.988827	d__Bacteria;k__norank;p__Firmicutes;c__Bacilli;o__Bacillales;f__Paenibacillaceae;g__Thermobacillus;s__Thermobacillus_composti
Mat30_scaffold147670_3_gene_7_1	GH3.hmm	6e-73	3	215	122	348	0.981481	d__Bacteria;k__norank;p__Bacteroidetes;c__Chitinophagia;o__Chitinophagales;f__Chitinophagaceae;g__Flavihumibacter;s__Flavihumibacter_sp._CACIAM_22H1
Mat30_scaffold147670_3_gene_8_1	CBM32.hmm	1.2e-11	8	108	174	282	0.806452	d__Bacteria;k__norank;p__Bacteroidetes;c__Bacteroidia;o__Bacteroidales;f__Prevotellaceae;g__Prevotella;s__Prevotella_sp._CAG
Mat30_scaffold147670_4_gene_12_1	GH10.hmm	4.8e-91	6	301	29	344	0.973597	d__Bacteria;k__norank;p__Bacteroidetes;c__Bacteroidia;o__Bacteroidales;f__Marinilabiliaceae;g__Alkaliflexus;s__Alkaliflexus_imshenetskii
Mat30_scaffold14794_2_gene_2_1	GH2.hmm	1e-115	24	394	323	736	0.492021	d__Bacteria;k__norank;p__Actinobacteria;c__Actinobacteria;o__Streptosporangiales;f__Thermomonosporaceae;g__Actinomadura;s__Actinomadura_rubrobrunea
Mat30_scaffold14794_2_gene_6_1	GH3.hmm	3.2e-68	3	216	123	354	0.986111	d__Bacteria;k__norank;p__Actinobacteria;c__Actinobacteria;o__Streptosporangiales;f__Streptosporangiaceae;g__Planobispora;s__Planobispora_rosea
Mat30_scaffold1484_18_gene_1_1	GH3.hmm	2.4e-73	3	214	92	317	0.976852	d__Bacteria;k__norank;p__Bacteroidetes;c__Sphingobacteriia;o__Sphingobacteriales;f__Sphingobacteriaceae;g__Sphingobacterium;s__Sphingobacterium_sp._21
Mat30_scaffold148439_1_gene_6_1	GH2.hmm	5.2e-89	27	532	8	693	0.671543	d__Bacteria;k__norank;p__Firmicutes;c__Clostridia;o__Clostridiales;f__Lachnospiraceae;g__Eisenbergiella;s__Eisenbergiella_tayi
Mat30_scaffold14884_3_gene_1_1	GH106.hmm	1.1e-63	470	757	2	282	0.348301	d__Bacteria;k__norank;p__Bacteroidetes;c__Sphingobacteriia;o__Sphingobacteriales;f__Sphingobacteriaceae;g__Sphingobacterium;s__Sphingobacterium_sp._21
Mat30_scaffold149001_2_gene_1_1	CE1.hmm	3e-24	7	143	27	187	0.599119	d__Bacteria;k__norank;p__Actinobacteria;c__Actinobacteria;o__Streptomycetales;f__Streptomycetaceae;g__Streptomyces;s__Streptomyces_sp._CNH099
Mat30_scaffold149029_2_gene_1_1	GH43.hmm	8.4e-14	47	123	1	96	0.306452	d__Bacteria;k__norank;p__Proteobacteria;c__Deltaproteobacteria;o__Myxococcales;f__Polyangiaceae;g__Sorangium;s__Sorangium_cellulosum
Mat30_scaffold1493_1_gene_2_1	CE12.hmm	1.3e-75	1	210	30	240	0.995238	d__Bacteria;k__norank;p__Bacteroidetes;c__Cytophagia;o__Cytophagales;f__Cyclobacteriaceae;g__Echinicola;s__Echinicola_vietnamensis
Mat30_scaffold1493_1_gene_3_1	GH105.hmm	5.6e-117	9	331	47	388	0.96988	d__Bacteria;k__norank;p__Bacteroidetes;c__Sphingobacteriia;o__Sphingobacteriales;f__Sphingobacteriaceae;g__Sphingobacterium;s__Sphingobacterium_sp._21
Mat30_scaffold149461_1_gene_1_1	GH3.hmm	4e-40	101	215	1	123	0.527778	d__Bacteria;k__norank;p__Actinobacteria;c__Actinobacteria;o__Streptosporangiales;f__Streptosporangiaceae;g__Nonomuraea;s__Nonomuraea_sp._SBT364
Mat30_scaffold14967_2_gene_2_1	CE1.hmm	1.1e-53	1	220	16	247	0.964758	d__Bacteria;k__norank;p__Bacteroidetes;c__Chitinophagia;o__Chitinophagales;f__Chitinophagaceae;g__Flavihumibacter;s__Flavihumibacter_sp._ZG627
Mat30_scaffold149958_1_gene_2_1	CE1.hmm	6.7e-06	105	175	2	83	0.30837	d__Bacteria;k__norank;p__Actinobacteria;c__Actinobacteria;o__Streptomycetales;f__Streptomycetaceae;g__Streptomyces;s__norank
Mat30_scaffold1501_11_gene_3_1	CE8.hmm	4.3e-82	3	216	24	242	0.739583	d__Bacteria;k__norank;p__Bacteroidetes;c__Sphingobacteriia;o__Sphingobacteriales;f__Sphingobacteriaceae;g__Sphingobacterium;s__Sphingobacterium_sp._21
Mat30_scaffold1501_12_gene_1_1	CE8.hmm	4.2e-35	188	286	2	100	0.340278	d__Bacteria;k__norank;p__Bacteroidetes;c__Sphingobacteriia;o__Sphingobacteriales;f__Sphingobacteriaceae;g__Sphingobacterium;s__Sphingobacterium_sp._21
Mat30_scaffold1501_12_gene_2_1	GH43.hmm	6.6e-57	1	247	43	313	0.991935	d__Bacteria;k__norank;p__Bacteroidetes;c__Sphingobacteriia;o__Sphingobacteriales;f__Sphingobacteriaceae;g__Sphingobacterium;s__Sphingobacterium_sp._21
Mat30_scaffold1501_13_gene_1_1	PL10.hmm	2.6e-56	112	287	1	181	0.609756	d__Bacteria;k__norank;p__Bacteroidetes;c__Sphingobacteriia;o__Sphingobacteriales;f__Sphingobacteriaceae;g__Sphingobacterium;s__Sphingobacterium_sp._21
Mat30_scaffold1501_7_gene_1_1	GH105.hmm	2.1e-124	5	331	32	375	0.981928	d__Bacteria;k__norank;p__Bacteroidetes;c__Sphingobacteriia;o__Sphingobacteriales;f__Sphingobacteriaceae;g__Sphingobacterium;s__Sphingobacterium_sp._21
Mat30_scaffold1501_7_gene_2_1	GH28.hmm	6.7e-84	8	319	63	473	0.956923	d__Bacteria;k__norank;p__Bacteroidetes;c__Sphingobacteriia;o__Sphingobacteriales;f__Sphingobacteriaceae;g__Sphingobacterium;s__Sphingobacterium_sp._21
Mat30_scaffold150386_3_gene_1_1	GH43.hmm	3.7e-15	13	121	34	169	0.435484	d__Bacteria;k__norank;p__Bacteroidetes;c__Bacteroidia;o__Bacteroidales;f__Porphyromonadaceae;g__Parabacteroides;s__Parabacteroides_johnsonii_CAG
Mat30_scaffold1507_2_gene_1_1	PL11.hmm	6.4e-232	105	587	1	503	0.79538	d__Bacteria;k__norank;p__Actinobacteria;c__Actinobacteria;o__Micrococcales;f__Ruaniaceae;g__Ruania;s__Ruania_albidiflava
Mat30_scaffold15119_2_gene_3_1	CE1.hmm	8.6e-48	1	224	24	274	0.982379	d__Bacteria;k__norank;p__Proteobacteria;c__Gammaproteobacteria;o__Nevskiales;f__Sinobacteraceae;g__Steroidobacter;s__Steroidobacter_denitrificans
Mat30_scaffold1514_11_gene_1_1	CBM32.hmm	1.4e-06	50	108	52	114	0.467742	d__Bacteria;k__norank;p__Actinobacteria;c__Actinobacteria;o__Micrococcales;f__Cellulomonadaceae;g__Cellulomonas;s__Cellulomonas_massiliensis
Mat30_scaffold15160_4_gene_2_1	CE1.hmm	2.7e-12	25	202	17	199	0.779736	d__Bacteria;k__norank;p__Proteobacteria;c__Betaproteobacteria;o__Burkholderiales;f__Alcaligenaceae;g__Bordetella;s__Bordetella_sp._SCN_67-23
Mat30_scaffold151816_1_gene_1_1	CE1.hmm	1.4e-44	1	202	21	250	0.885463	d__Bacteria;k__norank;p__Proteobacteria;c__Alphaproteobacteria;o__Rhodospirillales;f__Rhodospirillaceae;g__Skermanella;s__Skermanella_aerolata
Mat30_scaffold152285_2_gene_1_1	GH78.hmm	3e-162	77	504	1	444	0.847222	d__Bacteria;k__norank;p__Verrucomicrobia;c__Opitutae;o__Opitutales;f__Opitutaceae;g__Opitutus;s__Opitutus_terrae
Mat30_scaffold152395_1_gene_1_1	GH42.hmm	5.6e-100	1	222	2	223	0.595687	d__Bacteria;k__norank;p__Actinobacteria;c__Actinobacteria;o__Streptomycetales;f__Streptomycetaceae;g__Streptomyces;s__Streptomyces_sp._FxanaD5
Mat30_scaffold15254_4_gene_1_1	CE12.hmm	2.9e-07	65	156	30	115	0.433333	d__Bacteria;k__norank;p__Actinobacteria;c__Actinobacteria;o__Micrococcales;f__Microbacteriaceae;g__Microbacterium;s__Microbacterium_sp._Root53
Mat30_scaffold15257_2_gene_23_1	GH2.hmm	4.6e-75	21	551	10	695	0.704787	d__Bacteria;k__norank;p__Bacteroidetes;c__Chitinophagia;o__Chitinophagales;f__Chitinophagaceae;g__Niabella;s__Niabella_sp._BS26
Mat30_scaffold15257_2_gene_28_1	GH2.hmm	4.8e-68	19	398	24	475	0.503989	d__Bacteria;k__norank;p__Bacteroidetes;c__Chitinophagia;o__Chitinophagales;f__Chitinophagaceae;g__Niabella;s__Niabella_sp._BS26
Mat30_scaffold15257_2_gene_29_1	GH2.hmm	1.4e-71	27	394	25	492	0.488032	d__Bacteria;k__norank;p__Bacteroidetes;c__Chitinophagia;o__Chitinophagales;f__Chitinophagaceae;g__Niabella;s__Niabella_aurantiaca
Mat30_scaffold152974_1_gene_11_1	CE1.hmm	1.3e-12	41	208	547	726	0.735683	d__Bacteria;k__norank;p__Bacteroidetes;c__Sphingobacteriia;o__Sphingobacteriales;f__Sphingobacteriaceae;g__Olivibacter;s__Olivibacter_sitiensis
Mat30_scaffold152974_1_gene_2_1	CE1.hmm	4.5e-10	12	208	468	682	0.863436	d__Bacteria;k__norank;p__Bacteroidetes;c__Sphingobacteriia;o__Sphingobacteriales;f__Sphingobacteriaceae;g__Arcticibacter;s__Arcticibacter_svalbardensis
Mat30_scaffold152974_2_gene_1_1	GH127.hmm	4.2e-06	120	278	365	518	0.301527	d__Bacteria;k__norank;p__Bacteroidetes;c__Sphingobacteriia;o__Sphingobacteriales;f__Sphingobacteriaceae;g__Sphingobacterium;s__Sphingobacterium_sp._21
Mat30_scaffold153_3_gene_1_1	CBM13.hmm	7.4e-26	10	132	50	165	0.648936	d__Bacteria;k__norank;p__Actinobacteria;c__Actinobacteria;o__Propionibacteriales;f__Nocardioidaceae;g__Kribbella;s__Kribbella_catacumbae
Mat30_scaffold15313_3_gene_16_1	CE1.hmm	9e-07	56	129	75	169	0.321586	d__Bacteria;k__norank;p__Actinobacteria;c__Actinobacteria;o__Streptosporangiales;f__Streptosporangiaceae;g__Planobispora;s__Planobispora_rosea
Mat30_scaffold15403_3_gene_4_1	CE1.hmm	1.4e-21	1	211	15	233	0.92511	d__Bacteria;k__norank;p__Bacteroidetes;c__Flavobacteriia;o__Flavobacteriales;f__Flavobacteriaceae;g__Riemerella;s__Riemerella_anatipestifer
Mat30_scaffold154380_1_gene_1_1	GH1.hmm	1.3e-60	4	173	2	164	0.393939	d__Bacteria;k__norank;p__Actinobacteria;c__Actinobacteria;o__Micrococcales;f__Microbacteriaceae;g__Microbacterium;s__Microbacterium_sp._Root166
Mat30_scaffold15465_1_gene_1_1	GH51.hmm	9.5e-130	83	473	2	432	0.619048	d__Bacteria;k__norank;p__Proteobacteria;c__Alphaproteobacteria;o__Rhizobiales;f__Phyllobacteriaceae;g__Mesorhizobium;s__Mesorhizobium_sp._ORS3359
Mat30_scaffold154920_1_gene_3_1	CE1.hmm	2.7e-07	26	193	11	216	0.735683	d__Bacteria;k__norank;p__Firmicutes;c__Clostridia;o__Clostridiales;f__Clostridiaceae;g__Clostridium;s__Clostridium_senegalense
Mat30_scaffold15549_1_gene_1_1	GH51.hmm	2.2e-59	264	506	3	272	0.384127	d__Bacteria;k__norank;p__Proteobacteria;c__Gammaproteobacteria;o__Xanthomonadales;f__Xanthomonadaceae;g__Pseudoxanthomonas;s__Pseudoxanthomonas_sp._GW2
Mat30_scaffold156232_1_gene_3_1	CE1.hmm	8e-28	7	143	33	191	0.599119	d__Bacteria;k__norank;p__Acidobacteria;c__norank;o__norank;f__norank;g__norank;s__Acidobacteria_bacterium_Mor1
Mat30_scaffold156535_2_gene_1_1	PL10.hmm	1.3e-103	1	286	30	307	0.993031	d__Bacteria;k__norank;p__Proteobacteria;c__Gammaproteobacteria;o__Cellvibrionales;f__Cellvibrionaceae;g__Cellvibrio;s__Cellvibrio_japonicus
Mat30_scaffold156624_4_gene_2_1	CBM32.hmm	3.6e-07	7	48	158	201	0.330645	d__Bacteria;k__norank;p__Actinobacteria;c__Actinobacteria;o__Pseudonocardiales;f__Pseudonocardiaceae;g__Saccharomonospora;s__Saccharomonospora_glauca
Mat30_scaffold15677_1_gene_5_1	CE1.hmm	1.4e-06	23	140	87	205	0.515419	d__Bacteria;k__norank;p__Proteobacteria;c__Gammaproteobacteria;o__Xanthomonadales;f__Xanthomonadaceae;g__Pseudoxanthomonas;s__Pseudoxanthomonas_sp._J31
Mat30_scaffold156951_3_gene_1_1	PL1.hmm	4.9e-59	18	201	10	189	0.905941	d__Bacteria;k__norank;p__Actinobacteria;c__Actinobacteria;o__Streptomycetales;f__Streptomycetaceae;g__Streptomyces;s__Streptomyces_sp._SBT349
Mat30_scaffold15714_2_gene_3_1	CE12.hmm	5.2e-73	2	210	30	244	0.990476	d__Bacteria;k__norank;p__Bacteroidetes;c__Sphingobacteriia;o__Sphingobacteriales;f__Sphingobacteriaceae;g__Pseudopedobacter;s__Pseudopedobacter_saltans
Mat30_scaffold15714_2_gene_5_1	PL1.hmm	6.1e-32	33	199	35	220	0.821782	d__Bacteria;k__norank;p__Bacteroidetes;c__Chitinophagia;o__Chitinophagales;f__Saprospiraceae;g__Haliscomenobacter;s__Haliscomenobacter_hydrossis
Mat30_scaffold157583_1_gene_1_1	GH106.hmm	3e-154	5	419	26	500	0.502427	d__Bacteria;k__norank;p__Bacteroidetes;c__Sphingobacteriia;o__Sphingobacteriales;f__Sphingobacteriaceae;g__Sphingobacterium;s__Sphingobacterium_sp._21
Mat30_scaffold157658_1_gene_1_1	CE1.hmm	2e-07	5	114	117	234	0.480176	d__Bacteria;k__norank;p__Bacteroidetes;c__Cytophagia;o__Cytophagales;f__Cytophagaceae;g__norank;s__Cytophagaceae_bacterium_SCN_52-12
Mat30_scaffold15821_5_gene_1_1	GH78.hmm	8.5e-17	200	354	229	412	0.305556	d__Bacteria;k__norank;p__Proteobacteria;c__Alphaproteobacteria;o__Rhizobiales;f__Beijerinckiaceae;g__Chelatococcus;s__Chelatococcus_daeguensis
Mat30_scaffold15824_1_gene_1_1	GH43.hmm	2.1e-38	24	169	1	181	0.584677	d__Bacteria;k__norank;p__Bacteroidetes;c__Cytophagia;o__Cytophagales;f__Cyclobacteriaceae;g__Algoriphagus;s__Algoriphagus_machipongonensis
Mat30_scaffold15828_2_gene_1_1	GH2.hmm	7.2e-63	156	387	3	309	0.307181	d__Bacteria;k__norank;p__Firmicutes;c__Bacilli;o__Bacillales;f__Paenibacillaceae;g__Thermobacillus;s__Thermobacillus_composti
Mat30_scaffold159042_1_gene_1_1	CE1.hmm	9.8e-20	59	220	29	231	0.709251	d__Bacteria;k__norank;p__Bacteroidetes;c__Cytophagia;o__Cytophagales;f__Cytophagaceae;g__norank;s__Cytophagaceae_bacterium_SCN_52-12
Mat30_scaffold15956_2_gene_2_1	GH3.hmm	9.2e-69	3	216	96	318	0.986111	d__Bacteria;k__norank;p__Actinobacteria;c__Actinobacteria;o__Corynebacteriales;f__Corynebacteriaceae;g__Corynebacterium;s__Corynebacterium_alkanolyticum
Mat30_scaffold159832_1_gene_1_1	CE1.hmm	7e-06	10	161	14	173	0.665198	d__Bacteria;k__norank;p__Actinobacteria;c__Actinobacteria;o__Micrococcales;f__Microbacteriaceae;g__Microbacterium;s__Microbacterium_sediminis
Mat30_scaffold160200_3_gene_1_1	CE1.hmm	6.8e-11	7	134	8	131	0.559471	d__Bacteria;k__norank;p__Bacteroidetes;c__Flavobacteriia;o__Flavobacteriales;f__Flavobacteriaceae;g__Elizabethkingia;s__Elizabethkingia_anophelis
Mat30_scaffold160401_4_gene_2_1	GH10.hmm+CBM13.hmm	3.9e-112	7	303	53	343	0.976898	d__Bacteria;k__norank;p__Actinobacteria;c__Actinobacteria;o__Streptosporangiales;f__Streptosporangiaceae;g__Thermopolyspora;s__Thermopolyspora_flexuosa
Mat30_scaffold160743_1_gene_1_1	CE12.hmm	6.1e-14	126	210	6	76	0.4	d__Bacteria;k__norank;p__Bacteroidetes;c__Chitinophagia;o__Chitinophagales;f__Chitinophagaceae;g__Niabella;s__Niabella_soli
Mat30_scaffold160876_1_gene_1_1	GH3.hmm	2.6e-55	33	193	1	183	0.740741	d__Bacteria;k__norank;p__Verrucomicrobia;c__norank;o__norank;f__norank;g__norank;s__Verrucomicrobia_bacterium_IMCC26134
Mat30_scaffold16101_3_gene_2_1	GH51.hmm	5.5e-139	83	542	3	506	0.728571	d__Bacteria;k__norank;p__Actinobacteria;c__Actinobacteria;o__Micrococcales;f__Microbacteriaceae;g__Frondihabitans;s__Frondihabitans_sp._Leaf304
Mat30_scaffold161132_3_gene_6_1	CBM32.hmm	1.3e-18	13	122	521	644	0.879032	d__Bacteria;k__norank;p__Bacteroidetes;c__Sphingobacteriia;o__Sphingobacteriales;f__Sphingobacteriaceae;g__Sphingobacterium;s__Sphingobacterium_spiritivorum
Mat30_scaffold161156_2_gene_1_1	CBM32.hmm	9.6e-10	18	119	81	217	0.814516	d__Bacteria;k__norank;p__Bacteroidetes;c__Sphingobacteriia;o__Sphingobacteriales;f__Sphingobacteriaceae;g__Pedobacter;s__Pedobacter_steynii
Mat30_scaffold161156_2_gene_2_1	CBM32.hmm	1.4e-09	24	109	236	358	0.685484	d__Bacteria;k__norank;p__Bacteroidetes;c__Sphingobacteriia;o__Sphingobacteriales;f__Sphingobacteriaceae;g__Pedobacter;s__Pedobacter_steynii
Mat30_scaffold16146_2_gene_1_1	GH43.hmm	1.6e-40	56	212	12	199	0.629032	d__Bacteria;k__norank;p__Actinobacteria;c__Actinobacteria;o__Micrococcales;f__Microbacteriaceae;g__Microbacterium;s__Microbacterium_enclense
Mat30_scaffold16152_1_gene_2_1	GH2.hmm	3.5e-141	16	465	58	596	0.597074	d__Bacteria;k__norank;p__Bacteroidetes;c__Bacteroidia;o__Bacteroidales;f__Porphyromonadaceae;g__Paludibacter;s__Paludibacter_propionicigenes
Mat30_scaffold161530_1_gene_1_1	CBM66.hmm	4.2e-06	11	155	29	207	0.929032	d__Bacteria;k__norank;p__Bacteroidetes;c__Cytophagia;o__Cytophagales;f__Cytophagaceae;g__Runella;s__Runella_slithyformis
Mat30_scaffold161607_1_gene_1_1	GH78.hmm	3.2e-80	220	479	1	261	0.513889	d__Bacteria;k__norank;p__Verrucomicrobia;c__Opitutae;o__Opitutales;f__Opitutaceae;g__norank;s__Opitutaceae_bacterium_TSB47
Mat30_scaffold1622_6_gene_2_1	CE1.hmm	3.7e-15	114	223	1	127	0.480176	d__Bacteria;k__norank;p__Bacteroidetes;c__Cytophagia;o__Cytophagales;f__Cytophagaceae;g__norank;s__Cytophagaceae_bacterium_SCN_52-12
Mat30_scaffold162288_1_gene_1_1	GH28.hmm	1.3e-61	95	249	7	176	0.473846	d__Bacteria;k__norank;p__Verrucomicrobia;c__norank;o__norank;f__norank;g__norank;s__Verrucomicrobia_bacterium_IMCC26134
Mat30_scaffold16254_3_gene_1_1	GH78.hmm	1.4e-136	2	504	251	756	0.996032	d__Bacteria;k__norank;p__Actinobacteria;c__Actinobacteria;o__Micrococcales;f__Microbacteriaceae;g__Microbacterium;s__Microbacterium_testaceum
Mat30_scaffold162698_2_gene_1_1	GH3.hmm	2.6e-18	5	85	52	136	0.37037	d__Bacteria;k__norank;p__Actinobacteria;c__Actinobacteria;o__Micrococcales;f__Microbacteriaceae;g__Agreia;s__Agreia_sp._Leaf244
Mat30_scaffold162813_1_gene_2_1	GH43.hmm	1.4e-57	2	247	36	335	0.987903	d__Bacteria;k__norank;p__Bacteroidetes;c__Sphingobacteriia;o__Sphingobacteriales;f__Sphingobacteriaceae;g__Sphingobacterium;s__Sphingobacterium_thalpophilum
Mat30_scaffold163010_1_gene_1_1	GH43.hmm	2.5e-34	1	134	12	162	0.53629	d__Bacteria;k__norank;p__Verrucomicrobia;c__Opitutae;o__Opitutales;f__Opitutaceae;g__Opitutus;s__Opitutus_terrae
Mat30_scaffold163280_1_gene_6_1	CBM66.hmm	1.3e-08	5	155	282	443	0.967742	d__Bacteria;k__norank;p__Actinobacteria;c__Actinobacteria;o__Streptomycetales;f__Streptomycetaceae;g__Streptomyces;s__Streptomyces_ghanaensis
Mat30_scaffold163373_2_gene_1_1	GH105.hmm	8.3e-85	80	331	12	258	0.756024	d__Bacteria;k__norank;p__Bacteroidetes;c__Sphingobacteriia;o__Sphingobacteriales;f__Sphingobacteriaceae;g__Sphingobacterium;s__Sphingobacterium_thalpophilum
Mat30_scaffold163450_2_gene_1_1	GH105.hmm	1.9e-35	221	331	1	123	0.331325	d__Bacteria;k__norank;p__Bacteroidetes;c__Sphingobacteriia;o__Sphingobacteriales;f__Sphingobacteriaceae;g__Sphingobacterium;s__Sphingobacterium_sp._ACCC_05744
Mat30_scaffold163911_2_gene_2_1	GH43.hmm	8.7e-27	141	246	14	123	0.423387	d__Bacteria;k__norank;p__Bacteroidetes;c__Sphingobacteriia;o__Sphingobacteriales;f__Sphingobacteriaceae;g__norank;s__Sphingobacteriaceae_bacterium_DW12
Mat30_scaffold164089_1_gene_1_1	GH3.hmm	1.7e-51	27	213	2	207	0.861111	d__Bacteria;k__norank;p__Actinobacteria;c__Actinobacteria;o__Streptomycetales;f__Streptomycetaceae;g__Streptomyces;s__Streptomyces_sp._NRRL_F-2890
Mat30_scaffold16459_3_gene_11_1	CE1.hmm	2.8e-09	23	143	22	155	0.528634	d__Bacteria;k__norank;p__Bacteroidetes;c__Cytophagia;o__Cytophagales;f__Cytophagaceae;g__Emticicia;s__Emticicia_oligotrophica
Mat30_scaffold1646_19_gene_3_1	CBM66.hmm	1.3e-12	2	148	51	204	0.941935	d__Bacteria;k__norank;p__Bacteroidetes;c__Cytophagia;o__Cytophagales;f__Cytophagaceae;g__norank;s__Cytophagaceae_bacterium_SCN_52-12
Mat30_scaffold16472_1_gene_1_1	CE1.hmm	5.7e-14	6	178	76	269	0.757709	d__Bacteria;k__norank;p__Bacteroidetes;c__Sphingobacteriia;o__Sphingobacteriales;f__Sphingobacteriaceae;g__Sphingobacterium;s__Sphingobacterium_paucimobilis
Mat30_scaffold165013_1_gene_5_1	CE1.hmm	1e-06	21	123	53	173	0.449339	d__Bacteria;k__norank;p__Actinobacteria;c__Actinobacteria;o__Streptosporangiales;f__Streptosporangiaceae;g__Planobispora;s__Planobispora_rosea
Mat30_scaffold165668_1_gene_1_1	CE1.hmm	1.8e-11	27	143	25	157	0.511013	d__Bacteria;k__norank;p__Actinobacteria;c__Actinobacteria;o__Micrococcales;f__Microbacteriaceae;g__Microbacterium;s__Microbacterium_sp._Leaf288
Mat30_scaffold166004_2_gene_1_1	CE1.hmm	1.7e-06	130	222	23	127	0.405286	d__Bacteria;k__norank;p__Acidobacteria;c__Acidobacteriia;o__Acidobacteriales;f__Acidobacteriaceae;g__norank;s__Acidobacteriaceae_bacterium_URHE0068
Mat30_scaffold166115_1_gene_2_1	GH43.hmm	3.1e-29	124	246	18	172	0.491935	d__Bacteria;k__norank;p__Bacteroidetes;c__Cytophagia;o__Cytophagales;f__Hymenobacteraceae;g__Rufibacter;s__Rufibacter_sp._CCM_8646
Mat30_scaffold166235_1_gene_1_1	GH42.hmm	3.6e-45	237	365	2	125	0.345013	d__Bacteria;k__norank;p__Actinobacteria;c__Actinobacteria;o__Micrococcales;f__Microbacteriaceae;g__Microbacterium;s__Microbacterium_sediminis
Mat30_scaffold166328_1_gene_1_1	GH43.hmm	1.2e-23	25	242	12	332	0.875	d__Bacteria;k__norank;p__Actinobacteria;c__Actinobacteria;o__Streptomycetales;f__Streptomycetaceae;g__Streptomyces;s__Streptomyces_sp._PRh5
Mat30_scaffold1670_13_gene_13_1	GH4.hmm	6.6e-31	1	177	2	180	0.98324	d__Bacteria;k__norank;p__Actinobacteria;c__Actinobacteria;o__Pseudonocardiales;f__Pseudonocardiaceae;g__Saccharopolyspora;s__Saccharopolyspora_erythraea
Mat30_scaffold1670_13_gene_17_1	GH3.hmm	3.8e-59	11	215	66	288	0.944444	d__Bacteria;k__norank;p__Actinobacteria;c__Actinobacteria;o__Pseudonocardiales;f__Pseudonocardiaceae;g__Actinokineospora;s__Actinokineospora_inagensis
Mat30_scaffold167324_3_gene_1_1	CE1.hmm	1.1e-07	29	143	46	208	0.502203	d__Bacteria;k__norank;p__Proteobacteria;c__Alphaproteobacteria;o__Rhizobiales;f__Methylobacteriaceae;g__Methylobacterium;s__Methylobacterium_sp._WSM2598
Mat30_scaffold167877_2_gene_1_1	GH2.hmm	8.7e-102	22	408	27	475	0.513298	d__Bacteria;k__norank;p__Bacteroidetes;c__Cytophagia;o__Cytophagales;f__Hymenobacteraceae;g__Rufibacter;s__Rufibacter_sp._DG31D
Mat30_scaffold1679_8_gene_1_1	CE1.hmm	1.6e-18	51	121	7	104	0.30837	d__Bacteria;k__norank;p__Firmicutes;c__Bacilli;o__Bacillales;f__Paenibacillaceae;g__Thermobacillus;s__Thermobacillus_xylanilyticus
Mat30_scaffold168549_2_gene_2_1	CE12.hmm	1.5e-74	1	205	32	234	0.971429	d__Bacteria;k__norank;p__Bacteroidetes;c__Chitinophagia;o__Chitinophagales;f__Chitinophagaceae;g__norank;s__Chitinophagaceae_bacterium_PMP191F
Mat30_scaffold168739_3_gene_3_1	CE1.hmm	2.9e-10	27	142	20	136	0.506608	d__Bacteria;k__norank;p__Bacteroidetes;c__Sphingobacteriia;o__Sphingobacteriales;f__Sphingobacteriaceae;g__Pedobacter;s__Pedobacter_heparinus
Mat30_scaffold169200_3_gene_3_1	GH3.hmm	1.2e-71	3	215	83	304	0.981481	d__Bacteria;k__norank;p__Proteobacteria;c__Betaproteobacteria;o__Burkholderiales;f__Alcaligenaceae;g__Bordetella;s__Bordetella_sp._SCN_67-23
Mat30_scaffold16946_1_gene_1_1	GH3.hmm	1.6e-27	9	120	46	166	0.513889	d__Bacteria;k__norank;p__Proteobacteria;c__Gammaproteobacteria;o__Xanthomonadales;f__Xanthomonadaceae;g__Pseudoxanthomonas;s__Pseudoxanthomonas_suwonensis
Mat30_scaffold17_7_gene_1_1	GH105.hmm	2.8e-15	112	249	52	186	0.412651	d__Bacteria;k__norank;p__Bacteroidetes;c__Cytophagia;o__Cytophagales;f__Cytophagaceae;g__norank;s__Cytophagaceae_bacterium_SCN_52-12
Mat30_scaffold170106_1_gene_2_1	CBM66.hmm	9.9e-06	92	147	65	118	0.354839	d__Bacteria;k__norank;p__Bacteroidetes;c__Sphingobacteriia;o__Sphingobacteriales;f__Sphingobacteriaceae;g__Sphingobacterium;s__Sphingobacterium_sp._ACCC_05744
Mat30_scaffold170304_1_gene_5_1	GH106.hmm	4.9e-72	32	822	33	856	0.958738	d__Bacteria;k__norank;p__Actinobacteria;c__Actinobacteria;o__Micrococcales;f__Microbacteriaceae;g__Microbacterium;s__Microbacterium_mangrovi
Mat30_scaffold170304_2_gene_1_1	GH3.hmm	6.3e-66	3	215	59	274	0.981481	d__Bacteria;k__norank;p__Actinobacteria;c__Actinobacteria;o__Micrococcales;f__Microbacteriaceae;g__Leifsonia;s__Leifsonia_xyli
Mat30_scaffold170304_2_gene_2_1	GH43.hmm	4.9e-59	1	248	17	296	0.995968	d__Bacteria;k__norank;p__Actinobacteria;c__Actinobacteria;o__Micrococcales;f__Microbacteriaceae;g__Leifsonia;s__Leifsonia_sp._Leaf336
Mat30_scaffold170501_1_gene_1_1	GH43.hmm	3e-22	148	247	4	112	0.399194	d__Bacteria;k__norank;p__Actinobacteria;c__Actinobacteria;o__Streptomycetales;f__Streptomycetaceae;g__Streptomyces;s__Streptomyces_sp._RV15
Mat30_scaffold170834_2_gene_13_1	PL1.hmm	3.2e-28	27	199	88	280	0.851485	d__Bacteria;k__norank;p__Bacteroidetes;c__Sphingobacteriia;o__Sphingobacteriales;f__Sphingobacteriaceae;g__Sphingobacterium;s__Sphingobacterium_spiritivorum
Mat30_scaffold170834_7_gene_10_1	GH28.hmm	7.2e-72	4	317	69	452	0.963077	d__Bacteria;k__norank;p__Bacteroidetes;c__Sphingobacteriia;o__Sphingobacteriales;f__Sphingobacteriaceae;g__Sphingobacterium;s__Sphingobacterium_spiritivorum
Mat30_scaffold170834_7_gene_11_1	GH28.hmm	1.1e-74	4	249	78	387	0.753846	d__Bacteria;k__norank;p__Bacteroidetes;c__Sphingobacteriia;o__Sphingobacteriales;f__Sphingobacteriaceae;g__Sphingobacterium;s__Sphingobacterium_sp._21
Mat30_scaffold1709_14_gene_3_1	CE1.hmm	2.1e-09	51	219	107	284	0.740088	d__Bacteria;k__norank;p__Proteobacteria;c__Gammaproteobacteria;o__Nevskiales;f__Sinobacteraceae;g__Solimonas;s__Solimonas_soli
Mat30_scaffold171093_1_gene_7_1	CE1.hmm	4e-08	27	143	41	173	0.511013	d__Bacteria;k__norank;p__Proteobacteria;c__Betaproteobacteria;o__Burkholderiales;f__norank;g__norank;s__[Polyangium]_brachysporum
Mat30_scaffold171171_1_gene_1_1	GH2.hmm	9.8e-91	69	329	8	272	0.345745	d__Bacteria;k__norank;p__Actinobacteria;c__Actinobacteria;o__Streptomycetales;f__Streptomycetaceae;g__Streptomyces;s__Streptomyces_sp._AA0539
Mat30_scaffold17143_2_gene_1_1	CE8.hmm	3.3e-09	11	114	71	160	0.357639	d__Bacteria;k__norank;p__Actinobacteria;c__Actinobacteria;o__Streptomycetales;f__Streptomycetaceae;g__Streptomyces;s__Streptomyces_albulus
Mat30_scaffold1719_5_gene_2_1	CE1.hmm	2.8e-12	23	143	48	188	0.528634	d__Bacteria;k__norank;p__Actinobacteria;c__Actinobacteria;o__Micrococcales;f__Microbacteriaceae;g__Curtobacterium;s__Curtobacterium_sp._Leaf261
Mat30_scaffold1721_2_gene_1_1	GH2.hmm	3.4e-105	32	518	3	690	0.646277	d__Bacteria;k__norank;p__Firmicutes;c__Bacilli;o__Bacillales;f__Paenibacillaceae;g__Thermobacillus;s__Thermobacillus_composti
Mat30_scaffold172227_1_gene_2_1	CE1.hmm	1.6e-07	106	211	22	230	0.462555	d__Bacteria;k__norank;p__Proteobacteria;c__Alphaproteobacteria;o__Caulobacterales;f__Caulobacteraceae;g__Phenylobacterium;s__norank
Mat30_scaffold172416_2_gene_1_1	GH78.hmm	1.4e-103	94	413	6	338	0.632937	d__Bacteria;k__norank;p__Actinobacteria;c__Actinobacteria;o__Micrococcales;f__Microbacteriaceae;g__Leifsonia;s__Leifsonia_aquatica
Mat30_scaffold17258_3_gene_231_1	CE1.hmm	2.7e-16	12	208	494	706	0.863436	d__Bacteria;k__norank;p__Bacteroidetes;c__Flavobacteriia;o__Flavobacteriales;f__Flavobacteriaceae;g__Empedobacter;s__Empedobacter_falsenii
Mat30_scaffold172846_1_gene_1_1	CBM32.hmm	1.3e-21	8	111	68	180	0.830645	d__Bacteria;k__norank;p__Actinobacteria;c__Actinobacteria;o__Micrococcales;f__Microbacteriaceae;g__Microbacterium;s__Microbacterium_sp._H83
Mat30_scaffold172875_2_gene_1_1	CE1.hmm	1.9e-08	29	131	21	114	0.449339	d__Bacteria;k__norank;p__Firmicutes;c__Bacilli;o__Bacillales;f__Bacillaceae;g__Caldibacillus;s__Caldibacillus_debilis
Mat30_scaffold17288_1_gene_4_1	GH3.hmm	7.1e-67	8	215	139	359	0.958333	d__Bacteria;k__norank;p__Proteobacteria;c__Gammaproteobacteria;o__Xanthomonadales;f__Xanthomonadaceae;g__Luteimonas;s__Luteimonas_sp._J29
Mat30_scaffold172996_3_gene_2_1	CE1.hmm	2.6e-17	26	209	2	194	0.806167	d__Bacteria;k__norank;p__Bacteroidetes;c__Flavobacteriia;o__Flavobacteriales;f__Flavobacteriaceae;g__Riemerella;s__Riemerella_anatipestifer
Mat30_scaffold173_1_gene_2_1	GH3.hmm	2.3e-49	9	215	137	360	0.953704	d__Bacteria;k__norank;p__Actinobacteria;c__Actinobacteria;o__Micrococcales;f__Ruaniaceae;g__Ruania;s__Ruania_albidiflava
Mat30_scaffold173045_3_gene_1_1	CE1.hmm	2.9e-13	91	216	29	165	0.550661	d__Bacteria;k__norank;p__Bacteroidetes;c__Flavobacteriia;o__Flavobacteriales;f__Flavobacteriaceae;g__Chryseobacterium;s__Chryseobacterium_palustre
Mat30_scaffold173121_2_gene_3_1	CE1.hmm	2.5e-07	12	143	41	189	0.577093	d__Bacteria;k__norank;p__Actinobacteria;c__Actinobacteria;o__Micrococcales;f__Microbacteriaceae;g__Microbacterium;s__Microbacterium_sp._HM58-2
Mat30_scaffold17354_3_gene_3_1	GH78.hmm	1.4e-14	164	363	329	575	0.394841	d__Bacteria;k__norank;p__Proteobacteria;c__Alphaproteobacteria;o__Rhizobiales;f__Bradyrhizobiaceae;g__Bosea;s__Bosea_sp._117
Mat30_scaffold173813_1_gene_1_1	CBM32.hmm	6.1e-17	7	82	92	171	0.604839	d__Bacteria;k__norank;p__Bacteroidetes;c__Cytophagia;o__Cytophagales;f__Cytophagaceae;g__Leadbetterella;s__Leadbetterella_byssophila
Mat30_scaffold174069_1_gene_57_1	CE1.hmm	6.3e-14	8	207	481	696	0.876652	d__Bacteria;k__norank;p__Bacteroidetes;c__Flavobacteriia;o__Flavobacteriales;f__Cryomorphaceae;g__Owenweeksia;s__Owenweeksia_hongkongensis
Mat30_scaffold174184_2_gene_1_1	CE1.hmm	2.4e-07	23	135	13	121	0.493392	d__Bacteria;k__norank;p__Actinobacteria;c__Actinobacteria;o__Micrococcales;f__Microbacteriaceae;g__Microbacterium;s__Microbacterium_sp._TNHR37B
Mat30_scaffold174575_5_gene_1_1	GH78.hmm	6.8e-65	116	333	1	229	0.430556	d__Bacteria;k__norank;p__Actinobacteria;c__Actinobacteria;o__Micrococcales;f__Microbacteriaceae;g__Agreia;s__Agreia_sp._Leaf283
Mat30_scaffold175032_2_gene_3_1	CBM32.hmm	1e-07	16	122	201	347	0.854839	d__Bacteria;k__norank;p__Bacteroidetes;c__Sphingobacteriia;o__Sphingobacteriales;f__Sphingobacteriaceae;g__Pedobacter;s__Pedobacter_sp._V48
Mat30_scaffold175032_2_gene_4_1	CBM32.hmm	1.1e-18	6	121	221	346	0.927419	d__Bacteria;k__norank;p__Bacteroidetes;c__Bacteroidia;o__Bacteroidales;f__Porphyromonadaceae;g__Proteiniphilum;s__Proteiniphilum_acetatigenes
Mat30_scaffold175674_2_gene_1_1	GH43.hmm	5.6e-50	3	206	1	238	0.818548	d__Bacteria;k__norank;p__Bacteroidetes;c__Sphingobacteriia;o__Sphingobacteriales;f__Sphingobacteriaceae;g__Sphingobacterium;s__Sphingobacterium_sp._PM2-P1-29
Mat30_scaffold175867_1_gene_1_1	GH43.hmm	3.2e-33	54	197	11	206	0.576613	d__Bacteria;k__norank;p__Proteobacteria;c__Gammaproteobacteria;o__Cellvibrionales;f__Cellvibrionaceae;g__Cellvibrio;s__Cellvibrio_japonicus
Mat30_scaffold175926_1_gene_1_1	CE12.hmm	9.9e-55	1	210	7	226	0.995238	d__Bacteria;k__norank;p__Bacteroidetes;c__Sphingobacteriia;o__Sphingobacteriales;f__Sphingobacteriaceae;g__Pseudopedobacter;s__Pseudopedobacter_saltans
Mat30_scaffold176905_3_gene_2_1	PL1.hmm	8.1e-50	19	199	153	362	0.891089	d__Bacteria;k__norank;p__Actinobacteria;c__Actinobacteria;o__Micrococcales;f__Micrococcaceae;g__Pseudarthrobacter;s__Pseudarthrobacter_chlorophenolicus
Mat30_scaffold177186_1_gene_2_1	GH1.hmm	5.7e-95	4	237	14	248	0.543124	d__Bacteria;k__norank;p__Actinobacteria;c__Actinobacteria;o__norank;f__norank;g__norank;s__marine_actinobacterium_PHSC20C1
Mat30_scaffold1773_19_gene_17_1	GH51.hmm	1.9e-144	83	542	3	501	0.728571	d__Bacteria;k__norank;p__Actinobacteria;c__Actinobacteria;o__Micrococcales;f__Microbacteriaceae;g__Agreia;s__Agreia_sp._Leaf283
Mat30_scaffold1776_1_gene_2_1	CBM32.hmm	2.4e-06	11	122	226	382	0.895161	d__Bacteria;k__norank;p__Bacteroidetes;c__Bacteroidia;o__Bacteroidales;f__Porphyromonadaceae;g__Proteiniphilum;s__Proteiniphilum_acetatigenes
Mat30_scaffold177780_1_gene_3_1	CE1.hmm	3.5e-11	27	140	45	147	0.497797	d__Bacteria;k__norank;p__Actinobacteria;c__Actinobacteria;o__Corynebacteriales;f__Mycobacteriaceae;g__Mycobacterium;s__Mycobacterium_phlei
Mat30_scaffold17789_3_gene_1_1	CBM32.hmm	1.5e-08	4	120	766	874	0.935484	d__Bacteria;k__norank;p__Actinobacteria;c__Actinobacteria;o__Streptosporangiales;f__Streptosporangiaceae;g__Microbispora;s__Microbispora_sp._ATCC_PTA-5024
Mat30_scaffold177936_1_gene_1_1	GH43.hmm	1.6e-45	78	246	3	200	0.677419	d__Bacteria;k__norank;p__Bacteroidetes;c__Sphingobacteriia;o__Sphingobacteriales;f__Sphingobacteriaceae;g__Sphingobacterium;s__Sphingobacterium_thalpophilum
Mat30_scaffold178017_1_gene_1_1	PL22.hmm	4.7e-23	48	161	144	249	0.426415	d__Bacteria;k__norank;p__Bacteroidetes;c__Sphingobacteriia;o__Sphingobacteriales;f__Sphingobacteriaceae;g__Sphingobacterium;s__Sphingobacterium_sp._21
Mat30_scaffold178282_2_gene_1_1	CE12.hmm	6.7e-53	1	158	28	205	0.747619	d__Bacteria;k__norank;p__Bacteroidetes;c__Sphingobacteriia;o__Sphingobacteriales;f__Sphingobacteriaceae;g__Sphingobacterium;s__Sphingobacterium_thalpophilum
Mat30_scaffold17849_3_gene_2_1	GH3.hmm	4e-72	2	215	126	355	0.986111	d__Bacteria;k__norank;p__Bacteroidetes;c__Bacteroidia;o__Bacteroidales;f__Porphyromonadaceae;g__Proteiniphilum;s__Proteiniphilum_acetatigenes
Mat30_scaffold17854_2_gene_2_1	GH10.hmm	3.7e-23	39	161	68	199	0.40264	d__Bacteria;k__norank;p__Actinobacteria;c__Actinobacteria;o__Micrococcales;f__Microbacteriaceae;g__Microbacterium;s__Microbacterium_sediminis
Mat30_scaffold17854_3_gene_1_1	GH10.hmm	4.4e-27	162	300	1	150	0.455446	d__Bacteria;k__norank;p__Actinobacteria;c__Actinobacteria;o__Micrococcales;f__Microbacteriaceae;g__Microbacterium;s__Microbacterium_sp._Root53
Mat30_scaffold178782_4_gene_1_1	GH105.hmm	3.8e-76	9	218	14	229	0.629518	d__Bacteria;k__norank;p__Bacteroidetes;c__Sphingobacteriia;o__Sphingobacteriales;f__Sphingobacteriaceae;g__Sphingobacterium;s__Sphingobacterium_sp._ACCC_05744
Mat30_scaffold178863_3_gene_2_1	CE1.hmm	2.8e-14	8	208	42	252	0.881057	d__Bacteria;k__norank;p__Proteobacteria;c__Alphaproteobacteria;o__Sphingomonadales;f__Sphingomonadaceae;g__Sphingobium;s__Sphingobium_sp._MI1205
Mat30_scaffold178867_2_gene_1_1	GH2.hmm	9.5e-161	26	492	17	583	0.619681	d__Bacteria;k__norank;p__Actinobacteria;c__Actinobacteria;o__Micrococcales;f__Sanguibacteraceae;g__Sanguibacter;s__Sanguibacter_suarezii
Mat30_scaffold178883_1_gene_2_1	GH43.hmm	2.7e-17	12	98	55	162	0.346774	d__Bacteria;k__norank;p__Bacteroidetes;c__Bacteroidia;o__Bacteroidales;f__Prolixibacteraceae;g__Draconibacterium;s__Draconibacterium_sediminis
Mat30_scaffold178972_1_gene_1_1	GH51.hmm	4.6e-92	185	457	1	311	0.431746	d__Bacteria;k__norank;p__Actinobacteria;c__Actinobacteria;o__Streptosporangiales;f__Streptosporangiaceae;g__Nonomuraea;s__Nonomuraea_sp._SBT364
Mat30_scaffold179164_1_gene_1_1	GH43.hmm	3e-19	3	135	14	177	0.532258	d__Bacteria;k__norank;p__Proteobacteria;c__Alphaproteobacteria;o__Sphingomonadales;f__Sphingomonadaceae;g__Sphingomonas;s__Sphingomonas_sanxanigenens
Mat30_scaffold1792_2_gene_7_1	CE1.hmm	1.8e-08	28	131	68	162	0.453744	d__Bacteria;k__norank;p__Bacteroidetes;c__Sphingobacteriia;o__Sphingobacteriales;f__Sphingobacteriaceae;g__Sphingobacterium;s__Sphingobacterium_spiritivorum
Mat30_scaffold179503_1_gene_1_1	CE1.hmm	1.2e-12	9	156	107	267	0.647577	d__Bacteria;k__norank;p__Proteobacteria;c__Gammaproteobacteria;o__Xanthomonadales;f__Xanthomonadaceae;g__Pseudoxanthomonas;s__Pseudoxanthomonas_suwonensis
Mat30_scaffold179720_1_gene_2_1	PL11.hmm	3.6e-144	214	582	374	778	0.607261	d__Bacteria;k__norank;p__Actinobacteria;c__Actinobacteria;o__Micrococcales;f__Microbacteriaceae;g__Microbacterium;s__Microbacterium_gubbeenense
Mat30_scaffold179806_2_gene_1_1	GH43.hmm	1.3e-20	147	246	3	97	0.399194	d__Bacteria;k__norank;p__Bacteroidetes;c__Sphingobacteriia;o__Sphingobacteriales;f__Sphingobacteriaceae;g__Sphingobacterium;s__Sphingobacterium_sp._TN19
Mat30_scaffold180076_2_gene_1_1	GH3.hmm	5.5e-30	126	216	4	88	0.416667	d__Bacteria;k__norank;p__Actinobacteria;c__Actinobacteria;o__Micrococcales;f__Demequinaceae;g__Lysinimicrobium;s__Lysinimicrobium_pelophilum
Mat30_scaffold180149_1_gene_2_1	CE1.hmm	2.3e-11	9	210	501	724	0.885463	d__Bacteria;k__norank;p__Bacteroidetes;c__Sphingobacteriia;o__Sphingobacteriales;f__Sphingobacteriaceae;g__Sphingobacterium;s__Sphingobacterium_sp._21
Mat30_scaffold1812_11_gene_23_1	GH43.hmm+CBM32.hmm	1e-38	5	246	48	323	0.971774	d__Bacteria;k__norank;p__Bacteroidetes;c__Chitinophagia;o__Chitinophagales;f__Chitinophagaceae;g__Flavisolibacter;s__Flavisolibacter_sp._LCS9
Mat30_scaffold1812_11_gene_25_1	GH3.hmm	7.4e-71	3	216	97	317	0.986111	d__Bacteria;k__norank;p__Bacteroidetes;c__Chitinophagia;o__Chitinophagales;f__Chitinophagaceae;g__Niabella;s__Niabella_sp._BS26
Mat30_scaffold1812_11_gene_27_1	CBM66.hmm	1.3e-08	30	149	347	471	0.767742	d__Bacteria;k__norank;p__Bacteroidetes;c__Chitinophagia;o__Chitinophagales;f__Chitinophagaceae;g__Niabella;s__Niabella_aurantiaca
Mat30_scaffold1812_12_gene_11_1	CE1.hmm	3.9e-07	9	133	64	178	0.546256	d__Bacteria;k__norank;p__Bacteroidetes;c__Chitinophagia;o__Chitinophagales;f__Chitinophagaceae;g__Niabella;s__Niabella_sp._BS26
Mat30_scaffold1812_5_gene_1_1	CE1.hmm	1.2e-14	11	211	562	785	0.881057	d__Bacteria;k__norank;p__Bacteroidetes;c__Flavobacteriia;o__Flavobacteriales;f__Flavobacteriaceae;g__Flavobacterium;s__Flavobacterium_sp._Leaf359
Mat30_scaffold181653_4_gene_4_1	GH10.hmm	7.9e-55	39	302	67	350	0.867987	d__Bacteria;k__norank;p__Actinobacteria;c__Actinobacteria;o__Micrococcales;f__Micrococcaceae;g__Arthrobacter;s__Arthrobacter_sp._A3
Mat30_scaffold18235_1_gene_1_1	CBM35.hmm	2.1e-16	1	99	114	211	0.796748	d__Bacteria;k__norank;p__Actinobacteria;c__Actinobacteria;o__Micrococcales;f__Micrococcaceae;g__Arthrobacter;s__Arthrobacter_sp._B6
Mat30_scaffold1824_1_gene_2_1	GH43.hmm	1.1e-22	127	246	37	168	0.479839	d__Bacteria;k__norank;p__Bacteroidetes;c__Chitinophagia;o__Chitinophagales;f__Chitinophagaceae;g__Niabella;s__Niabella_sp._BS26
Mat30_scaffold1824_4_gene_1_1	GH43.hmm	1.3e-08	3	79	6	102	0.306452	d__Bacteria;k__norank;p__Bacteroidetes;c__Cytophagia;o__Cytophagales;f__Cytophagaceae;g__Runella;s__Runella_limosa
Mat30_scaffold18241_3_gene_1_1	CBM32.hmm	1.7e-11	9	82	132	214	0.58871	d__Bacteria;k__norank;p__Bacteroidetes;c__Cytophagia;o__Cytophagales;f__Hymenobacteraceae;g__Rufibacter;s__Rufibacter_roseus
Mat30_scaffold18287_1_gene_1_1	GH78.hmm	3.7e-57	36	196	1	162	0.31746	d__Bacteria;k__norank;p__Bacteroidetes;c__Sphingobacteriia;o__Sphingobacteriales;f__Sphingobacteriaceae;g__norank;s__Sphingobacteriaceae_bacterium_DW12
Mat30_scaffold182954_3_gene_1_1	PL1.hmm	1.4e-16	84	199	9	139	0.569307	d__Bacteria;k__norank;p__Verrucomicrobia;c__Verrucomicrobiae;o__Verrucomicrobiales;f__Verrucomicrobiaceae;g__Haloferula;s__Haloferula_sp._BvORR071
Mat30_scaffold183376_1_gene_1_1	GH1.hmm	5.2e-114	86	428	1	372	0.797203	d__Bacteria;k__norank;p__Actinobacteria;c__Actinobacteria;o__Streptosporangiales;f__Streptosporangiaceae;g__Nonomuraea;s__Nonomuraea_sp._SBT364
Mat30_scaffold183574_1_gene_2_1	GH42.hmm	7.3e-88	2	247	10	258	0.660377	d__Bacteria;k__norank;p__Firmicutes;c__Bacilli;o__Bacillales;f__Paenibacillaceae;g__Thermobacillus;s__Thermobacillus_composti
Mat30_scaffold183685_2_gene_1_1	CE1.hmm	4.6e-08	51	202	110	281	0.665198	d__Bacteria;k__norank;p__Actinobacteria;c__Actinobacteria;o__Micrococcales;f__Intrasporangiaceae;g__Serinicoccus;s__Serinicoccus_chungangensis
Mat30_scaffold1843_2_gene_3_1	GH3.hmm	1.4e-58	7	214	103	326	0.958333	d__Bacteria;k__norank;p__Bacteroidetes;c__Sphingobacteriia;o__Sphingobacteriales;f__Sphingobacteriaceae;g__Sphingobacterium;s__Sphingobacterium_sp._21
Mat30_scaffold1846_6_gene_6_1	GH2.hmm	1e-104	29	552	4	703	0.695479	d__Bacteria;k__norank;p__Actinobacteria;c__Actinobacteria;o__Streptomycetales;f__Streptomycetaceae;g__Streptomyces;s__Streptomyces_sp._S27
Mat30_scaffold184994_1_gene_2_1	GH3.hmm	1.4e-63	3	182	88	269	0.828704	d__Bacteria;k__norank;p__Bacteroidetes;c__Sphingobacteriia;o__Sphingobacteriales;f__Sphingobacteriaceae;g__Sphingobacterium;s__Sphingobacterium_sp._ACCC_05744
Mat30_scaffold18597_2_gene_1_1	CE1.hmm	2.7e-48	1	153	31	187	0.669604	d__Bacteria;k__norank;p__Bacteroidetes;c__Cytophagia;o__Cytophagales;f__Cytophagaceae;g__norank;s__Cytophagaceae_bacterium_SCN_52-12
Mat30_scaffold186757_2_gene_1_1	GH43.hmm	4.2e-20	23	213	2	276	0.766129	d__Bacteria;k__norank;p__Actinobacteria;c__Actinobacteria;o__Micrococcales;f__Microbacteriaceae;g__Rathayibacter;s__norank
Mat30_scaffold1870_5_gene_1_1	CE1.hmm	2.5e-08	27	141	19	145	0.502203	d__Bacteria;k__norank;p__Proteobacteria;c__Betaproteobacteria;o__Burkholderiales;f__Alcaligenaceae;g__Bordetella;s__Bordetella_ansorpii
Mat30_scaffold187663_1_gene_3_1	CE1.hmm	2.1e-44	2	224	25	279	0.977974	d__Bacteria;k__norank;p__Proteobacteria;c__Betaproteobacteria;o__Burkholderiales;f__Comamonadaceae;g__Acidovorax;s__Acidovorax_sp._Leaf78
Mat30_scaffold188020_2_gene_1_1	GH35.hmm	7.2e-116	9	305	8	311	0.964169	d__Bacteria;k__norank;p__Actinobacteria;c__Actinobacteria;o__Micrococcales;f__Dermacoccaceae;g__Luteipulveratus;s__Luteipulveratus_mongoliensis
Mat30_scaffold188079_1_gene_2_1	GH3.hmm	7.2e-47	5	213	110	332	0.962963	d__Bacteria;k__norank;p__Actinobacteria;c__Actinobacteria;o__Pseudonocardiales;f__Pseudonocardiaceae;g__Saccharomonospora;s__Saccharomonospora_glauca
Mat30_scaffold18811_2_gene_15_1	PL10.hmm	6.6e-68	1	284	81	357	0.986063	d__Bacteria;k__norank;p__Bacteroidetes;c__Bacteroidia;o__Bacteroidales;f__Porphyromonadaceae;g__Paludibacter;s__Paludibacter_jiangxiensis
Mat30_scaffold18811_2_gene_16_1	PL10.hmm	5.1e-61	1	280	82	351	0.972125	d__Bacteria;k__norank;p__Bacteroidetes;c__Chitinophagia;o__Chitinophagales;f__Chitinophagaceae;g__Niastella;s__Niastella_Veonqiuensis
Mat30_scaffold188502_4_gene_1_1	GH3.hmm	3.2e-16	141	215	1	78	0.342593	d__Bacteria;k__norank;p__Proteobacteria;c__Alphaproteobacteria;o__Sphingomonadales;f__Sphingomonadaceae;g__Sphingomonas;s__Sphingomonas_sp._PR090111-T3T-6A
Mat30_scaffold18864_1_gene_2_1	CE1.hmm	3.7e-08	47	177	205	354	0.572687	d__Bacteria;k__norank;p__Proteobacteria;c__Alphaproteobacteria;o__Sphingomonadales;f__Sphingomonadaceae;g__Sphingobium;s__Sphingobium_yanoikuyae
Mat30_scaffold18879_2_gene_1_1	PL9.hmm	1.5e-09	9	137	113	254	0.342246	d__Bacteria;k__norank;p__Proteobacteria;c__Alphaproteobacteria;o__Rhizobiales;f__Phyllobacteriaceae;g__Mesorhizobium;s__Mesorhizobium_sp._LC103
Mat30_scaffold1888_19_gene_4_1	CBM35.hmm	2.6e-11	12	117	769	881	0.853659	d__Bacteria;k__norank;p__Bacteroidetes;c__Sphingobacteriia;o__Sphingobacteriales;f__Sphingobacteriaceae;g__Sphingobacterium;s__Sphingobacterium_sp._21
Mat30_scaffold1888_32_gene_7_1	CE1.hmm	4.3e-59	1	219	29	259	0.960352	d__Bacteria;k__norank;p__Bacteroidetes;c__Sphingobacteriia;o__Sphingobacteriales;f__Sphingobacteriaceae;g__Sphingobacterium;s__Sphingobacterium_sp._21
Mat30_scaffold1892_4_gene_9_1	CE1.hmm	3.5e-20	7	205	382	600	0.872247	d__Bacteria;k__norank;p__Bacteroidetes;c__Sphingobacteriia;o__Sphingobacteriales;f__Sphingobacteriaceae;g__Sphingobacterium;s__Sphingobacterium_sp._T2
Mat30_scaffold189365_1_gene_1_1	CE1.hmm	5.2e-08	26	140	17	136	0.502203	d__Bacteria;k__norank;p__Firmicutes;c__Clostridia;o__Clostridiales;f__Syntrophomonadaceae;g__Dethiobacter;s__Dethiobacter_alkaliphilus
Mat30_scaffold1895_14_gene_3_1	GH43.hmm	1e-62	2	247	19	293	0.987903	d__Bacteria;k__norank;p__Proteobacteria;c__Gammaproteobacteria;o__Xanthomonadales;f__Xanthomonadaceae;g__Pseudoxanthomonas;s__Pseudoxanthomonas_sp._GW2
Mat30_scaffold1895_3_gene_1_1	CE12.hmm	3.8e-69	1	208	17	217	0.985714	d__Bacteria;k__norank;p__Proteobacteria;c__Gammaproteobacteria;o__Xanthomonadales;f__Xanthomonadaceae;g__Pseudoxanthomonas;s__norank
Mat30_scaffold18977_1_gene_2_1	CE1.hmm	3.1e-07	29	138	25	122	0.480176	d__Bacteria;k__norank;p__Proteobacteria;c__Alphaproteobacteria;o__Rhizobiales;f__Phyllobacteriaceae;g__Mesorhizobium;s__Mesorhizobium_sp._AA23
Mat30_scaffold189952_1_gene_1_1	CE1.hmm	1.2e-15	49	222	4	178	0.762115	d__Bacteria;k__norank;p__Actinobacteria;c__Actinobacteria;o__Corynebacteriales;f__Gordoniaceae;g__Gordonia;s__Gordonia_paraffinivorans
Mat30_scaffold1900_5_gene_2_1	CBM66.hmm	3.1e-07	94	147	190	245	0.341935	d__Bacteria;k__norank;p__Bacteroidetes;c__Cytophagia;o__Cytophagales;f__Cyclobacteriaceae;g__Cecembia;s__Cecembia_lonarensis
Mat30_scaffold1900_6_gene_5_1	GH78.hmm	3.6e-101	29	504	226	727	0.94246	d__Bacteria;k__norank;p__Bacteroidetes;c__Sphingobacteriia;o__Sphingobacteriales;f__Sphingobacteriaceae;g__norank;s__Sphingobacteriaceae_bacterium_DW12
Mat30_scaffold1900_6_gene_6_1	GH78.hmm	4.9e-104	7	499	33	523	0.97619	d__Bacteria;k__norank;p__Bacteroidetes;c__Sphingobacteriia;o__Sphingobacteriales;f__Sphingobacteriaceae;g__Pedobacter;s__Pedobacter_heparinus
Mat30_scaffold1900_6_gene_7_1	GH78.hmm	3.4e-96	21	504	244	710	0.958333	d__Bacteria;k__norank;p__Bacteroidetes;c__Bacteroidia;o__Bacteroidales;f__Porphyromonadaceae;g__Parabacteroides;s__Parabacteroides_johnsonii
Mat30_scaffold190182_2_gene_1_1	GH1.hmm	3.7e-52	4	210	164	415	0.480186	d__Bacteria;k__norank;p__Actinobacteria;c__Actinobacteria;o__Corynebacteriales;f__Mycobacteriaceae;g__Mycobacterium;s__Mycobacterium_phlei
Mat30_scaffold19035_3_gene_2_1	CBM32.hmm	8.8e-13	19	122	254	396	0.830645	d__Bacteria;k__norank;p__Bacteroidetes;c__Sphingobacteriia;o__Sphingobacteriales;f__Sphingobacteriaceae;g__norank;s__Sphingobacteriaceae_bacterium_DW12
Mat30_scaffold190891_2_gene_2_1	CE1.hmm	7.8e-10	9	138	34	164	0.568282	d__Bacteria;k__norank;p__Proteobacteria;c__Alphaproteobacteria;o__Rhodobacterales;f__Rhodobacteraceae;g__Pelagibaca;s__Pelagibaca_bermudensis
Mat30_scaffold191093_4_gene_1_1	PL22.hmm	1.3e-09	107	205	211	306	0.369811	d__Bacteria;k__norank;p__Bacteroidetes;c__Sphingobacteriia;o__Sphingobacteriales;f__Sphingobacteriaceae;g__Sphingobacterium;s__Sphingobacterium_sp._ACCC_05744
Mat30_scaffold1914_1_gene_2_1	GH43.hmm	2.1e-54	1	247	39	334	0.991935	d__Bacteria;k__norank;p__Proteobacteria;c__Gammaproteobacteria;o__Xanthomonadales;f__Xanthomonadaceae;g__Pseudoxanthomonas;s__Pseudoxanthomonas_sp._J31
Mat30_scaffold192558_2_gene_2_1	CE1.hmm	2.6e-06	28	188	39	241	0.704846	d__Bacteria;k__norank;p__Actinobacteria;c__Actinobacteria;o__Propionibacteriales;f__Nocardioidaceae;g__Aeromicrobium;s__Aeromicrobium_sp._Root472D3
Mat30_scaffold192841_2_gene_1_1	CE1.hmm	5.3e-07	28	130	78	180	0.449339	d__Bacteria;k__norank;p__Actinobacteria;c__Actinobacteria;o__Streptosporangiales;f__Thermomonosporaceae;g__Thermomonospora;s__Thermomonospora_curvata
Mat30_scaffold193682_2_gene_1_1	GH42.hmm	7.2e-86	10	215	3	208	0.552561	d__Bacteria;k__norank;p__Actinobacteria;c__Actinobacteria;o__Micrococcales;f__Microbacteriaceae;g__Microbacterium;s__Microbacterium_sp._TNHR37B
Mat30_scaffold1940_7_gene_1_1	GH2.hmm	3.6e-120	24	475	20	597	0.599734	d__Bacteria;k__norank;p__Bacteroidetes;c__Sphingobacteriia;o__Sphingobacteriales;f__Sphingobacteriaceae;g__Sphingobacterium;s__Sphingobacterium_sp._21
Mat30_scaffold194176_1_gene_1_1	CE1.hmm	6.2e-11	23	209	2	175	0.819383	d__Bacteria;k__norank;p__Proteobacteria;c__Alphaproteobacteria;o__Rhizobiales;f__Rhizobiaceae;g__Rhizobium;s__Rhizobium_selenitireducens
Mat30_scaffold194250_2_gene_3_1	GH43.hmm	4e-20	20	190	28	232	0.685484	d__Bacteria;k__norank;p__Actinobacteria;c__Actinobacteria;o__Micrococcales;f__Microbacteriaceae;g__Microbacterium;s__Microbacterium_hydrocarbonoxydans
Mat30_scaffold194661_2_gene_1_1	PL10.hmm	1.9e-101	1	287	34	328	0.996516	d__Bacteria;k__norank;p__Proteobacteria;c__Gammaproteobacteria;o__Xanthomonadales;f__Xanthomonadaceae;g__Pseudoxanthomonas;s__Pseudoxanthomonas_suwonensis
Mat30_scaffold194661_3_gene_1_1	CE8.hmm	1.1e-72	4	222	6	223	0.756944	d__Bacteria;k__norank;p__Proteobacteria;c__Gammaproteobacteria;o__Xanthomonadales;f__Xanthomonadaceae;g__Pseudoxanthomonas;s__Pseudoxanthomonas_sp._J35
Mat30_scaffold196221_2_gene_2_1	CE1.hmm	1.1e-09	29	130	14	103	0.444934	d__Bacteria;k__norank;p__Bacteroidetes;c__Cytophagia;o__Cytophagales;f__Cyclobacteriaceae;g__Algoriphagus;s__Algoriphagus_sp._M8-2
Mat30_scaffold19668_1_gene_1_1	PL22.hmm	6.5e-09	140	236	129	225	0.362264	d__Bacteria;k__norank;p__Proteobacteria;c__Alphaproteobacteria;o__Rhodospirillales;f__Rhodospirillaceae;g__Oceanibaculum;s__Oceanibaculum_pacificum
Mat30_scaffold197490_2_gene_1_1	PL1.hmm	1.9e-32	19	154	60	198	0.668317	d__Bacteria;k__norank;p__Verrucomicrobia;c__Opitutae;o__Opitutales;f__Opitutaceae;g__norank;s__Opitutaceae_bacterium_TSB47
Mat30_scaffold197761_1_gene_5_1	CBM66.hmm	4.6e-10	3	155	44	230	0.980645	d__Bacteria;k__norank;p__Bacteroidetes;c__Bacteroidia;o__Bacteroidales;f__Porphyromonadaceae;g__Parabacteroides;s__norank
Mat30_scaffold198574_1_gene_1_1	CBM32.hmm	1.2e-10	22	110	52	142	0.709677	d__Bacteria;k__norank;p__Actinobacteria;c__Actinobacteria;o__Streptomycetales;f__Streptomycetaceae;g__Streptomyces;s__Streptomyces_sp._UNC401CLCol
Mat30_scaffold199094_3_gene_1_1	GH43.hmm	5e-54	6	247	31	313	0.971774	d__Bacteria;k__norank;p__Actinobacteria;c__Actinobacteria;o__Streptosporangiales;f__Streptosporangiaceae;g__Nonomuraea;s__Nonomuraea_sp._SBT364
Mat30_scaffold199271_2_gene_1_1	CE1.hmm	5.8e-07	115	202	1	167	0.38326	d__Bacteria;k__norank;p__Actinobacteria;c__Actinobacteria;o__Glycomycetales;f__Glycomycetaceae;g__Stackebrandtia;s__Stackebrandtia_nassauensis
Mat30_scaffold199601_1_gene_2_1	CE12.hmm	1.4e-40	1	104	19	123	0.490476	d__Bacteria;k__norank;p__Bacteroidetes;c__Cytophagia;o__Cytophagales;f__Cyclobacteriaceae;g__Echinicola;s__Echinicola_vietnamensis
Mat30_scaffold199840_2_gene_1_1	CBM13.hmm	1e-27	8	133	2	134	0.664894	d__Bacteria;k__norank;p__Actinobacteria;c__Actinobacteria;o__Streptomycetales;f__Streptomycetaceae;g__Streptomyces;s__Streptomyces_sp._FxanaD5
Mat30_scaffold200227_3_gene_3_1	CBM32.hmm	3.7e-26	4	122	128	246	0.951613	d__Bacteria;k__norank;p__Actinobacteria;c__Actinobacteria;o__Propionibacteriales;f__Nocardioidaceae;g__Mumia;s__Mumia_flava
Mat30_scaffold200486_3_gene_4_1	PL11.hmm	6.1e-129	3	564	22	561	0.925743	d__Bacteria;k__norank;p__Bacteroidetes;c__Cytophagia;o__Cytophagales;f__Cytophagaceae;g__norank;s__Cytophagaceae_bacterium_SCN_52-12
Mat30_scaffold20059_2_gene_2_1	CE1.hmm	9.7e-06	56	201	124	288	0.638767	d__Bacteria;k__norank;p__Bacteroidetes;c__Cytophagia;o__Cytophagales;f__Cytophagaceae;g__norank;s__Cytophagaceae_bacterium_SCN_52-12
Mat30_scaffold2006_13_gene_1_1	GH28.hmm	8e-61	6	243	66	345	0.729231	d__Bacteria;k__norank;p__Bacteroidetes;c__Sphingobacteriia;o__Sphingobacteriales;f__Sphingobacteriaceae;g__Sphingobacterium;s__Sphingobacterium_spiritivorum
Mat30_scaffold2009_6_gene_1_1	GH51.hmm	6.2e-66	143	357	1	231	0.339683	d__Bacteria;k__norank;p__Bacteroidetes;c__Sphingobacteriia;o__Sphingobacteriales;f__Sphingobacteriaceae;g__Sphingobacterium;s__Sphingobacterium_sp._21
Mat30_scaffold2010_13_gene_2_1	GH105.hmm	2.5e-83	10	331	26	340	0.966867	d__Bacteria;k__norank;p__Firmicutes;c__Bacilli;o__Bacillales;f__Paenibacillaceae;g__Thermobacillus;s__Thermobacillus_composti
Mat30_scaffold2010_3_gene_2_1	GH51.hmm	1.3e-113	84	541	3	493	0.725397	d__Bacteria;k__norank;p__Proteobacteria;c__Alphaproteobacteria;o__Sphingomonadales;f__Sphingomonadaceae;g__Sphingomonas;s__Sphingomonas_hankookensis
Mat30_scaffold201257_2_gene_1_1	GH106.hmm	1.2e-94	173	602	5	467	0.520631	d__Bacteria;k__norank;p__Bacteroidetes;c__Chitinophagia;o__Chitinophagales;f__Chitinophagaceae;g__Niabella;s__Niabella_soli
Mat30_scaffold2015_4_gene_2_1	GH78.hmm	1.3e-11	187	388	81	342	0.39881	d__Bacteria;k__norank;p__Bacteroidetes;c__Sphingobacteriia;o__Sphingobacteriales;f__Sphingobacteriaceae;g__Sphingobacterium;s__Sphingobacterium_sp._21
Mat30_scaffold20150_3_gene_1_1	GH2.hmm	1.6e-75	55	411	1	498	0.473404	d__Bacteria;k__norank;p__Proteobacteria;c__Alphaproteobacteria;o__Rhizobiales;f__Rhizobiaceae;g__Rhizobium;s__Rhizobium_selenitireducens
Mat30_scaffold201629_1_gene_1_1	GH127.hmm	3.8e-20	265	452	3	190	0.35687	d__Bacteria;k__norank;p__Bacteroidetes;c__Sphingobacteriia;o__Sphingobacteriales;f__Sphingobacteriaceae;g__Sphingobacterium;s__Sphingobacterium_sp._ACCC_05744
Mat30_scaffold20177_2_gene_1_1	GH127.hmm	7.5e-78	158	373	3	218	0.410305	d__Bacteria;k__norank;p__Actinobacteria;c__Actinobacteria;o__Streptosporangiales;f__Streptosporangiaceae;g__Nonomuraea;s__Nonomuraea_candida
Mat30_scaffold2021_8_gene_1_1	CE1.hmm	1.1e-11	7	197	184	390	0.837004	d__Bacteria;k__norank;p__Bacteroidetes;c__Sphingobacteriia;o__Sphingobacteriales;f__Sphingobacteriaceae;g__Sphingobacterium;s__Sphingobacterium_sp._21
Mat30_scaffold202226_1_gene_1_1	PL10.hmm	9.7e-91	31	282	4	260	0.874564	d__Bacteria;k__norank;p__Bacteroidetes;c__Sphingobacteriia;o__Sphingobacteriales;f__Sphingobacteriaceae;g__Sphingobacterium;s__Sphingobacterium_sp._21
Mat30_scaffold202381_1_gene_1_1	CBM32.hmm	1.5e-09	12	107	33	133	0.766129	d__Bacteria;k__norank;p__Bacteroidetes;c__Sphingobacteriia;o__Sphingobacteriales;f__Sphingobacteriaceae;g__Sphingobacterium;s__Sphingobacterium_thalpophilum
Mat30_scaffold20252_1_gene_1_1	GH43.hmm	2.1e-53	11	247	3	276	0.951613	d__Bacteria;k__norank;p__Bacteroidetes;c__Sphingobacteriia;o__Sphingobacteriales;f__Sphingobacteriaceae;g__Sphingobacterium;s__Sphingobacterium_sp._21
Mat30_scaffold202795_3_gene_1_1	CE1.hmm	3.5e-35	38	198	2	174	0.704846	d__Bacteria;k__norank;p__Bacteroidetes;c__Sphingobacteriia;o__Sphingobacteriales;f__Sphingobacteriaceae;g__Pseudopedobacter;s__Pseudopedobacter_saltans
Mat30_scaffold203056_2_gene_1_1	CE1.hmm	2.1e-07	109	208	1	109	0.436123	d__Bacteria;k__norank;p__Bacteroidetes;c__Sphingobacteriia;o__Sphingobacteriales;f__Sphingobacteriaceae;g__Sphingobacterium;s__Sphingobacterium_sp._ACCC_05744
Mat30_scaffold2031_5_gene_7_1	CE1.hmm	2.3e-08	14	143	22	160	0.568282	d__Bacteria;k__norank;p__Proteobacteria;c__Gammaproteobacteria;o__Nevskiales;f__Sinobacteraceae;g__Solimonas;s__Solimonas_variicoloris
Mat30_scaffold2032_1_gene_1_1	CE1.hmm	2.5e-07	57	148	125	227	0.400881	d__Bacteria;k__norank;p__Actinobacteria;c__Actinobacteria;o__Micrococcales;f__Ruaniaceae;g__Ruania;s__Ruania_albidiflava
Mat30_scaffold20355_1_gene_1_1	GH3.hmm	7.7e-32	96	214	5	136	0.546296	d__Bacteria;k__norank;p__Bacteroidetes;c__Sphingobacteriia;o__Sphingobacteriales;f__Sphingobacteriaceae;g__Sphingobacterium;s__Sphingobacterium_sp._21
Mat30_scaffold2036_6_gene_10_1	PL10.hmm	1.3e-06	43	148	387	497	0.365854	d__Bacteria;k__norank;p__Bacteroidetes;c__Bacteroidia;o__Marinilabiliales;f__Prolixibacteraceae;g__Mariniphaga;s__Mariniphaga_anaerophila
Mat30_scaffold20400_2_gene_1_1	GH127.hmm	1.1e-37	298	524	107	336	0.431298	d__Bacteria;k__norank;p__Bacteroidetes;c__Cytophagia;o__Cytophagales;f__Cytophagaceae;g__Dyadobacter;s__Dyadobacter_fermentans
Mat30_scaffold20400_2_gene_2_1	GH127.hmm	9.3e-177	1	442	20	450	0.841603	d__Bacteria;k__norank;p__Bacteroidetes;c__Cytophagia;o__Cytophagales;f__Cytophagaceae;g__Dyadobacter;s__Dyadobacter_fermentans
Mat30_scaffold2042_11_gene_4_1	GH43.hmm	3.2e-11	146	244	13	127	0.395161	d__Bacteria;k__norank;p__Bacteroidetes;c__Sphingobacteriia;o__Sphingobacteriales;f__Sphingobacteriaceae;g__Sphingobacterium;s__Sphingobacterium_sp._21
Mat30_scaffold2046_18_gene_1_1	CE1.hmm	5.3e-11	87	193	195	310	0.46696	d__Bacteria;k__norank;p__Bacteroidetes;c__Sphingobacteriia;o__Sphingobacteriales;f__Sphingobacteriaceae;g__Sphingobacterium;s__Sphingobacterium_sp._21
Mat30_scaffold204611_4_gene_1_1	CE1.hmm	1.3e-09	28	140	12	110	0.493392	d__Bacteria;k__norank;p__Actinobacteria;c__Actinobacteria;o__Streptomycetales;f__Streptomycetaceae;g__Streptomyces;s__Streptomyces_sp._FxanaD5
Mat30_scaffold204652_1_gene_2_1	GH43.hmm	7.6e-11	153	244	3	97	0.366935	d__Bacteria;k__norank;p__Bacteroidetes;c__Bacteroidia;o__Bacteroidales;f__Prolixibacteraceae;g__Draconibacterium;s__Draconibacterium_sediminis
Mat30_scaffold204772_2_gene_1_1	GH43.hmm	9.3e-12	146	232	14	97	0.346774	d__Bacteria;k__norank;p__Bacteroidetes;c__Bacteroidia;o__Bacteroidales;f__Porphyromonadaceae;g__Parabacteroides;s__Parabacteroides_distasonis
Mat30_scaffold20484_4_gene_2_1	GH10.hmm	1.1e-112	12	302	3	292	0.957096	d__Bacteria;k__norank;p__Actinobacteria;c__Actinobacteria;o__Pseudonocardiales;f__Pseudonocardiaceae;g__Saccharomonospora;s__Saccharomonospora_glauca
Mat30_scaffold2053_11_gene_1_1	CBM32.hmm	1.1e-07	11	107	225	324	0.774194	d__Bacteria;k__norank;p__Bacteroidetes;c__Sphingobacteriia;o__Sphingobacteriales;f__Sphingobacteriaceae;g__Sphingobacterium;s__Sphingobacterium_spiritivorum
Mat30_scaffold205557_1_gene_1_1	CE1.hmm	4.2e-08	93	208	313	445	0.506608	d__Bacteria;k__norank;p__Actinobacteria;c__Actinobacteria;o__Corynebacteriales;f__Mycobacteriaceae;g__Mycobacterium;s__Mycobacterium_holsaticum
Mat30_scaffold2056_7_gene_28_1	GH28.hmm	1.9e-88	6	321	38	451	0.969231	d__Bacteria;k__norank;p__Bacteroidetes;c__Chitinophagia;o__Chitinophagales;f__Chitinophagaceae;g__Niabella;s__Niabella_sp._SCN_42-15
Mat30_scaffold2056_7_gene_29_1	GH105.hmm	5.5e-120	11	331	47	385	0.963855	d__Bacteria;k__norank;p__Bacteroidetes;c__Chitinophagia;o__Chitinophagales;f__Chitinophagaceae;g__Niabella;s__Niabella_aurantiaca
Mat30_scaffold20574_1_gene_2_1	CBM32.hmm	4e-14	17	120	17	138	0.830645	d__Bacteria;k__norank;p__Bacteroidetes;c__Flavobacteriia;o__Flavobacteriales;f__Flavobacteriaceae;g__Elizabethkingia;s__Elizabethkingia_genomosp._4
Mat30_scaffold2063_2_gene_6_1	CBM32.hmm	8.5e-19	4	122	529	667	0.951613	d__Bacteria;k__norank;p__Bacteroidetes;c__Sphingobacteriia;o__Sphingobacteriales;f__Sphingobacteriaceae;g__norank;s__Sphingobacteriaceae_bacterium_DW12
Mat30_scaffold2064_10_gene_18_1	CBM32.hmm	3.2e-06	12	122	361	484	0.887097	d__Bacteria;k__norank;p__Actinobacteria;c__Actinobacteria;o__Pseudonocardiales;f__Pseudonocardiaceae;g__Saccharothrix;s__Saccharothrix_syringae
Mat30_scaffold2069_18_gene_11_1	CE1.hmm	2.7e-06	32	125	166	267	0.409692	d__Bacteria;k__norank;p__Proteobacteria;c__Gammaproteobacteria;o__Nevskiales;f__Sinobacteraceae;g__Solimonas;s__Solimonas_soli
Mat30_scaffold208_15_gene_4_1	CE1.hmm	1e-12	25	149	22	160	0.546256	d__Bacteria;k__norank;p__Bacteroidetes;c__Chitinophagia;o__Chitinophagales;f__Chitinophagaceae;g__Niabella;s__Niabella_soli
Mat30_scaffold208_18_gene_1_1	GH78.hmm	2.8e-111	29	497	6	464	0.928571	d__Bacteria;k__norank;p__Bacteroidetes;c__Chitinophagia;o__Chitinophagales;f__Chitinophagaceae;g__Niabella;s__Niabella_soli
Mat30_scaffold208_18_gene_11_1	PL1.hmm	1.8e-41	11	199	74	285	0.930693	d__Bacteria;k__norank;p__Bacteroidetes;c__Chitinophagia;o__Chitinophagales;f__Chitinophagaceae;g__Niabella;s__Niabella_aurantiaca
Mat30_scaffold208_18_gene_2_1	GH127.hmm	6e-184	2	524	44	579	0.996183	d__Bacteria;k__norank;p__Bacteroidetes;c__Chitinophagia;o__Chitinophagales;f__Chitinophagaceae;g__Niabella;s__Niabella_soli
Mat30_scaffold208_18_gene_3_1	GH106.hmm	5.3e-210	94	822	359	1119	0.883495	d__Bacteria;k__norank;p__Bacteroidetes;c__Chitinophagia;o__Chitinophagales;f__Chitinophagaceae;g__Niabella;s__Niabella_soli
Mat30_scaffold2083_3_gene_2_1	GH106.hmm	6e-220	22	818	1	862	0.966019	d__Bacteria;k__norank;p__Bacteroidetes;c__Flavobacteriia;o__Flavobacteriales;f__Flavobacteriaceae;g__Flavobacterium;s__Flavobacterium_daejeonense
Mat30_scaffold20909_1_gene_5_1	GH42.hmm	1.1e-165	1	370	20	391	0.994609	d__Bacteria;k__norank;p__Firmicutes;c__Bacilli;o__Bacillales;f__Paenibacillaceae;g__Thermobacillus;s__Thermobacillus_composti
Mat30_scaffold20909_1_gene_7_1	GH3.hmm	2.8e-67	3	213	42	273	0.972222	d__Bacteria;k__norank;p__Firmicutes;c__Bacilli;o__Bacillales;f__Paenibacillaceae;g__Thermobacillus;s__Thermobacillus_composti
Mat30_scaffold20969_2_gene_1_1	GH43.hmm	8.6e-17	10	123	13	165	0.455645	d__Bacteria;k__norank;p__Actinobacteria;c__Actinobacteria;o__Micrococcales;f__Cellulomonadaceae;g__Cellulomonas;s__Cellulomonas_carbonis
Mat30_scaffold2097_2_gene_1_1	CBM32.hmm	1.5e-07	12	122	251	399	0.887097	d__Bacteria;k__norank;p__Bacteroidetes;c__Sphingobacteriia;o__Sphingobacteriales;f__Sphingobacteriaceae;g__Sphingobacterium;s__Sphingobacterium_sp._T2
Mat30_scaffold2097_2_gene_2_1	CBM32.hmm	1.1e-08	14	115	231	359	0.814516	d__Bacteria;k__norank;p__Bacteroidetes;c__Sphingobacteriia;o__Sphingobacteriales;f__Sphingobacteriaceae;g__Sphingobacterium;s__Sphingobacterium_sp._T2
Mat30_scaffold2099_2_gene_1_1	GH42.hmm	1.9e-70	129	298	1	172	0.455526	d__Bacteria;k__norank;p__Firmicutes;c__Bacilli;o__Bacillales;f__Paenibacillaceae;g__Thermobacillus;s__Thermobacillus_composti
Mat30_scaffold20998_1_gene_1_1	CE8.hmm	1.2e-73	4	237	60	292	0.809028	d__Bacteria;k__norank;p__Proteobacteria;c__Gammaproteobacteria;o__Xanthomonadales;f__Xanthomonadaceae;g__Pseudoxanthomonas;s__Pseudoxanthomonas_sp._J35
Mat30_scaffold210032_1_gene_1_1	CBM32.hmm	2.7e-11	17	122	11	121	0.846774	d__Bacteria;k__norank;p__Bacteroidetes;c__Sphingobacteriia;o__Sphingobacteriales;f__Sphingobacteriaceae;g__Sphingobacterium;s__Sphingobacterium_thalpophilum
Mat30_scaffold210515_2_gene_1_1	GH51.hmm	4.1e-106	163	541	1	411	0.6	d__Bacteria;k__norank;p__Proteobacteria;c__Alphaproteobacteria;o__Sphingomonadales;f__Sphingomonadaceae;g__Sphingomonas;s__Sphingomonas_sp._UNC305MFCol5.2
Mat30_scaffold210906_1_gene_2_1	CE1.hmm	7.4e-07	26	141	19	122	0.506608	d__Bacteria;k__norank;p__Proteobacteria;c__Alphaproteobacteria;o__Rhizobiales;f__Bradyrhizobiaceae;g__Bosea;s__Bosea_sp._LC85
Mat30_scaffold210974_1_gene_5_1	GH2.hmm	4.3e-87	27	522	8	681	0.658245	d__Bacteria;k__norank;p__Firmicutes;c__Clostridia;o__Clostridiales;f__Lachnospiraceae;g__Eisenbergiella;s__Eisenbergiella_tayi
Mat30_scaffold2116_1_gene_28_1	GH3.hmm	6e-58	6	214	112	336	0.962963	d__Bacteria;k__norank;p__Bacteroidetes;c__Sphingobacteriia;o__Sphingobacteriales;f__Sphingobacteriaceae;g__Sphingobacterium;s__Sphingobacterium_sp._21
Mat30_scaffold2116_2_gene_11_1	CBM66.hmm	2.3e-11	3	146	7	166	0.922581	d__Bacteria;k__norank;p__Bacteroidetes;c__Sphingobacteriia;o__Sphingobacteriales;f__Sphingobacteriaceae;g__Sphingobacterium;s__Sphingobacterium_sp._T2
Mat30_scaffold212_5_gene_4_1	GH3.hmm	2.5e-43	13	215	21	240	0.935185	d__Bacteria;k__norank;p__Proteobacteria;c__Alphaproteobacteria;o__Rhizobiales;f__Beijerinckiaceae;g__Chelatococcus;s__norank
Mat30_scaffold212192_2_gene_4_1	CE1.hmm	8.8e-12	8	143	18	185	0.594714	d__Bacteria;k__norank;p__Actinobacteria;c__Actinobacteria;o__Corynebacteriales;f__Mycobacteriaceae;g__Mycobacterium;s__Mycobacterium_thermoresistibile
Mat30_scaffold212520_2_gene_1_1	PL10.hmm	9.9e-80	52	265	1	220	0.74216	d__Bacteria;k__norank;p__Proteobacteria;c__Gammaproteobacteria;o__Xanthomonadales;f__Xanthomonadaceae;g__Pseudoxanthomonas;s__Pseudoxanthomonas_suwonensis
Mat30_scaffold213_16_gene_7_1	CE1.hmm	3.1e-56	1	216	31	255	0.947137	d__Bacteria;k__norank;p__Bacteroidetes;c__Sphingobacteriia;o__Sphingobacteriales;f__Sphingobacteriaceae;g__Sphingobacterium;s__Sphingobacterium_sp._T2
Mat30_scaffold213473_1_gene_1_1	CE12.hmm	1.8e-06	2	82	120	206	0.380952	d__Bacteria;k__norank;p__Bacteroidetes;c__Cytophagia;o__Cytophagales;f__Cytophagaceae;g__norank;s__Cytophagaceae_bacterium_SCN_52-12
Mat30_scaffold213716_1_gene_1_1	CE1.hmm	6.8e-12	24	125	15	125	0.444934	d__Bacteria;k__norank;p__Bacteroidetes;c__Flavobacteriia;o__Flavobacteriales;f__Flavobacteriaceae;g__Flavobacterium;s__Flavobacterium_sp._316
Mat30_scaffold2139_1_gene_19_1	CBM66.hmm	6.3e-08	8	155	62	240	0.948387	d__Bacteria;k__norank;p__Bacteroidetes;c__Sphingobacteriia;o__Sphingobacteriales;f__Sphingobacteriaceae;g__Sphingobacterium;s__Sphingobacterium_sp._21
Mat30_scaffold2139_1_gene_30_1	CBM32.hmm	2.3e-25	7	122	375	490	0.927419	d__Bacteria;k__norank;p__Bacteroidetes;c__Cytophagia;o__Cytophagales;f__Cytophagaceae;g__Dyadobacter;s__Dyadobacter_fermentans
Mat30_scaffold213975_2_gene_1_1	GH43.hmm	7.3e-30	84	247	2	203	0.657258	d__Bacteria;k__norank;p__Bacteroidetes;c__Chitinophagia;o__Chitinophagales;f__Chitinophagaceae;g__Niastella;s__Niastella_koreensis
Mat30_scaffold214048_2_gene_3_1	CE1.hmm	1.3e-06	11	140	235	376	0.568282	d__Bacteria;k__norank;p__Actinobacteria;c__Actinobacteria;o__Micrococcales;f__Promicromonosporaceae;g__Cellulosimicrobium;s__Cellulosimicrobium_funkei
Mat30_scaffold21410_1_gene_4_1	GH35.hmm	2.1e-120	1	306	11	322	0.993485	d__Bacteria;k__norank;p__Actinobacteria;c__Actinobacteria;o__Propionibacteriales;f__Nocardioidaceae;g__Aeromicrobium;s__Aeromicrobium_sp._Root344
Mat30_scaffold214117_1_gene_1_1	CE1.hmm	1.8e-11	6	118	36	174	0.493392	d__Bacteria;k__norank;p__Firmicutes;c__Bacilli;o__Bacillales;f__Bacillaceae;g__Caldibacillus;s__Caldibacillus_debilis
Mat30_scaffold214765_1_gene_1_1	CBM66.hmm	3.7e-06	91	146	64	117	0.354839	d__Bacteria;k__norank;p__Bacteroidetes;c__Sphingobacteriia;o__Sphingobacteriales;f__Sphingobacteriaceae;g__Pedobacter;s__Pedobacter_jeongneungensis
Mat30_scaffold214868_1_gene_2_1	GH2.hmm	5e-121	22	472	36	706	0.598404	d__Bacteria;k__norank;p__Proteobacteria;c__Gammaproteobacteria;o__Xanthomonadales;f__Xanthomonadaceae;g__Pseudoxanthomonas;s__Pseudoxanthomonas_sp._J31
Mat30_scaffold214868_1_gene_3_1	GH10.hmm	4.3e-35	2	117	26	146	0.379538	d__Bacteria;k__norank;p__Proteobacteria;c__Gammaproteobacteria;o__Xanthomonadales;f__Xanthomonadaceae;g__Pseudoxanthomonas;s__Pseudoxanthomonas_suwonensis
Mat30_scaffold215544_3_gene_1_1	PL11.hmm	2.3e-81	13	208	1	208	0.321782	d__Bacteria;k__norank;p__Verrucomicrobia;c__Opitutae;o__Opitutales;f__Opitutaceae;g__norank;s__Opitutaceae_bacterium_TSB47
Mat30_scaffold215888_1_gene_7_1	GH106.hmm	6.3e-27	295	680	32	440	0.467233	d__Bacteria;k__norank;p__Actinobacteria;c__Actinobacteria;o__Streptomycetales;f__Streptomycetaceae;g__Streptomyces;s__Streptomyces_sp._NRRL_S-646
Mat30_scaffold2159_31_gene_2_1	CE1.hmm	2.6e-13	1	76	23	112	0.330396	d__Bacteria;k__norank;p__Proteobacteria;c__Alphaproteobacteria;o__Rhizobiales;f__Beijerinckiaceae;g__Chelatococcus;s__Chelatococcus_sambhunathii
Mat30_scaffold2159_33_gene_1_1	CE1.hmm	1.3e-32	75	225	2	164	0.660793	d__Bacteria;k__norank;p__Proteobacteria;c__Alphaproteobacteria;o__Rhizobiales;f__Beijerinckiaceae;g__Chelatococcus;s__norank
Mat30_scaffold216106_1_gene_2_1	CE1.hmm	1.7e-07	6	140	9	124	0.590308	d__Bacteria;k__norank;p__Proteobacteria;c__Alphaproteobacteria;o__Rhizobiales;f__Hyphomicrobiaceae;g__Devosia;s__Devosia_sp._S37
Mat30_scaffold216462_1_gene_1_1	GH3.hmm	3.4e-62	4	213	89	299	0.967593	d__Bacteria;k__norank;p__Proteobacteria;c__Alphaproteobacteria;o__Sphingomonadales;f__Erythrobacteraceae;g__Altererythrobacter;s__Altererythrobacter_sp._Root672
Mat30_scaffold216649_2_gene_1_1	CE1.hmm	5.4e-08	29	134	15	108	0.462555	d__Bacteria;k__norank;p__Proteobacteria;c__Gammaproteobacteria;o__norank;f__norank;g__Pseudohongiella;s__norank
Mat30_scaffold216975_1_gene_1_1	CBM32.hmm	3.1e-21	13	122	52	164	0.879032	d__Bacteria;k__norank;p__Actinobacteria;c__Actinobacteria;o__Pseudonocardiales;f__Pseudonocardiaceae;g__Saccharomonospora;s__Saccharomonospora_glauca
Mat30_scaffold217026_2_gene_1_1	GH1.hmm	1.8e-42	284	428	1	157	0.335664	d__Bacteria;k__norank;p__Proteobacteria;c__Alphaproteobacteria;o__Rhizobiales;f__Bradyrhizobiaceae;g__Bradyrhizobium;s__Bradyrhizobium_sp._Ec3.3
Mat30_scaffold217369_1_gene_2_1	GH1.hmm	4.5e-138	39	427	2	400	0.904429	d__Bacteria;k__norank;p__Actinobacteria;c__Actinobacteria;o__Propionibacteriales;f__Nocardioidaceae;g__Nocardioides;s__Nocardioides_sp._GD13
Mat30_scaffold217761_2_gene_2_1	GH10.hmm	7.8e-47	7	300	46	432	0.966997	d__Bacteria;k__norank;p__Bacteroidetes;c__Cytophagia;o__Cytophagales;f__Cytophagaceae;g__norank;s__Cytophagaceae_bacterium_SCN_52-12
Mat30_scaffold217761_2_gene_4_1	GH10.hmm	7.8e-50	9	300	48	361	0.960396	d__Bacteria;k__norank;p__Bacteroidetes;c__Cytophagia;o__Cytophagales;f__Cytophagaceae;g__norank;s__Cytophagaceae_bacterium_SCN_52-12
Mat30_scaffold218642_4_gene_1_1	GH3.hmm	1.5e-57	26	188	1	165	0.75	d__Bacteria;k__norank;p__Actinobacteria;c__Actinobacteria;o__Micrococcales;f__Microbacteriaceae;g__Leifsonia;s__Leifsonia_sp._Leaf264
Mat30_scaffold218756_2_gene_1_1	CE1.hmm	6.1e-20	59	207	2	152	0.651982	d__Bacteria;k__norank;p__Proteobacteria;c__Alphaproteobacteria;o__Sphingomonadales;f__Erythrobacteraceae;g__Altererythrobacter;s__Altererythrobacter_sp._Root672
Mat30_scaffold218790_5_gene_1_1	CE1.hmm	6.5e-14	5	128	74	199	0.54185	d__Bacteria;k__norank;p__Bacteroidetes;c__Flavobacteriia;o__Flavobacteriales;f__Flavobacteriaceae;g__Flavobacterium;s__Flavobacterium_soli
Mat30_scaffold2195_25_gene_12_1	GH127.hmm	2.6e-34	301	524	313	542	0.425573	d__Bacteria;k__norank;p__Bacteroidetes;c__Bacteroidia;o__Bacteroidales;f__Odoribacteraceae;g__Odoribacter;s__Odoribacter_laneus
Mat30_scaffold2195_25_gene_13_1	GH127.hmm	1.2e-190	45	524	9	494	0.914122	d__Bacteria;k__norank;p__Bacteroidetes;c__Sphingobacteriia;o__Sphingobacteriales;f__Sphingobacteriaceae;g__Sphingobacterium;s__Sphingobacterium_sp._21
Mat30_scaffold219536_1_gene_1_1	GH78.hmm	1.4e-45	192	502	22	339	0.615079	d__Bacteria;k__norank;p__Actinobacteria;c__Actinobacteria;o__Micrococcales;f__Microbacteriaceae;g__Agromyces;s__Agromyces_sp._Soil535
Mat30_scaffold219617_3_gene_11_1	GH10.hmm	7.3e-51	43	300	109	381	0.848185	d__Bacteria;k__norank;p__Actinobacteria;c__Actinobacteria;o__Streptosporangiales;f__Streptosporangiaceae;g__Microbispora;s__Microbispora_rosea
Mat30_scaffold2201_2_gene_10_1	GH105.hmm	6.8e-86	7	331	67	384	0.975904	d__Bacteria;k__norank;p__Bacteroidetes;c__Sphingobacteriia;o__Sphingobacteriales;f__Sphingobacteriaceae;g__Sphingobacterium;s__Sphingobacterium_sp._21
Mat30_scaffold2201_2_gene_14_1	GH78.hmm	1.3e-103	6	503	48	574	0.986111	d__Bacteria;k__norank;p__Bacteroidetes;c__Sphingobacteriia;o__Sphingobacteriales;f__Sphingobacteriaceae;g__norank;s__Sphingobacteriaceae_bacterium_DW12
Mat30_scaffold2201_2_gene_8_1	GH106.hmm	1.3e-264	5	823	25	908	0.992718	d__Bacteria;k__norank;p__Bacteroidetes;c__Chitinophagia;o__Chitinophagales;f__Chitinophagaceae;g__Niastella;s__Niastella_koreensis
Mat30_scaffold2201_3_gene_2_1	GH78.hmm	4.4e-135	2	504	332	861	0.996032	d__Bacteria;k__norank;p__Bacteroidetes;c__Sphingobacteriia;o__Sphingobacteriales;f__Sphingobacteriaceae;g__Pseudopedobacter;s__Pseudopedobacter_saltans
Mat30_scaffold2201_3_gene_4_1	GH127.hmm	5.6e-63	45	523	39	504	0.912214	d__Bacteria;k__norank;p__Bacteroidetes;c__Sphingobacteriia;o__Sphingobacteriales;f__Sphingobacteriaceae;g__Pedobacter;s__Pedobacter_sp._V48
Mat30_scaffold2201_3_gene_5_1	GH78.hmm	1.5e-184	2	502	140	655	0.992063	d__Bacteria;k__norank;p__Bacteroidetes;c__Sphingobacteriia;o__Sphingobacteriales;f__Sphingobacteriaceae;g__Olivibacter;s__Olivibacter_sitiensis
Mat30_scaffold2201_3_gene_7_1	GH78.hmm	4.3e-151	3	504	367	876	0.994048	d__Bacteria;k__norank;p__Bacteroidetes;c__Sphingobacteriia;o__Sphingobacteriales;f__Sphingobacteriaceae;g__Pedobacter;s__Pedobacter_sp._V48
Mat30_scaffold2201_5_gene_21_1	GH43.hmm	7.9e-64	2	246	5	285	0.983871	d__Bacteria;k__norank;p__Bacteroidetes;c__Sphingobacteriia;o__Sphingobacteriales;f__Sphingobacteriaceae;g__norank;s__Sphingobacteriaceae_bacterium_DW12
Mat30_scaffold2201_7_gene_65_1	GH43.hmm	5.9e-23	6	183	69	280	0.71371	d__Bacteria;k__norank;p__Bacteroidetes;c__Sphingobacteriia;o__Sphingobacteriales;f__Sphingobacteriaceae;g__Sphingobacterium;s__Sphingobacterium_sp._21
Mat30_scaffold2201_7_gene_67_1	GH127.hmm	5.4e-36	60	523	91	540	0.883588	d__Bacteria;k__norank;p__Bacteroidetes;c__Bacteroidia;o__Bacteroidales;f__Porphyromonadaceae;g__Dysgonomonas;s__Dysgonomonas_capnocytophagoides
Mat30_scaffold2201_7_gene_73_1	GH43.hmm	3.5e-60	12	248	19	322	0.951613	d__Bacteria;k__norank;p__Bacteroidetes;c__Cytophagia;o__Cytophagales;f__Hymenobacteraceae;g__Pontibacter;s__Pontibacter_akesuensis
Mat30_scaffold2201_7_gene_74_1	GH51.hmm	2.9e-106	88	433	176	542	0.547619	d__Bacteria;k__norank;p__Bacteroidetes;c__Chitinophagia;o__Chitinophagales;f__Chitinophagaceae;g__Segetibacter;s__Segetibacter_koreensis
Mat30_scaffold2201_7_gene_75_1	GH51.hmm	6.7e-141	85	542	17	503	0.725397	d__Bacteria;k__norank;p__Bacteroidetes;c__Sphingobacteriia;o__Sphingobacteriales;f__Sphingobacteriaceae;g__Sphingobacterium;s__Sphingobacterium_sp._21
Mat30_scaffold2202_12_gene_1_1	GH2.hmm	4.5e-47	171	480	11	404	0.410904	d__Bacteria;k__norank;p__Bacteroidetes;c__Sphingobacteriia;o__Sphingobacteriales;f__Sphingobacteriaceae;g__Sphingobacterium;s__Sphingobacterium_sp._21
Mat30_scaffold2202_9_gene_3_1	CBM35.hmm	1e-06	20	111	210	307	0.739837	d__Bacteria;k__norank;p__Bacteroidetes;c__Sphingobacteriia;o__Sphingobacteriales;f__Sphingobacteriaceae;g__Sphingobacterium;s__Sphingobacterium_sp._21
Mat30_scaffold22127_1_gene_3_1	CBM32.hmm	4.6e-07	17	108	381	483	0.733871	d__Bacteria;k__norank;p__Actinobacteria;c__Actinobacteria;o__Streptosporangiales;f__Streptosporangiaceae;g__Microbispora;s__Microbispora_rosea
Mat30_scaffold2220_2_gene_1_1	GH78.hmm	3.4e-92	92	504	5	427	0.81746	d__Bacteria;k__norank;p__Bacteroidetes;c__Sphingobacteriia;o__Sphingobacteriales;f__Sphingobacteriaceae;g__norank;s__Sphingobacteriaceae_bacterium_DW12
Mat30_scaffold2220_3_gene_1_1	GH106.hmm	2.3e-234	88	822	107	829	0.890777	d__Bacteria;k__norank;p__Bacteroidetes;c__Sphingobacteriia;o__Sphingobacteriales;f__Sphingobacteriaceae;g__Pedobacter;s__Pedobacter_sp._V48
Mat30_scaffold222201_1_gene_3_1	GH42.hmm	6.4e-159	1	370	14	384	0.994609	d__Bacteria;k__norank;p__Actinobacteria;c__Actinobacteria;o__Streptosporangiales;f__Streptosporangiaceae;g__Nonomuraea;s__Nonomuraea_coxensis
Mat30_scaffold222238_2_gene_1_1	GH3.hmm	9.6e-59	7	197	62	261	0.87963	d__Bacteria;k__norank;p__Proteobacteria;c__Deltaproteobacteria;o__Myxococcales;f__norank;g__Enhygromyxa;s__Enhygromyxa_salina
Mat30_scaffold222338_2_gene_1_1	CE8.hmm	4.2e-47	100	242	2	173	0.493056	d__Bacteria;k__norank;p__Proteobacteria;c__Gammaproteobacteria;o__Cellvibrionales;f__Cellvibrionaceae;g__Cellvibrio;s__Cellvibrio_mixtus
Mat30_scaffold222517_1_gene_1_1	GH1.hmm	2.5e-62	192	406	3	234	0.498834	d__Bacteria;k__norank;p__Actinobacteria;c__Actinobacteria;o__Streptosporangiales;f__Thermomonosporaceae;g__Thermomonospora;s__Thermomonospora_curvata
Mat30_scaffold222556_1_gene_1_1	GH10.hmm	2.2e-49	6	199	51	263	0.636964	d__Bacteria;k__norank;p__Proteobacteria;c__Alphaproteobacteria;o__Sphingomonadales;f__Erythrobacteraceae;g__Altererythrobacter;s__Altererythrobacter_sp._Root672
Mat30_scaffold222636_1_gene_3_1	GH43.hmm	2.2e-61	2	246	15	345	0.983871	d__Bacteria;k__norank;p__Bacteroidetes;c__Sphingobacteriia;o__Sphingobacteriales;f__Sphingobacteriaceae;g__Sphingobacterium;s__Sphingobacterium_sp._21
Mat30_scaffold22292_1_gene_1_1	CE8.hmm	7.4e-75	94	286	1	192	0.666667	d__Bacteria;k__norank;p__Bacteroidetes;c__Cytophagia;o__Cytophagales;f__Cytophagaceae;g__Dyadobacter;s__Dyadobacter_beijingensis
Mat30_scaffold2230_6_gene_2_1	CE1.hmm	9.3e-09	27	174	21	196	0.647577	d__Bacteria;k__norank;p__Proteobacteria;c__Alphaproteobacteria;o__Rhizobiales;f__Hyphomicrobiaceae;g__Rhodoplanes;s__Rhodoplanes_sp._Z2-YC6860
Mat30_scaffold223245_1_gene_2_1	GH127.hmm	1.2e-33	234	522	83	361	0.549618	d__Bacteria;k__norank;p__Bacteroidetes;c__Bacteroidia;o__Bacteroidales;f__Bacteroidaceae;g__Bacteroides;s__Bacteroides_oleiciplenus
Mat30_scaffold223245_4_gene_1_1	GH43.hmm	3.9e-22	147	243	3	111	0.387097	d__Bacteria;k__norank;p__Bacteroidetes;c__Bacteroidia;o__Bacteroidales;f__Bacteroidaceae;g__Bacteroides;s__norank
Mat30_scaffold223375_1_gene_1_1	GH43.hmm	5.9e-51	1	247	45	310	0.991935	d__Bacteria;k__norank;p__Actinobacteria;c__Actinobacteria;o__Streptomycetales;f__Streptomycetaceae;g__Streptomyces;s__Streptomyces_sp._CNH099
Mat30_scaffold223720_2_gene_2_1	CE13.hmm	8.5e-30	17	190	63	243	0.487324	d__Bacteria;k__norank;p__Proteobacteria;c__Deltaproteobacteria;o__Myxococcales;f__norank;g__Enhygromyxa;s__Enhygromyxa_salina
Mat30_scaffold224196_2_gene_9_1	CBM32.hmm	2.1e-11	24	109	16	111	0.685484	d__Bacteria;k__norank;p__Bacteroidetes;c__Sphingobacteriia;o__Sphingobacteriales;f__Sphingobacteriaceae;g__Sphingobacterium;s__Sphingobacterium_sp._IITKGP-BTPF85
Mat30_scaffold224511_2_gene_1_1	GH78.hmm	3.8e-31	223	379	2	169	0.309524	d__Bacteria;k__norank;p__Actinobacteria;c__Actinobacteria;o__Micrococcales;f__Microbacteriaceae;g__Microbacterium;s__Microbacterium_sp._SCN_70-200
Mat30_scaffold224751_1_gene_1_1	GH106.hmm	1.2e-126	116	533	2	417	0.506068	d__Bacteria;k__norank;p__Proteobacteria;c__Alphaproteobacteria;o__Sphingomonadales;f__Sphingomonadaceae;g__Sphingobium;s__Sphingobium_herbicidovorans
Mat30_scaffold224842_2_gene_1_1	GH3.hmm	1.1e-12	13	102	62	158	0.412037	d__Bacteria;k__norank;p__Proteobacteria;c__Alphaproteobacteria;o__Caulobacterales;f__Caulobacteraceae;g__Phenylobacterium;s__Phenylobacterium_zucineum
Mat30_scaffold2249_7_gene_1_1	GH127.hmm	1.2e-177	58	524	2	481	0.889313	d__Bacteria;k__norank;p__Bacteroidetes;c__Sphingobacteriia;o__Sphingobacteriales;f__Sphingobacteriaceae;g__Sphingobacterium;s__Sphingobacterium_sp._21
Mat30_scaffold224990_3_gene_6_1	CE1.hmm	3.4e-09	29	143	16	163	0.502203	d__Bacteria;k__norank;p__Proteobacteria;c__Betaproteobacteria;o__Burkholderiales;f__Alcaligenaceae;g__Bordetella;s__Bordetella_sp._SCN_67-23
Mat30_scaffold225029_3_gene_2_1	CBM35.hmm	2e-07	29	110	60	148	0.658537	d__Bacteria;k__norank;p__Actinobacteria;c__Actinobacteria;o__Micrococcales;f__Microbacteriaceae;g__Microbacterium;s__Microbacterium_sediminis
Mat30_scaffold225144_2_gene_1_1	CE1.hmm	2.4e-28	7	202	3	199	0.859031	d__Bacteria;k__norank;p__Bacteroidetes;c__Sphingobacteriia;o__Sphingobacteriales;f__Sphingobacteriaceae;g__Olivibacter;s__Olivibacter_sitiensis
Mat30_scaffold225182_1_gene_1_1	GH3.hmm	5.2e-71	3	216	105	327	0.986111	d__Bacteria;k__norank;p__Proteobacteria;c__Alphaproteobacteria;o__Sphingomonadales;f__Sphingomonadaceae;g__Sphingomonas;s__Sphingomonas_pituitosa
Mat30_scaffold225366_1_gene_3_1	CE1.hmm	1.3e-21	12	223	63	270	0.929515	d__Bacteria;k__norank;p__Actinobacteria;c__Actinobacteria;o__Corynebacteriales;f__Mycobacteriaceae;g__Mycobacterium;s__Mycobacterium_phlei
Mat30_scaffold225445_1_gene_10_1	GH2.hmm	1.6e-102	28	394	36	470	0.486702	d__Bacteria;k__norank;p__Bacteroidetes;c__Sphingobacteriia;o__Sphingobacteriales;f__Sphingobacteriaceae;g__Sphingobacterium;s__Sphingobacterium_sp._21
Mat30_scaffold2257_7_gene_2_1	CE1.hmm	1.5e-08	10	143	28	166	0.585903	d__Bacteria;k__norank;p__Proteobacteria;c__Betaproteobacteria;o__Burkholderiales;f__Alcaligenaceae;g__Bordetella;s__Bordetella_petrii
Mat30_scaffold225753_1_gene_1_1	PL10.hmm	1.6e-73	1	257	134	382	0.891986	d__Bacteria;k__norank;p__Proteobacteria;c__Alphaproteobacteria;o__Caulobacterales;f__Caulobacteraceae;g__Asticcacaulis;s__Asticcacaulis_excentricus
Mat30_scaffold2259_7_gene_5_1	CE1.hmm	6.4e-11	27	140	27	129	0.497797	d__Bacteria;k__norank;p__Actinobacteria;c__Actinobacteria;o__Pseudonocardiales;f__Pseudonocardiaceae;g__Kutzneria;s__Kutzneria_albida
Mat30_scaffold226053_1_gene_1_1	GH43.hmm	3.3e-24	10	165	8	206	0.625	d__Bacteria;k__norank;p__Proteobacteria;c__Gammaproteobacteria;o__Cellvibrionales;f__Cellvibrionaceae;g__Marinimicrobium;s__Marinimicrobium_agarilyticum
Mat30_scaffold226183_1_gene_1_1	GH3.hmm	7.3e-67	4	216	38	249	0.981481	d__Bacteria;k__norank;p__Actinobacteria;c__Actinobacteria;o__Streptosporangiales;f__Streptosporangiaceae;g__Nonomuraea;s__Nonomuraea_sp._NBRC_110462
Mat30_scaffold226346_2_gene_1_1	GH2.hmm	2.1e-88	56	436	8	479	0.505319	d__Bacteria;k__norank;p__Actinobacteria;c__Actinobacteria;o__Micrococcales;f__Microbacteriaceae;g__Microbacterium;s__Microbacterium_sp._TS-1
Mat30_scaffold226424_1_gene_1_1	GH3.hmm	1.1e-49	3	163	21	190	0.740741	d__Bacteria;k__norank;p__Bacteroidetes;c__Cytophagia;o__Cytophagales;f__Cytophagaceae;g__Sporocytophaga;s__Sporocytophaga_myxococcoides
Mat30_scaffold227083_1_gene_1_1	CE1.hmm	9.7e-13	92	210	28	169	0.519824	d__Bacteria;k__norank;p__Bacteroidetes;c__Cytophagia;o__Cytophagales;f__Hymenobacteraceae;g__Pontibacter;s__Pontibacter_akesuensis
Mat30_scaffold227427_1_gene_1_1	CE1.hmm	1.1e-06	26	140	28	134	0.502203	d__Bacteria;k__norank;p__Actinobacteria;c__Actinobacteria;o__Streptomycetales;f__Streptomycetaceae;g__Streptomyces;s__Streptomyces_sp._FxanaD5
Mat30_scaffold227565_2_gene_1_1	GH3.hmm	4e-73	3	215	33	259	0.981481	d__Bacteria;k__norank;p__Bacteroidetes;c__Sphingobacteriia;o__Sphingobacteriales;f__Sphingobacteriaceae;g__Sphingobacterium;s__Sphingobacterium_sp._ACCC_05744
Mat30_scaffold22765_2_gene_1_1	GH2.hmm	3.6e-65	55	335	6	364	0.37234	d__Bacteria;k__norank;p__Actinobacteria;c__Actinobacteria;o__Micrococcales;f__Microbacteriaceae;g__Microbacterium;s__Microbacterium_sp._XT11
Mat30_scaffold22822_1_gene_1_1	CE1.hmm	4e-06	131	222	7	91	0.400881	d__Bacteria;k__norank;p__Proteobacteria;c__Alphaproteobacteria;o__Rhizobiales;f__Rhizobiaceae;g__Ensifer;s__norank
Mat30_scaffold228532_2_gene_1_1	CBM32.hmm	3.8e-07	12	122	40	165	0.887097	d__Bacteria;k__norank;p__Actinobacteria;c__Actinobacteria;o__Streptomycetales;f__Streptomycetaceae;g__Streptomyces;s__Streptomyces_hokutonensis
Mat30_scaffold228568_2_gene_1_1	PL1.hmm	1.1e-17	26	116	319	412	0.445545	d__Bacteria;k__norank;p__Verrucomicrobia;c__Opitutae;o__Opitutales;f__Opitutaceae;g__norank;s__Opitutaceae_bacterium_TSB47
Mat30_scaffold2287_10_gene_4_1	CBM32.hmm	2.2e-06	17	107	460	567	0.725806	d__Bacteria;k__norank;p__Actinobacteria;c__Actinobacteria;o__Micrococcales;f__Beutenbergiaceae;g__Beutenbergia;s__Beutenbergia_cavernae
Mat30_scaffold228808_1_gene_1_1	CE1.hmm	3.8e-11	14	126	54	153	0.493392	d__Bacteria;k__norank;p__Proteobacteria;c__Alphaproteobacteria;o__Rhizobiales;f__Phyllobacteriaceae;g__Mesorhizobium;s__Mesorhizobium_sp._URHA0056
Mat30_scaffold22887_1_gene_1_1	GH43.hmm	5.5e-28	72	241	3	188	0.681452	d__Bacteria;k__norank;p__Actinobacteria;c__Actinobacteria;o__Micrococcales;f__Microbacteriaceae;g__Microbacterium;s__Microbacterium_hydrocarbonoxydans
Mat30_scaffold229057_1_gene_1_1	CE1.hmm	1.1e-36	56	223	14	237	0.735683	d__Bacteria;k__norank;p__Actinobacteria;c__Actinobacteria;o__Streptomycetales;f__Streptomycetaceae;g__Streptomyces;s__norank
Mat30_scaffold229491_1_gene_1_1	GH4.hmm	9.9e-57	20	179	9	167	0.888268	d__Bacteria;k__norank;p__Actinobacteria;c__Actinobacteria;o__Streptomycetales;f__Streptomycetaceae;g__Streptomyces;s__Streptomyces_sp._FxanaD5
Mat30_scaffold229532_1_gene_1_1	PL1.hmm	4.2e-61	30	199	4	208	0.836634	d__Bacteria;k__norank;p__Actinobacteria;c__Actinobacteria;o__Streptosporangiales;f__Streptosporangiaceae;g__Nonomuraea;s__Nonomuraea_sp._SBT364
Mat30_scaffold2300_6_gene_2_1	CE1.hmm	4.1e-11	21	147	81	202	0.555066	d__Bacteria;k__norank;p__Firmicutes;c__Bacilli;o__Bacillales;f__Bacillaceae;g__Gracilibacillus;s__Gracilibacillus_sp._Awa-1
Mat30_scaffold230292_2_gene_2_1	PL1.hmm	6.3e-24	25	135	68	177	0.544554	d__Bacteria;k__norank;p__Bacteroidetes;c__Chitinophagia;o__Chitinophagales;f__Chitinophagaceae;g__Filimonas;s__Filimonas_lacunae
Mat30_scaffold230840_1_gene_1_1	CBM32.hmm	2.8e-14	12	111	97	205	0.798387	d__Bacteria;k__norank;p__Bacteroidetes;c__Sphingobacteriia;o__Sphingobacteriales;f__Sphingobacteriaceae;g__Pedobacter;s__Pedobacter_ginsenosidimutans
Mat30_scaffold231028_1_gene_1_1	CE1.hmm	1.7e-06	29	143	16	146	0.502203	d__Bacteria;k__norank;p__Bacteroidetes;c__Sphingobacteriia;o__Sphingobacteriales;f__Sphingobacteriaceae;g__Sphingobacterium;s__Sphingobacterium_thalpophilum
Mat30_scaffold231254_2_gene_2_1	CE1.hmm	3.4e-06	10	140	51	199	0.572687	d__Bacteria;k__norank;p__Proteobacteria;c__Alphaproteobacteria;o__Sphingomonadales;f__Erythrobacteraceae;g__Altererythrobacter;s__Altererythrobacter_atlanticus
Mat30_scaffold231317_1_gene_2_1	CE1.hmm	9.3e-10	57	175	10	103	0.519824	d__Bacteria;k__norank;p__Bacteroidetes;c__Flavobacteriia;o__Flavobacteriales;f__Flavobacteriaceae;g__Aquimarina;s__Aquimarina_sp._RZW4-3-2
Mat30_scaffold231566_1_gene_1_1	CE1.hmm	1.5e-07	104	175	16	102	0.312775	d__Bacteria;k__norank;p__Actinobacteria;c__Actinobacteria;o__Pseudonocardiales;f__Pseudonocardiaceae;g__Pseudonocardia;s__Pseudonocardia_asaccharolytica
Mat30_scaffold231762_1_gene_2_1	GH10.hmm	2.4e-29	154	301	1	159	0.485149	d__Bacteria;k__norank;p__Actinobacteria;c__Actinobacteria;o__Micrococcales;f__Microbacteriaceae;g__Microbacterium;s__Microbacterium_sp._Root53
Mat30_scaffold231885_1_gene_2_1	CE1.hmm	7.9e-08	91	195	29	153	0.45815	d__Bacteria;k__norank;p__Firmicutes;c__Bacilli;o__Bacillales;f__Bacillaceae;g__Caldibacillus;s__Caldibacillus_debilis
Mat30_scaffold23210_2_gene_2_1	CE1.hmm	1.4e-06	28	143	32	185	0.506608	d__Bacteria;k__norank;p__Actinobacteria;c__Actinobacteria;o__Pseudonocardiales;f__Pseudonocardiaceae;g__Amycolatopsis;s__Amycolatopsis_sp._ATCC_39116
Mat30_scaffold232166_2_gene_1_1	PL1.hmm	4.9e-18	21	136	121	234	0.569307	d__Bacteria;k__norank;p__Verrucomicrobia;c__Opitutae;o__Opitutales;f__Opitutaceae;g__norank;s__Opitutaceae_bacterium_TSB47
Mat30_scaffold232395_2_gene_2_1	GH42.hmm	2.8e-07	71	240	131	311	0.455526	d__Bacteria;k__norank;p__Bacteroidetes;c__Cytophagia;o__Cytophagales;f__Cyclobacteriaceae;g__Cyclobacterium;s__Cyclobacterium_marinum
Mat30_scaffold232442_2_gene_2_1	CE1.hmm	2.3e-11	27	202	20	185	0.770925	d__Bacteria;k__norank;p__Bacteroidetes;c__Sphingobacteriia;o__Sphingobacteriales;f__Sphingobacteriaceae;g__Mucilaginibacter;s__Mucilaginibacter_paludis
Mat30_scaffold232539_1_gene_2_1	GH3.hmm	4.1e-42	12	215	61	282	0.939815	d__Bacteria;k__norank;p__Proteobacteria;c__Alphaproteobacteria;o__Rhizobiales;f__Phyllobacteriaceae;g__Chelativorans;s__Chelativorans_sp._J32
Mat30_scaffold23260_4_gene_1_1	GH78.hmm	2.1e-08	164	413	10	289	0.494048	d__Bacteria;k__norank;p__Bacteroidetes;c__Bacteroidia;o__Bacteroidales;f__Rikenellaceae;g__Alistipes;s__Candidatus_Alistipes_marseilloanorexicus
Mat30_scaffold232806_2_gene_1_1	GH3.hmm	1.8e-46	9	215	36	259	0.953704	d__Bacteria;k__norank;p__Actinobacteria;c__Actinobacteria;o__Corynebacteriales;f__Mycobacteriaceae;g__Mycobacterium;s__Mycobacterium_phlei
Mat30_scaffold233326_2_gene_1_1	CE1.hmm	1e-31	57	224	3	194	0.735683	d__Bacteria;k__norank;p__Proteobacteria;c__Alphaproteobacteria;o__norank;f__norank;g__norank;s__alpha_proteobacterium_BAL199
Mat30_scaffold233462_1_gene_2_1	CE1.hmm	4.6e-07	27	116	1	80	0.39207	d__Bacteria;k__norank;p__Actinobacteria;c__Actinobacteria;o__Corynebacteriales;f__Mycobacteriaceae;g__Mycobacterium;s__Mycobacterium_sp._IS-1496
Mat30_scaffold234299_1_gene_1_1	GH127.hmm	8e-114	216	524	4	344	0.587786	d__Bacteria;k__norank;p__Actinobacteria;c__Actinobacteria;o__Jiangellales;f__Jiangellaceae;g__Jiangella;s__Jiangella_gansuensis
Mat30_scaffold2344_1_gene_1_1	CE1.hmm	1.7e-06	28	142	28	131	0.502203	d__Bacteria;k__norank;p__Actinobacteria;c__Actinobacteria;o__Micrococcales;f__Microbacteriaceae;g__Microbacterium;s__Microbacterium_sp._Root53
Mat30_scaffold234995_1_gene_1_1	CE1.hmm	1.1e-07	8	132	19	133	0.546256	d__Bacteria;k__norank;p__Actinobacteria;c__Actinobacteria;o__Streptosporangiales;f__Nocardiopsaceae;g__Thermobifida;s__Thermobifida_fusca
Mat30_scaffold235302_1_gene_1_1	CE1.hmm	7.6e-09	23	142	29	149	0.524229	d__Bacteria;k__norank;p__Proteobacteria;c__Betaproteobacteria;o__Burkholderiales;f__Comamonadaceae;g__Pelomonas;s__Pelomonas_sp._Root1444
Mat30_scaffold235432_2_gene_1_1	CE1.hmm	1.2e-06	13	141	4	148	0.563877	d__Bacteria;k__norank;p__Proteobacteria;c__Gammaproteobacteria;o__norank;f__norank;g__norank;s__gamma_proteobacterium_IMCC2047
Mat30_scaffold235482_1_gene_2_1	CBM61.hmm	4.6e-11	45	141	2	116	0.680851	d__Bacteria;k__norank;p__Actinobacteria;c__Actinobacteria;o__Micrococcales;f__Microbacteriaceae;g__Microbacterium;s__Microbacterium_indicum
Mat30_scaffold235482_1_gene_3_1	GH53.hmm	2.3e-92	77	342	2	289	0.774854	d__Bacteria;k__norank;p__Actinobacteria;c__Actinobacteria;o__Micrococcales;f__Microbacteriaceae;g__Microbacterium;s__Microbacterium_indicum
Mat30_scaffold235504_1_gene_1_1	CBM32.hmm	7.1e-10	18	109	595	696	0.733871	d__Bacteria;k__norank;p__Bacteroidetes;c__Sphingobacteriia;o__Sphingobacteriales;f__Sphingobacteriaceae;g__Sphingobacterium;s__Sphingobacterium_spiritivorum
Mat30_scaffold236300_2_gene_1_1	CE1.hmm	8.3e-09	12	126	128	241	0.502203	d__Bacteria;k__norank;p__Bacteroidetes;c__Flavobacteriia;o__Flavobacteriales;f__Flavobacteriaceae;g__Maribacter;s__Maribacter_thermophilus
Mat30_scaffold236310_1_gene_2_1	GH3.hmm	4.5e-31	4	103	41	148	0.458333	d__Bacteria;k__norank;p__Actinobacteria;c__Actinobacteria;o__Streptosporangiales;f__Streptosporangiaceae;g__Nonomuraea;s__Nonomuraea_sp._SBT364
Mat30_scaffold236613_1_gene_2_1	GH3.hmm	2.4e-21	10	93	62	149	0.384259	d__Bacteria;k__norank;p__Actinobacteria;c__Actinobacteria;o__Streptomycetales;f__Streptomycetaceae;g__Streptomyces;s__Streptomyces_sp._CNS606
Mat30_scaffold2370_16_gene_3_1	CE1.hmm	1.3e-38	5	222	474	675	0.955947	d__Bacteria;k__norank;p__Actinobacteria;c__Actinobacteria;o__Micrococcales;f__Cellulomonadaceae;g__Cellulomonas;s__Cellulomonas_sp._B6
Mat30_scaffold237249_2_gene_1_1	PL22.hmm	2e-08	140	243	140	243	0.388679	d__Bacteria;k__norank;p__Proteobacteria;c__Alphaproteobacteria;o__Rhizobiales;f__Hyphomicrobiaceae;g__Hyphomicrobium;s__Hyphomicrobium_sulfonivorans
Mat30_scaffold237283_2_gene_2_1	CE1.hmm	5.1e-36	67	225	5	179	0.696035	d__Bacteria;k__norank;p__Proteobacteria;c__Gammaproteobacteria;o__Xanthomonadales;f__Xanthomonadaceae;g__Luteimonas;s__Luteimonas_mephitis
Mat30_scaffold237601_1_gene_1_1	CBM66.hmm	9.8e-12	3	146	21	176	0.922581	d__Bacteria;k__norank;p__Bacteroidetes;c__Sphingobacteriia;o__Sphingobacteriales;f__Sphingobacteriaceae;g__Sphingobacterium;s__Sphingobacterium_sp._ACCC_05744
Mat30_scaffold237601_2_gene_12_1	GH3.hmm	2.7e-57	7	214	104	327	0.958333	d__Bacteria;k__norank;p__Bacteroidetes;c__Sphingobacteriia;o__Sphingobacteriales;f__Sphingobacteriaceae;g__Sphingobacterium;s__Sphingobacterium_sp._21
Mat30_scaffold2378_1_gene_1_1	CE1.hmm	8.2e-08	29	143	34	174	0.502203	d__Bacteria;k__norank;p__Bacteroidetes;c__Cytophagia;o__Cytophagales;f__Cyclobacteriaceae;g__Algoriphagus;s__Algoriphagus_sp._NH1
Mat30_scaffold2378_2_gene_14_1	GH78.hmm	6.7e-153	2	501	338	845	0.990079	d__Bacteria;k__norank;p__Bacteroidetes;c__Sphingobacteriia;o__Sphingobacteriales;f__Sphingobacteriaceae;g__Sphingobacterium;s__Sphingobacterium_sp._ML3W
Mat30_scaffold237835_1_gene_1_1	GH3.hmm	3.7e-40	42	215	11	192	0.800926	d__Bacteria;k__norank;p__Proteobacteria;c__Alphaproteobacteria;o__Rhizobiales;f__Hyphomicrobiaceae;g__Hyphomicrobium;s__Hyphomicrobium_nitrativorans
Mat30_scaffold2380_16_gene_2_1	GH78.hmm	3.2e-104	4	499	65	559	0.982143	d__Bacteria;k__norank;p__Bacteroidetes;c__Sphingobacteriia;o__Sphingobacteriales;f__Sphingobacteriaceae;g__Pedobacter;s__Pedobacter_sp._V48
Mat30_scaffold238036_2_gene_1_1	PL22.hmm	2.9e-08	2	181	9	178	0.675472	d__Bacteria;k__norank;p__Bacteroidetes;c__Cytophagia;o__Cytophagales;f__Cytophagaceae;g__Spirosoma;s__Spirosoma_spitsbergense
Mat30_scaffold2382_5_gene_1_1	GH2.hmm	6.1e-65	197	465	17	369	0.356383	d__Bacteria;k__norank;p__Actinobacteria;c__Actinobacteria;o__Streptomycetales;f__Streptomycetaceae;g__Streptacidiphilus;s__Streptacidiphilus_jeojiense
Mat30_scaffold238400_2_gene_1_1	GH78.hmm	5.7e-91	9	498	5	519	0.970238	d__Bacteria;k__norank;p__Actinobacteria;c__Actinobacteria;o__Streptomycetales;f__Streptomycetaceae;g__Streptomyces;s__Streptomyces_caeruleatus
Mat30_scaffold238986_1_gene_1_1	GH78.hmm	5.7e-80	167	485	3	361	0.630952	d__Bacteria;k__norank;p__Actinobacteria;c__Actinobacteria;o__Micrococcales;f__Microbacteriaceae;g__Microbacterium;s__Microbacterium_hydrocarbonoxydans
Mat30_scaffold239_5_gene_2_1	CE1.hmm	5.1e-12	87	193	201	316	0.46696	d__Bacteria;k__norank;p__Bacteroidetes;c__Sphingobacteriia;o__Sphingobacteriales;f__Sphingobacteriaceae;g__Sphingobacterium;s__Sphingobacterium_paucimobilis
Mat30_scaffold2392_21_gene_1_1	GH2.hmm	9.5e-101	22	394	48	478	0.494681	d__Bacteria;k__norank;p__Bacteroidetes;c__Sphingobacteriia;o__Sphingobacteriales;f__Sphingobacteriaceae;g__Sphingobacterium;s__Sphingobacterium_sp._21
Mat30_scaffold239374_1_gene_1_1	GH1.hmm	8.3e-48	2	140	3	157	0.321678	d__Bacteria;k__norank;p__Candidatus_Saccharibacteria;c__norank;o__norank;f__norank;g__norank;s__Candidatus_Saccharibacteria_bacterium_GW2011_GWC2_44_17
Mat30_scaffold2396_10_gene_11_1	CE1.hmm	4e-58	1	220	36	267	0.964758	d__Bacteria;k__norank;p__Bacteroidetes;c__Sphingobacteriia;o__Sphingobacteriales;f__Sphingobacteriaceae;g__Sphingobacterium;s__Sphingobacterium_sp._21
Mat30_scaffold2396_14_gene_5_1	CE1.hmm	3e-09	96	199	533	649	0.453744	d__Bacteria;k__norank;p__Bacteroidetes;c__Sphingobacteriia;o__Sphingobacteriales;f__Sphingobacteriaceae;g__Arcticibacter;s__Arcticibacter_svalbardensis
Mat30_scaffold240053_1_gene_2_1	CE1.hmm	9.3e-06	29	127	31	123	0.431718	d__Bacteria;k__norank;p__Actinobacteria;c__Actinobacteria;o__Propionibacteriales;f__Nocardioidaceae;g__Nocardioides;s__Nocardioides_sp._UNC345MFTsu5.1
Mat30_scaffold240316_1_gene_1_1	GH3.hmm	6e-38	95	215	1	116	0.555556	d__Bacteria;k__norank;p__Actinobacteria;c__Actinobacteria;o__Micrococcales;f__Microbacteriaceae;g__Microbacterium;s__Microbacterium_sediminis
Mat30_scaffold240330_1_gene_1_1	CE1.hmm	7e-13	79	209	26	149	0.572687	d__Bacteria;k__norank;p__Bacteroidetes;c__norank;o__norank;f__norank;g__norank;s__Bacteroidetes_bacterium_OLB9
Mat30_scaffold240341_1_gene_1_1	GH51.hmm	7.9e-59	321	541	20	252	0.349206	d__Bacteria;k__norank;p__Verrucomicrobia;c__Opitutae;o__Opitutales;f__Opitutaceae;g__Opitutus;s__Opitutus_terrae
Mat30_scaffold240493_5_gene_1_1	GH28.hmm	8.4e-59	5	193	86	333	0.578462	d__Bacteria;k__norank;p__Actinobacteria;c__Actinobacteria;o__Pseudonocardiales;f__Pseudonocardiaceae;g__Saccharomonospora;s__Saccharomonospora_glauca
Mat30_scaffold240567_2_gene_1_1	CBM32.hmm	1.6e-09	11	109	109	214	0.790323	d__Bacteria;k__norank;p__Bacteroidetes;c__Sphingobacteriia;o__Sphingobacteriales;f__Sphingobacteriaceae;g__Sphingobacterium;s__Sphingobacterium_sp._ACCC_05744
Mat30_scaffold240749_3_gene_2_1	CBM66.hmm	1.7e-06	87	154	14	83	0.432258	d__Bacteria;k__norank;p__Proteobacteria;c__Deltaproteobacteria;o__Myxococcales;f__Nannocystaceae;g__Plesiocystis;s__Plesiocystis_pacifica
Mat30_scaffold240754_3_gene_1_1	CE1.hmm	3.3e-07	120	223	2	111	0.453744	d__Bacteria;k__norank;p__Bacteroidetes;c__Sphingobacteriia;o__Sphingobacteriales;f__Sphingobacteriaceae;g__Sphingobacterium;s__Sphingobacterium_sp._ACCC_05744
Mat30_scaffold240754_3_gene_2_1	PL22.hmm	8.5e-06	109	215	93	203	0.4	d__Bacteria;k__norank;p__Bacteroidetes;c__Sphingobacteriia;o__Sphingobacteriales;f__Sphingobacteriaceae;g__Sphingobacterium;s__Sphingobacterium_sp._ACCC_05744
Mat30_scaffold240786_2_gene_1_1	CE8.hmm	5.2e-76	83	284	1	200	0.697917	d__Bacteria;k__norank;p__Verrucomicrobia;c__norank;o__norank;f__norank;g__norank;s__Verrucomicrobia_bacterium_IMCC26134
Mat30_scaffold24096_2_gene_9_1	CE1.hmm	8e-28	5	143	55	228	0.60793	d__Bacteria;k__norank;p__Bacteroidetes;c__Sphingobacteriia;o__Sphingobacteriales;f__Sphingobacteriaceae;g__Sphingobacterium;s__Sphingobacterium_sp._21
Mat30_scaffold2410_4_gene_6_1	CE1.hmm	1.3e-07	27	134	23	118	0.471366	d__Bacteria;k__norank;p__Actinobacteria;c__Actinobacteria;o__Micrococcales;f__Cellulomonadaceae;g__Actinotalea;s__Actinotalea_ferrariae
Mat30_scaffold241137_2_gene_2_1	CE1.hmm	5.5e-49	2	224	45	311	0.977974	d__Bacteria;k__norank;p__Actinobacteria;c__Actinobacteria;o__Corynebacteriales;f__Mycobacteriaceae;g__Mycobacterium;s__Mycobacterium_phlei
Mat30_scaffold241157_2_gene_1_1	CE1.hmm	3.6e-06	30	143	30	148	0.497797	d__Bacteria;k__norank;p__Actinobacteria;c__Actinobacteria;o__Streptosporangiales;f__Streptosporangiaceae;g__Nonomuraea;s__Nonomuraea_sp._SBT364
Mat30_scaffold241478_2_gene_1_1	GH43.hmm	8.5e-54	1	208	38	291	0.834677	d__Bacteria;k__norank;p__Proteobacteria;c__Alphaproteobacteria;o__Sphingomonadales;f__Sphingomonadaceae;g__Sphingomonas;s__Sphingomonas_panacis
Mat30_scaffold241540_2_gene_1_1	CE1.hmm	2.6e-12	43	193	4	165	0.660793	d__Bacteria;k__norank;p__Bacteroidetes;c__Cytophagia;o__Cytophagales;f__Cytophagaceae;g__Spirosoma;s__Spirosoma_spitsbergense
Mat30_scaffold241542_1_gene_2_1	CE1.hmm	3.8e-09	22	130	63	160	0.475771	d__Bacteria;k__norank;p__Bacteroidetes;c__Chitinophagia;o__Chitinophagales;f__Chitinophagaceae;g__Terrimonas;s__Terrimonas_ferruginea
Mat30_scaffold241641_3_gene_1_1	CE1.hmm	4.9e-10	29	210	12	229	0.797357	d__Bacteria;k__norank;p__Proteobacteria;c__Alphaproteobacteria;o__Rhizobiales;f__Rhizobiaceae;g__Sinorhizobium;s__Sinorhizobium_meliloti
Mat30_scaffold241850_1_gene_2_1	CE1.hmm	2e-10	24	209	15	189	0.814978	d__Bacteria;k__norank;p__Actinobacteria;c__Actinobacteria;o__Pseudonocardiales;f__Pseudonocardiaceae;g__Saccharomonospora;s__Saccharomonospora_glauca
Mat30_scaffold241881_1_gene_1_1	CBM66.hmm	3.5e-07	3	63	37	97	0.387097	d__Bacteria;k__norank;p__Planctomycetes;c__Planctomycetia;o__Planctomycetales;f__Planctomycetaceae;g__Rhodopirellula;s__Rhodopirellula_islandica
Mat30_scaffold242135_3_gene_2_1	CE1.hmm	3.6e-10	24	134	26	126	0.484581	d__Bacteria;k__norank;p__Proteobacteria;c__Betaproteobacteria;o__Burkholderiales;f__Burkholderiaceae;g__Burkholderia;s__Burkholderia_ambifaria
Mat30_scaffold24290_1_gene_1_1	GH3.hmm	1e-67	3	216	102	324	0.986111	d__Bacteria;k__norank;p__Actinobacteria;c__Actinobacteria;o__Micrococcales;f__Microbacteriaceae;g__Microbacterium;s__Microbacterium_sediminis
Mat30_scaffold242980_1_gene_1_1	CE1.hmm	1.3e-06	5	93	24	118	0.387665	d__Bacteria;k__norank;p__Proteobacteria;c__Alphaproteobacteria;o__Sphingomonadales;f__Erythrobacteraceae;g__Erythrobacter;s__Erythrobacter_sp._JL475
Mat30_scaffold243012_1_gene_1_1	GH35.hmm	4.8e-32	1	167	36	210	0.540717	d__Bacteria;k__norank;p__Proteobacteria;c__Alphaproteobacteria;o__norank;f__norank;g__norank;s__norank
Mat30_scaffold243318_3_gene_3_1	GH51.hmm	4.3e-53	310	540	5	264	0.365079	d__Bacteria;k__norank;p__Actinobacteria;c__Actinobacteria;o__Streptomycetales;f__Streptomycetaceae;g__Streptomyces;s__Streptomyces_sp._NRRL_S-646
Mat30_scaffold2440_10_gene_20_1	CE1.hmm	3.9e-07	29	143	32	168	0.502203	d__Bacteria;k__norank;p__Firmicutes;c__Bacilli;o__Bacillales;f__Paenibacillaceae;g__Aneurinibacillus;s__Aneurinibacillus_terranovensis
Mat30_scaffold244433_2_gene_1_1	PL22.hmm	1.5e-13	144	242	51	150	0.369811	d__Bacteria;k__norank;p__Bacteroidetes;c__Cytophagia;o__Cytophagales;f__Cytophagaceae;g__norank;s__Cytophagaceae_bacterium_SCN_52-12
Mat30_scaffold245756_2_gene_1_1	GH51.hmm	1.1e-105	112	428	12	338	0.501587	d__Bacteria;k__norank;p__Actinobacteria;c__Actinobacteria;o__Streptosporangiales;f__Streptosporangiaceae;g__Nonomuraea;s__Nonomuraea_sp._SBT364
Mat30_scaffold246062_1_gene_3_1	CE1.hmm	5.8e-10	26	129	98	195	0.453744	d__Bacteria;k__norank;p__Actinobacteria;c__Actinobacteria;o__Pseudonocardiales;f__Pseudonocardiaceae;g__Saccharomonospora;s__Saccharomonospora_glauca
Mat30_scaffold246833_2_gene_2_1	CE1.hmm	7.3e-08	29	133	37	135	0.45815	d__Bacteria;k__norank;p__Proteobacteria;c__Alphaproteobacteria;o__norank;f__norank;g__Polymorphum;s__Polymorphum_gilvum
Mat30_scaffold246903_1_gene_1_1	GH105.hmm	9.8e-19	10	128	34	169	0.355422	d__Bacteria;k__norank;p__Bacteroidetes;c__Bacteroidia;o__Bacteroidales;f__Bacteroidaceae;g__Bacteroides;s__Bacteroides_vulgatus
Mat30_scaffold247_2_gene_118_1	CE1.hmm	1.7e-08	112	208	1	81	0.422907	d__Bacteria;k__norank;p__Bacteroidetes;c__Sphingobacteriia;o__Sphingobacteriales;f__Sphingobacteriaceae;g__Olivibacter;s__Olivibacter_sitiensis
Mat30_scaffold247_2_gene_78_1	CBM32.hmm	3.9e-18	6	122	182	316	0.935484	d__Bacteria;k__norank;p__Bacteroidetes;c__Bacteroidia;o__Bacteroidales;f__Porphyromonadaceae;g__Proteiniphilum;s__Proteiniphilum_acetatigenes
Mat30_scaffold247_3_gene_1_1	GH127.hmm	2.3e-33	312	524	3	222	0.40458	d__Bacteria;k__norank;p__Bacteroidetes;c__Bacteroidia;o__Bacteroidales;f__norank;g__norank;s__Bacteroidales_bacterium_6E
Mat30_scaffold247189_2_gene_1_1	CBM13.hmm	5.1e-16	9	132	45	163	0.654255	d__Bacteria;k__norank;p__Actinobacteria;c__Actinobacteria;o__Micrococcales;f__Microbacteriaceae;g__Agromyces;s__Agromyces_sp._Soil535
Mat30_scaffold2477_4_gene_2_1	CE1.hmm	4.3e-14	100	210	28	162	0.484581	d__Bacteria;k__norank;p__Proteobacteria;c__Betaproteobacteria;o__Burkholderiales;f__Comamonadaceae;g__Caldimonas;s__Caldimonas_manganoxidans
Mat30_scaffold248204_2_gene_1_1	GH10.hmm	1.8e-51	9	269	16	273	0.858086	d__Archaea;k__norank;p__Euryarchaeota;c__Halobacteria;o__Natrialbales;f__Natrialbaceae;g__Natrialba;s__Natrialba_aegyptia
Mat30_scaffold248246_1_gene_11_1	GH43.hmm	5.5e-54	2	247	43	329	0.987903	d__Bacteria;k__norank;p__Bacteroidetes;c__Bacteroidia;o__Bacteroidales;f__Prevotellaceae;g__Prevotella;s__Prevotella_sp._10(H)
Mat30_scaffold248246_1_gene_12_1	GH43.hmm	7.1e-55	2	247	46	330	0.987903	d__Bacteria;k__norank;p__Bacteroidetes;c__Bacteroidia;o__Bacteroidales;f__Prevotellaceae;g__Prevotella;s__Prevotella_sp._10(H)
Mat30_scaffold248246_1_gene_7_1	CBM66.hmm	2.8e-07	2	81	27	120	0.509677	d__Bacteria;k__norank;p__Acidobacteria;c__norank;o__norank;f__norank;g__norank;s__Acidobacteria_bacterium_SCN_69-37
Mat30_scaffold248332_2_gene_1_1	GH43.hmm	4.7e-14	149	248	1	91	0.399194	d__Bacteria;k__norank;p__Bacteroidetes;c__Cytophagia;o__Cytophagales;f__Cytophagaceae;g__Spirosoma;s__Spirosoma_spitsbergense
Mat30_scaffold248446_2_gene_2_1	PL22.hmm	3.2e-06	89	172	168	240	0.313208	d__Bacteria;k__norank;p__Proteobacteria;c__Alphaproteobacteria;o__Rhizobiales;f__Phyllobacteriaceae;g__Chelativorans;s__Chelativorans_sp._J32
Mat30_scaffold248949_1_gene_1_1	GH43.hmm	6.2e-30	8	247	656	980	0.96371	d__Bacteria;k__norank;p__Actinobacteria;c__Actinobacteria;o__Micrococcales;f__Microbacteriaceae;g__Microbacterium;s__Microbacterium_sp._Root166
Mat30_scaffold249329_1_gene_1_1	GH3.hmm	7.9e-55	7	177	129	310	0.787037	d__Bacteria;k__norank;p__Proteobacteria;c__Alphaproteobacteria;o__Sphingomonadales;f__Erythrobacteraceae;g__Altererythrobacter;s__Altererythrobacter_sp._Root672
Mat30_scaffold249421_1_gene_1_1	CE1.hmm	5.5e-06	25	140	21	127	0.506608	d__Bacteria;k__norank;p__Proteobacteria;c__Alphaproteobacteria;o__Rhizobiales;f__Bradyrhizobiaceae;g__Bosea;s__Bosea_sp._WAO
Mat30_scaffold250_36_gene_5_1	GH78.hmm	1.1e-14	166	352	209	443	0.369048	d__Bacteria;k__norank;p__Proteobacteria;c__Betaproteobacteria;o__Methylophilales;f__Methylophilaceae;g__Methylobacillus;s__Methylobacillus_flagellatus
Mat30_scaffold2501_2_gene_9_1	CE1.hmm	8.2e-06	27	125	17	107	0.431718	d__Bacteria;k__norank;p__Bacteroidetes;c__Flavobacteriia;o__Flavobacteriales;f__Flavobacteriaceae;g__Chryseobacterium;s__Chryseobacterium_contaminans
Mat30_scaffold250531_2_gene_1_1	GH10.hmm	1.2e-68	2	185	24	213	0.60396	d__Bacteria;k__norank;p__Bacteroidetes;c__Sphingobacteriia;o__Sphingobacteriales;f__Sphingobacteriaceae;g__Sphingobacterium;s__Sphingobacterium_thalpophilum
Mat30_scaffold2520_6_gene_8_1	CE1.hmm	2.6e-11	12	210	562	782	0.872247	d__Bacteria;k__norank;p__Bacteroidetes;c__Sphingobacteriia;o__Sphingobacteriales;f__Sphingobacteriaceae;g__Sphingobacterium;s__Sphingobacterium_sp._21
Mat30_scaffold252065_1_gene_1_1	GH51.hmm	5.6e-81	237	543	2	349	0.485714	d__Bacteria;k__norank;p__Actinobacteria;c__Actinobacteria;o__Micrococcales;f__Microbacteriaceae;g__Microbacterium;s__norank
Mat30_scaffold2526_2_gene_10_1	CE1.hmm	2.1e-19	8	210	309	513	0.889868	d__Bacteria;k__norank;p__Bacteroidetes;c__Sphingobacteriia;o__Sphingobacteriales;f__Sphingobacteriaceae;g__Sphingobacterium;s__Sphingobacterium_spiritivorum
Mat30_scaffold252736_1_gene_1_1	GH10.hmm	7.2e-75	95	301	9	223	0.679868	d__Bacteria;k__norank;p__Actinobacteria;c__Actinobacteria;o__Streptosporangiales;f__Streptosporangiaceae;g__Nonomuraea;s__Nonomuraea_candida
Mat30_scaffold252812_2_gene_1_1	PL11.hmm	5.6e-121	88	331	7	280	0.40099	d__Bacteria;k__norank;p__Bacteroidetes;c__Bacteroidia;o__Bacteroidales;f__Prevotellaceae;g__Prevotella;s__Prevotella_bergensis
Mat30_scaffold252909_2_gene_2_1	CE1.hmm	7.8e-06	4	123	68	246	0.524229	d__Bacteria;k__norank;p__Actinobacteria;c__Actinobacteria;o__Streptosporangiales;f__Streptosporangiaceae;g__Streptosporangium;s__Streptosporangium_roseum
Mat30_scaffold2530_5_gene_10_1	CE1.hmm	2.4e-07	29	174	12	145	0.638767	d__Bacteria;k__norank;p__Bacteroidetes;c__Chitinophagia;o__Chitinophagales;f__Chitinophagaceae;g__Flavihumibacter;s__Flavihumibacter_sp._ZG627
Mat30_scaffold253151_2_gene_1_1	CE1.hmm	1.1e-44	1	141	29	168	0.61674	d__Bacteria;k__norank;p__Bacteroidetes;c__Sphingobacteriia;o__Sphingobacteriales;f__Sphingobacteriaceae;g__Sphingobacterium;s__Sphingobacterium_paucimobilis
Mat30_scaffold253163_2_gene_1_1	GH78.hmm	8.5e-67	99	318	3	240	0.434524	d__Bacteria;k__norank;p__Bacteroidetes;c__Sphingobacteriia;o__Sphingobacteriales;f__Sphingobacteriaceae;g__norank;s__Sphingobacteriaceae_bacterium_DW12
Mat30_scaffold253248_3_gene_1_1	GH43.hmm	5.5e-57	21	247	2	271	0.91129	d__Bacteria;k__norank;p__Actinobacteria;c__Actinobacteria;o__Streptosporangiales;f__Streptosporangiaceae;g__Nonomuraea;s__Nonomuraea_sp._SBT364
Mat30_scaffold253640_1_gene_1_1	CE1.hmm	4e-12	87	193	69	184	0.46696	d__Bacteria;k__norank;p__Bacteroidetes;c__Sphingobacteriia;o__Sphingobacteriales;f__Sphingobacteriaceae;g__Sphingobacterium;s__Sphingobacterium_paucimobilis
Mat30_scaffold253640_1_gene_2_1	GH43.hmm	8.2e-37	2	149	20	199	0.592742	d__Bacteria;k__norank;p__Bacteroidetes;c__Cytophagia;o__Cytophagales;f__Cyclobacteriaceae;g__Echinicola;s__Echinicola_vietnamensis
Mat30_scaffold253640_2_gene_1_1	GH43.hmm	6.3e-20	158	248	1	96	0.362903	d__Bacteria;k__norank;p__Bacteroidetes;c__Cytophagia;o__Cytophagales;f__Cyclobacteriaceae;g__Echinicola;s__Echinicola_vietnamensis
Mat30_scaffold254066_1_gene_1_1	GH10.hmm	1.1e-95	27	236	5	223	0.689769	d__Bacteria;k__norank;p__Bacteroidetes;c__Cytophagia;o__Cytophagales;f__Cytophagaceae;g__Fibrisoma;s__Fibrisoma_limi
Mat30_scaffold2542_4_gene_1_1	CBM32.hmm	4.2e-09	18	109	595	696	0.733871	d__Bacteria;k__norank;p__Bacteroidetes;c__Sphingobacteriia;o__Sphingobacteriales;f__Sphingobacteriaceae;g__Sphingobacterium;s__Sphingobacterium_spiritivorum
Mat30_scaffold2547_6_gene_1_1	GH3.hmm	1.3e-28	109	214	1	118	0.486111	d__Bacteria;k__norank;p__Bacteroidetes;c__Sphingobacteriia;o__Sphingobacteriales;f__Sphingobacteriaceae;g__Sphingobacterium;s__Sphingobacterium_sp._21
Mat30_scaffold254789_2_gene_1_1	GH3.hmm	5.5e-61	13	215	1	218	0.935185	d__Bacteria;k__norank;p__Actinobacteria;c__Actinobacteria;o__Streptosporangiales;f__Streptosporangiaceae;g__Nonomuraea;s__Nonomuraea_sp._NBRC_110462
Mat30_scaffold255140_2_gene_3_1	CE1.hmm	9.5e-13	48	208	8	182	0.704846	d__Bacteria;k__norank;p__Bacteroidetes;c__Flavobacteriia;o__Flavobacteriales;f__Flavobacteriaceae;g__Flavobacterium;s__Flavobacterium_beibuense
Mat30_scaffold255242_1_gene_2_1	GH43.hmm	1.6e-26	52	226	8	235	0.701613	d__Bacteria;k__norank;p__Actinobacteria;c__Actinobacteria;o__Micrococcales;f__Micrococcaceae;g__Arthrobacter;s__Arthrobacter_sp._Leaf141
Mat30_scaffold255385_1_gene_3_1	CE1.hmm	2.6e-06	51	143	98	226	0.405286	d__Bacteria;k__norank;p__Actinobacteria;c__Actinobacteria;o__Pseudonocardiales;f__Pseudonocardiaceae;g__Saccharomonospora;s__Saccharomonospora_glauca
Mat30_scaffold255469_2_gene_1_1	GH3.hmm	4.2e-66	11	216	18	238	0.949074	d__Bacteria;k__norank;p__Actinobacteria;c__Actinobacteria;o__Streptomycetales;f__Streptomycetaceae;g__Streptomyces;s__Streptomyces_sp._UNC401CLCol
Mat30_scaffold255660_1_gene_3_1	GH43.hmm	4.2e-49	3	247	35	347	0.983871	d__Bacteria;k__norank;p__Proteobacteria;c__Alphaproteobacteria;o__Sphingomonadales;f__Sphingomonadaceae;g__Novosphingobium;s__Novosphingobium_sp._KN65.2
Mat30_scaffold255660_2_gene_1_1	GH3.hmm	8.9e-59	28	200	1	174	0.796296	d__Bacteria;k__norank;p__Proteobacteria;c__Alphaproteobacteria;o__Sphingomonadales;f__Erythrobacteraceae;g__Erythrobacter;s__Erythrobacter_sp._SG61-1L
Mat30_scaffold255660_3_gene_3_1	CE1.hmm	7.3e-26	1	98	176	278	0.427313	d__Bacteria;k__norank;p__Proteobacteria;c__Alphaproteobacteria;o__Sphingomonadales;f__Erythrobacteraceae;g__Altererythrobacter;s__Altererythrobacter_sp._Root672
Mat30_scaffold255660_4_gene_1_1	CE1.hmm	3.7e-25	101	222	1	119	0.53304	d__Bacteria;k__norank;p__Proteobacteria;c__Alphaproteobacteria;o__Sphingomonadales;f__Erythrobacteraceae;g__Erythrobacter;s__Erythrobacter_sp._SG61-1L
Mat30_scaffold256077_1_gene_1_1	GH51.hmm	1.1e-74	83	306	5	231	0.353968	d__Bacteria;k__norank;p__Actinobacteria;c__Actinobacteria;o__Propionibacteriales;f__Nocardioidaceae;g__Actinopolymorpha;s__Actinopolymorpha_alba
Mat30_scaffold2564_12_gene_1_1	GH78.hmm	1.1e-38	33	216	2	175	0.363095	d__Bacteria;k__norank;p__Bacteroidetes;c__Sphingobacteriia;o__Sphingobacteriales;f__Sphingobacteriaceae;g__norank;s__Sphingobacteriaceae_bacterium_DW12
Mat30_scaffold2564_13_gene_1_1	GH78.hmm	2.5e-25	219	426	1	212	0.410714	d__Bacteria;k__norank;p__Bacteroidetes;c__Sphingobacteriia;o__Sphingobacteriales;f__Sphingobacteriaceae;g__norank;s__Sphingobacteriaceae_bacterium_DW12
Mat30_scaffold2564_6_gene_1_1	GH43.hmm	3.9e-24	1	98	47	158	0.391129	d__Bacteria;k__norank;p__Firmicutes;c__Clostridia;o__Clostridiales;f__Ruminococcaceae;g__Faecalibacterium;s__Faecalibacterium_prausnitzii
Mat30_scaffold2564_7_gene_1_1	GH43.hmm	7.5e-30	84	245	7	205	0.649194	d__Bacteria;k__norank;p__Verrucomicrobia;c__Verrucomicrobiae;o__Verrucomicrobiales;f__norank;g__norank;s__Verrucomicrobiae_bacterium_DG1235
Mat30_scaffold2571_1_gene_2_1	CE1.hmm	2.7e-14	10	193	502	701	0.806167	d__Bacteria;k__norank;p__Bacteroidetes;c__Chitinophagia;o__Chitinophagales;f__Chitinophagaceae;g__Chitinophaga;s__Chitinophaga_costaii
Mat30_scaffold257222_3_gene_1_1	PL22.hmm	2.2e-14	143	264	170	294	0.456604	d__Bacteria;k__norank;p__Bacteroidetes;c__Cytophagia;o__Cytophagales;f__Cytophagaceae;g__norank;s__Cytophagaceae_bacterium_SCN_52-12
Mat30_scaffold257709_2_gene_1_1	GH127.hmm	1.9e-69	247	410	1	182	0.311069	d__Bacteria;k__norank;p__Bacteroidetes;c__Chitinophagia;o__Chitinophagales;f__Chitinophagaceae;g__Terrimonas;s__Terrimonas_ferruginea
Mat30_scaffold258038_1_gene_2_1	CE1.hmm	7.5e-10	8	174	18	205	0.731278	d__Bacteria;k__norank;p__Actinobacteria;c__Actinobacteria;o__Corynebacteriales;f__Mycobacteriaceae;g__Mycobacterium;s__Mycobacterium_phlei
Mat30_scaffold258149_1_gene_1_1	PL3.hmm	8.4e-11	100	185	2	84	0.431472	d__Bacteria;k__norank;p__Firmicutes;c__Bacilli;o__Bacillales;f__Paenibacillaceae;g__Paenibacillus;s__Paenibacillus_amylolyticus
Mat30_scaffold258185_2_gene_1_1	CBM35.hmm	2.7e-12	30	108	141	220	0.634146	d__Bacteria;k__norank;p__Bacteroidetes;c__Cytophagia;o__Cytophagales;f__Cyclobacteriaceae;g__Cyclobacterium;s__Cyclobacterium_amurskyense
Mat30_scaffold258251_1_gene_1_1	GH1.hmm	9.7e-83	77	331	1	266	0.592075	d__Bacteria;k__norank;p__Actinobacteria;c__Actinobacteria;o__Streptomycetales;f__Streptomycetaceae;g__Streptomyces;s__norank
Mat30_scaffold258391_1_gene_1_1	PL11.hmm	1.5e-72	3	221	37	255	0.359736	d__Bacteria;k__norank;p__Bacteroidetes;c__Sphingobacteriia;o__Sphingobacteriales;f__Sphingobacteriaceae;g__Sphingobacterium;s__Sphingobacterium_sp._ACCC_05744
Mat30_scaffold258833_2_gene_1_1	GH3.hmm	1.2e-68	3	204	34	266	0.930556	d__Bacteria;k__norank;p__Bacteroidetes;c__Sphingobacteriia;o__Sphingobacteriales;f__Sphingobacteriaceae;g__Pseudopedobacter;s__Pseudopedobacter_saltans
Mat30_scaffold258988_1_gene_1_1	GH1.hmm	1.6e-26	166	315	1	181	0.347319	d__Bacteria;k__norank;p__Actinobacteria;c__Actinobacteria;o__Streptosporangiales;f__Streptosporangiaceae;g__Nonomuraea;s__Nonomuraea_sp._SBT364
Mat30_scaffold259137_5_gene_1_1	CBM35.hmm	1.6e-15	1	111	117	233	0.894309	d__Bacteria;k__norank;p__Actinobacteria;c__Actinobacteria;o__Streptomycetales;f__Streptomycetaceae;g__Streptomyces;s__Streptomyces_sp._CNQ329
Mat30_scaffold259321_1_gene_1_1	GH78.hmm	1.2e-41	333	497	1	161	0.325397	d__Bacteria;k__norank;p__Bacteroidetes;c__Sphingobacteriia;o__Sphingobacteriales;f__Sphingobacteriaceae;g__Sphingobacterium;s__Sphingobacterium_sp._ACCC_05744
Mat30_scaffold2594_18_gene_11_1	CBM32.hmm	2.4e-07	29	115	248	378	0.693548	d__Bacteria;k__norank;p__Bacteroidetes;c__Sphingobacteriia;o__Sphingobacteriales;f__Sphingobacteriaceae;g__norank;s__Sphingobacteriaceae_bacterium_DW12
Mat30_scaffold2594_2_gene_2_1	CBM32.hmm	1.3e-06	15	107	247	384	0.741935	d__Bacteria;k__norank;p__Bacteroidetes;c__Bacteroidia;o__Bacteroidales;f__norank;g__Candidatus_Symbiothrix;s__Candidatus_Symbiothrix_dinenymphae
Mat30_scaffold2594_2_gene_3_1	CBM32.hmm	6.5e-06	17	121	246	394	0.83871	d__Bacteria;k__norank;p__Bacteroidetes;c__Bacteroidia;o__Bacteroidales;f__Bacteroidaceae;g__Bacteroides;s__Bacteroides_sp._HPS0048
Mat30_scaffold259586_1_gene_1_1	CE1.hmm	2.8e-07	80	192	96	209	0.493392	d__Bacteria;k__norank;p__Actinobacteria;c__Actinobacteria;o__Corynebacteriales;f__Mycobacteriaceae;g__Mycobacterium;s__Mycobacterium_sp._UM_NYF
Mat30_scaffold2596_4_gene_1_1	PL1.hmm	1.9e-32	35	199	61	275	0.811881	d__Bacteria;k__norank;p__Proteobacteria;c__Alphaproteobacteria;o__Sphingomonadales;f__Sphingomonadaceae;g__Sphingobium;s__Sphingobium_baderi
Mat30_scaffold259796_2_gene_2_1	CBM32.hmm	8.2e-09	29	121	586	694	0.741935	d__Bacteria;k__norank;p__Actinobacteria;c__Actinobacteria;o__Corynebacteriales;f__Mycobacteriaceae;g__Mycobacterium;s__Mycobacterium_sp._NAZ190054
Mat30_scaffold260_8_gene_9_1	CBM66.hmm	1.2e-06	3	132	52	185	0.832258	d__Bacteria;k__norank;p__Actinobacteria;c__Actinobacteria;o__Pseudonocardiales;f__Pseudonocardiaceae;g__Amycolatopsis;s__Amycolatopsis_nigrescens
Mat30_scaffold2601_1_gene_4_1	CE1.hmm	2.1e-11	28	143	38	179	0.506608	d__Bacteria;k__norank;p__Actinobacteria;c__Actinobacteria;o__Pseudonocardiales;f__Pseudonocardiaceae;g__Saccharopolyspora;s__Saccharopolyspora_erythraea
Mat30_scaffold2601_9_gene_27_1	CE1.hmm	1.2e-06	87	222	115	301	0.594714	d__Bacteria;k__norank;p__Actinobacteria;c__Actinobacteria;o__Pseudonocardiales;f__Pseudonocardiaceae;g__Allokutzneria;s__Allokutzneria_albata
Mat30_scaffold260679_3_gene_1_1	CE1.hmm	2.7e-06	5	96	18	109	0.400881	d__Bacteria;k__norank;p__Actinobacteria;c__Actinobacteria;o__Pseudonocardiales;f__Pseudonocardiaceae;g__Saccharomonospora;s__Saccharomonospora_glauca
Mat30_scaffold260742_1_gene_1_1	CBM13.hmm	3e-35	5	133	279	414	0.680851	d__Bacteria;k__norank;p__Firmicutes;c__Bacilli;o__Bacillales;f__Paenibacillaceae;g__Thermobacillus;s__Thermobacillus_composti
Mat30_scaffold260937_1_gene_1_1	CE1.hmm	9.1e-08	106	211	75	283	0.462555	d__Bacteria;k__norank;p__Proteobacteria;c__Alphaproteobacteria;o__Caulobacterales;f__Caulobacteraceae;g__Phenylobacterium;s__Phenylobacterium_zucineum
Mat30_scaffold261172_3_gene_1_1	GH2.hmm	2.8e-56	71	369	15	367	0.396277	d__Bacteria;k__norank;p__Proteobacteria;c__Alphaproteobacteria;o__Rhizobiales;f__Rhizobiaceae;g__Rhizobium;s__Rhizobium_selenitireducens
Mat30_scaffold261336_1_gene_1_1	GH1.hmm	4.1e-65	180	427	13	279	0.575758	d__Bacteria;k__norank;p__Proteobacteria;c__Alphaproteobacteria;o__Rhizobiales;f__Bradyrhizobiaceae;g__Bradyrhizobium;s__Bradyrhizobium_sp._Ec3.3
Mat30_scaffold261790_1_gene_1_1	GH28.hmm	1.1e-32	95	212	39	183	0.36	d__Bacteria;k__norank;p__Verrucomicrobia;c__Opitutae;o__Opitutales;f__Opitutaceae;g__Opitutus;s__Opitutus_terrae
Mat30_scaffold261950_1_gene_1_1	CBM32.hmm	8.1e-17	4	113	90	207	0.879032	d__Bacteria;k__norank;p__Bacteroidetes;c__Sphingobacteriia;o__Sphingobacteriales;f__Sphingobacteriaceae;g__Sphingobacterium;s__Sphingobacterium_sp._21
Mat30_scaffold262116_1_gene_2_1	GH1.hmm	5.2e-105	4	264	11	272	0.606061	d__Bacteria;k__norank;p__Actinobacteria;c__Actinobacteria;o__Streptomycetales;f__Streptomycetaceae;g__Streptomyces;s__Streptomyces_sp._SBT349
Mat30_scaffold262552_1_gene_1_1	CE1.hmm	9.3e-08	12	119	59	180	0.471366	d__Bacteria;k__norank;p__Planctomycetes;c__Planctomycetia;o__Planctomycetales;f__Isosphaeraceae;g__Singulisphaera;s__Singulisphaera_acidiphila
Mat30_scaffold262554_4_gene_1_1	GH1.hmm	1.1e-126	74	428	1	383	0.825175	d__Bacteria;k__norank;p__Actinobacteria;c__Actinobacteria;o__Streptosporangiales;f__Streptosporangiaceae;g__Microtetraspora;s__Microtetraspora_glauca
Mat30_scaffold262683_1_gene_2_1	GH2.hmm	2.3e-66	151	465	9	435	0.417553	d__Bacteria;k__norank;p__Bacteroidetes;c__Chitinophagia;o__Chitinophagales;f__Chitinophagaceae;g__Arachidicoccus;s__Arachidicoccus_sp._BS20
Mat30_scaffold262802_2_gene_1_1	CBM32.hmm	4.4e-11	35	121	24	126	0.693548	d__Bacteria;k__norank;p__Proteobacteria;c__Betaproteobacteria;o__Methylophilales;f__Methylophilaceae;g__Methylobacillus;s__Methylobacillus_glycogenes
Mat30_scaffold262899_1_gene_1_1	CE1.hmm	6.8e-25	27	156	4	156	0.568282	d__Bacteria;k__norank;p__Proteobacteria;c__Alphaproteobacteria;o__Rhizobiales;f__Hyphomicrobiaceae;g__Pelagibacterium;s__Pelagibacterium_sp._SCN_63-23
Mat30_scaffold263059_1_gene_1_1	CBM35.hmm	2.1e-06	37	121	4	97	0.682927	d__Bacteria;k__norank;p__Bacteroidetes;c__Sphingobacteriia;o__Sphingobacteriales;f__Sphingobacteriaceae;g__Sphingobacterium;s__Sphingobacterium_sp._ML3W
Mat30_scaffold263325_2_gene_1_1	GH10.hmm	5.6e-84	8	277	579	891	0.887789	d__Bacteria;k__norank;p__Actinobacteria;c__Actinobacteria;o__Micrococcales;f__Cellulomonadaceae;g__Cellulomonas;s__Cellulomonas_cellasea
Mat30_scaffold263718_1_gene_1_1	CBM66.hmm	2e-07	1	133	119	257	0.851613	d__Bacteria;k__norank;p__Bacteroidetes;c__Sphingobacteriia;o__Sphingobacteriales;f__Sphingobacteriaceae;g__Sphingobacterium;s__Sphingobacterium_paucimobilis
Mat30_scaffold2638_1_gene_11_1	CE1.hmm	1.7e-28	1	222	18	265	0.973568	d__Bacteria;k__norank;p__Bacteroidetes;c__Chitinophagia;o__Chitinophagales;f__Chitinophagaceae;g__Niabella;s__Niabella_sp._BS26
Mat30_scaffold263825_4_gene_2_1	GH3.hmm	1.4e-16	2	69	149	215	0.310185	d__Bacteria;k__norank;p__Proteobacteria;c__Alphaproteobacteria;o__Sphingomonadales;f__Sphingomonadaceae;g__Novosphingobium;s__Novosphingobium_sp._ST904
Mat30_scaffold263825_5_gene_1_1	GH3.hmm	8.4e-42	82	215	1	151	0.615741	d__Bacteria;k__norank;p__Proteobacteria;c__Alphaproteobacteria;o__Sphingomonadales;f__Sphingomonadaceae;g__Sphingomonas;s__Sphingomonas_sp._PAMC_26617
Mat30_scaffold263861_1_gene_1_1	GH28.hmm	5.5e-33	20	159	5	173	0.427692	d__Bacteria;k__norank;p__Bacteroidetes;c__Sphingobacteriia;o__Sphingobacteriales;f__Sphingobacteriaceae;g__Sphingobacterium;s__Sphingobacterium_spiritivorum
Mat30_scaffold263979_1_gene_1_1	CE12.hmm	1.2e-48	2	158	25	172	0.742857	d__Bacteria;k__norank;p__Proteobacteria;c__Alphaproteobacteria;o__Caulobacterales;f__Caulobacteraceae;g__Caulobacter;s__norank
Mat30_scaffold2641_2_gene_1_1	CE1.hmm	4.6e-26	7	159	42	237	0.669604	d__Bacteria;k__norank;p__Bacteroidetes;c__Cytophagia;o__Cytophagales;f__Cytophagaceae;g__Runella;s__Runella_limosa
Mat30_scaffold2642_1_gene_1_1	GH105.hmm	3.1e-74	11	331	59	371	0.963855	d__Bacteria;k__norank;p__Bacteroidetes;c__Chitinophagia;o__Chitinophagales;f__Chitinophagaceae;g__norank;s__Chitinophagaceae_bacterium_PMP191F
Mat30_scaffold264504_1_gene_1_1	GH42.hmm	1.8e-87	148	366	2	218	0.587601	d__Bacteria;k__norank;p__Actinobacteria;c__Actinobacteria;o__Streptomycetales;f__Streptomycetaceae;g__Streptomyces;s__Streptomyces_sp._FxanaD5
Mat30_scaffold264811_1_gene_3_1	CE1.hmm	3.4e-06	27	127	27	117	0.440529	d__Bacteria;k__norank;p__Actinobacteria;c__Actinobacteria;o__Corynebacteriales;f__Mycobacteriaceae;g__Mycobacterium;s__Mycobacterium_hassiacum
Mat30_scaffold264868_1_gene_1_1	GH43.hmm	1.5e-41	2	155	20	205	0.616935	d__Bacteria;k__norank;p__Bacteroidetes;c__Sphingobacteriia;o__Sphingobacteriales;f__Sphingobacteriaceae;g__Sphingobacterium;s__Sphingobacterium_sp._ML3W
Mat30_scaffold265179_2_gene_1_1	CBM13.hmm	1e-05	47	124	23	98	0.409574	d__Bacteria;k__norank;p__Bacteroidetes;c__Cytophagia;o__Cytophagales;f__Cytophagaceae;g__norank;s__Cytophagaceae_bacterium_SCN_52-12
Mat30_scaffold265260_5_gene_1_1	GH3.hmm	1.1e-47	10	215	53	255	0.949074	d__Bacteria;k__norank;p__Actinobacteria;c__Actinobacteria;o__Micrococcales;f__Microbacteriaceae;g__Microbacterium;s__Microbacterium_yannicii
Mat30_scaffold265348_2_gene_1_1	CBM32.hmm	2.1e-07	6	66	78	145	0.483871	d__Bacteria;k__norank;p__Actinobacteria;c__Actinobacteria;o__Streptosporangiales;f__Streptosporangiaceae;g__Nonomuraea;s__Nonomuraea_sp._SBT364
Mat30_scaffold265625_1_gene_1_1	GH3.hmm	2.2e-65	26	215	1	205	0.875	d__Bacteria;k__norank;p__Bacteroidetes;c__Sphingobacteriia;o__Sphingobacteriales;f__Sphingobacteriaceae;g__Sphingobacterium;s__Sphingobacterium_thalpophilum
Mat30_scaffold2657_7_gene_1_1	GH105.hmm	3.7e-29	116	282	5	166	0.5	d__Bacteria;k__norank;p__Firmicutes;c__Bacilli;o__Bacillales;f__Paenibacillaceae;g__Thermobacillus;s__Thermobacillus_composti
Mat30_scaffold265866_1_gene_1_1	CE1.hmm	2.7e-09	28	128	28	122	0.440529	d__Bacteria;k__norank;p__Actinobacteria;c__Actinobacteria;o__Pseudonocardiales;f__Pseudonocardiaceae;g__Pseudonocardia;s__Pseudonocardia_autotrophica
Mat30_scaffold265941_2_gene_1_1	GH3.hmm	2e-72	3	216	41	261	0.986111	d__Bacteria;k__norank;p__Actinobacteria;c__Actinobacteria;o__Micrococcales;f__Microbacteriaceae;g__Microbacterium;s__Microbacterium_sp._SCN_70-200
Mat30_scaffold266086_1_gene_2_1	PL10.hmm	1.1e-100	1	287	40	330	0.996516	d__Bacteria;k__norank;p__Proteobacteria;c__Gammaproteobacteria;o__Xanthomonadales;f__Xanthomonadaceae;g__Pseudoxanthomonas;s__norank
Mat30_scaffold266203_1_gene_2_1	GH43.hmm	3.6e-16	88	241	18	209	0.616935	d__Bacteria;k__norank;p__Actinobacteria;c__Actinobacteria;o__Streptomycetales;f__Streptomycetaceae;g__Streptomyces;s__Streptomyces_sp._RTd22
Mat30_scaffold266396_1_gene_1_1	CE1.hmm	2.6e-08	5	117	42	157	0.493392	d__Bacteria;k__norank;p__Actinobacteria;c__Actinobacteria;o__Corynebacteriales;f__Mycobacteriaceae;g__Mycobacterium;s__Mycobacterium_houstonense
Mat30_scaffold266417_1_gene_1_1	PL22.hmm	7.3e-15	136	240	290	394	0.392453	d__Bacteria;k__norank;p__Proteobacteria;c__Betaproteobacteria;o__Rhodocyclales;f__Rhodocyclaceae;g__Azospira;s__Azospira_oryzae
Mat30_scaffold266472_2_gene_2_1	CBM13.hmm	4.2e-26	6	133	209	335	0.675532	d__Bacteria;k__norank;p__Proteobacteria;c__Deltaproteobacteria;o__Myxococcales;f__Polyangiaceae;g__Sorangium;s__Sorangium_cellulosum
Mat30_scaffold266736_1_gene_1_1	CE1.hmm	1.3e-08	27	174	31	175	0.647577	d__Bacteria;k__norank;p__Bacteroidetes;c__Cytophagia;o__Cytophagales;f__Cytophagaceae;g__Leadbetterella;s__Leadbetterella_byssophila
Mat30_scaffold266856_1_gene_1_1	GH127.hmm	9.7e-117	215	524	4	336	0.589695	d__Bacteria;k__norank;p__Verrucomicrobia;c__norank;o__norank;f__norank;g__norank;s__Verrucomicrobia_bacterium_IMCC26134
Mat30_scaffold266914_1_gene_2_1	GH42.hmm	4.4e-131	1	321	38	358	0.862534	d__Bacteria;k__norank;p__Actinobacteria;c__Actinobacteria;o__Streptosporangiales;f__Streptosporangiaceae;g__Nonomuraea;s__Nonomuraea_sp._SBT364
Mat30_scaffold2671_7_gene_15_1	GH3.hmm	2.7e-66	5	215	156	381	0.972222	d__Bacteria;k__norank;p__Actinobacteria;c__Actinobacteria;o__Pseudonocardiales;f__Pseudonocardiaceae;g__Saccharothrix;s__Saccharothrix_sp._NRRL_B-16314
Mat30_scaffold267286_1_gene_10_1	CE1.hmm	4.4e-57	1	219	30	261	0.960352	d__Bacteria;k__norank;p__Bacteroidetes;c__Sphingobacteriia;o__Sphingobacteriales;f__Sphingobacteriaceae;g__Sphingobacterium;s__Sphingobacterium_sp._21
Mat30_scaffold267615_2_gene_1_1	GH1.hmm	5.8e-53	225	417	1	220	0.447552	d__Bacteria;k__norank;p__Actinobacteria;c__Actinobacteria;o__Micrococcales;f__Microbacteriaceae;g__Microbacterium;s__norank
Mat30_scaffold267945_1_gene_1_1	GH51.hmm	5.5e-46	345	542	5	222	0.312698	d__Bacteria;k__norank;p__Actinobacteria;c__Actinobacteria;o__Micrococcales;f__Cellulomonadaceae;g__Cellulomonas;s__Cellulomonas_carbonis
Mat30_scaffold268357_1_gene_1_1	CE1.hmm	3.8e-10	22	131	63	161	0.480176	d__Bacteria;k__norank;p__Bacteroidetes;c__Sphingobacteriia;o__Sphingobacteriales;f__Sphingobacteriaceae;g__Sphingobacterium;s__Sphingobacterium_spiritivorum
Mat30_scaffold268429_1_gene_1_1	CE1.hmm	3.1e-13	85	210	20	162	0.550661	d__Bacteria;k__norank;p__Bacteroidetes;c__Sphingobacteriia;o__Sphingobacteriales;f__Sphingobacteriaceae;g__Sphingobacterium;s__Sphingobacterium_thalpophilum
Mat30_scaffold268520_1_gene_1_1	CBM35.hmm	4.1e-09	1	75	134	225	0.601626	d__Bacteria;k__norank;p__Actinobacteria;c__Actinobacteria;o__Streptosporangiales;f__Streptosporangiaceae;g__Nonomuraea;s__Nonomuraea_candida
Mat30_scaffold268697_1_gene_1_1	CE1.hmm	4.3e-08	28	138	20	141	0.484581	d__Bacteria;k__norank;p__Proteobacteria;c__Alphaproteobacteria;o__Rhodospirillales;f__Acetobacteraceae;g__Roseomonas;s__Roseomonas_cervicalis
Mat30_scaffold268811_1_gene_1_1	GH3.hmm	9.6e-72	3	195	28	233	0.888889	d__Bacteria;k__norank;p__Actinobacteria;c__Actinobacteria;o__Micrococcales;f__Microbacteriaceae;g__Microbacterium;s__Microbacterium_sediminis
Mat30_scaffold268811_1_gene_2_1	GH3.hmm	6.7e-53	17	215	149	370	0.916667	d__Bacteria;k__norank;p__Actinobacteria;c__Actinobacteria;o__Micrococcales;f__Microbacteriaceae;g__Microbacterium;s__Microbacterium_sediminis
Mat30_scaffold268854_1_gene_1_1	GH42.hmm	3.7e-09	253	369	15	133	0.312668	d__Bacteria;k__norank;p__Bacteroidetes;c__Bacteroidia;o__Bacteroidales;f__Rikenellaceae;g__Alistipes;s__Candidatus_Alistipes_marseilloanorexicus
Mat30_scaffold269121_2_gene_1_1	CE1.hmm	1.9e-09	90	220	29	149	0.572687	d__Bacteria;k__norank;p__Proteobacteria;c__Alphaproteobacteria;o__Caulobacterales;f__Caulobacteraceae;g__Phenylobacterium;s__Phenylobacterium_zucineum
Mat30_scaffold269146_4_gene_4_1	GH51.hmm	8.3e-145	83	542	3	501	0.728571	d__Bacteria;k__norank;p__Actinobacteria;c__Actinobacteria;o__Micrococcales;f__Microbacteriaceae;g__Microbacterium;s__Microbacterium_sp._Root53
Mat30_scaffold269862_1_gene_1_1	GH3.hmm	2.4e-23	82	213	1	145	0.606481	d__Bacteria;k__norank;p__Actinobacteria;c__Actinobacteria;o__Pseudonocardiales;f__Pseudonocardiaceae;g__Saccharomonospora;s__Saccharomonospora_glauca
Mat30_scaffold27_4_gene_1_1	CE1.hmm	2.2e-10	4	199	50	266	0.859031	d__Bacteria;k__norank;p__Bacteroidetes;c__Sphingobacteriia;o__Sphingobacteriales;f__Sphingobacteriaceae;g__Sphingobacterium;s__Sphingobacterium_sp._21
Mat30_scaffold270_17_gene_1_1	GH43.hmm	2.1e-56	2	247	45	331	0.987903	d__Bacteria;k__norank;p__Proteobacteria;c__Gammaproteobacteria;o__Xanthomonadales;f__Xanthomonadaceae;g__Pseudoxanthomonas;s__Pseudoxanthomonas_sp._GW2
Mat30_scaffold270202_1_gene_1_1	GH3.hmm	3.3e-37	43	202	13	180	0.736111	d__Bacteria;k__norank;p__Proteobacteria;c__Alphaproteobacteria;o__Rhizobiales;f__Rhizobiaceae;g__Rhizobium;s__Rhizobium_sp._NT-26
Mat30_scaffold270228_2_gene_2_1	CE1.hmm	3.7e-07	40	207	8	203	0.735683	d__Bacteria;k__norank;p__Proteobacteria;c__Alphaproteobacteria;o__Rhizobiales;f__Rhizobiaceae;g__Agrobacterium;s__Agrobacterium_tumefaciens
Mat30_scaffold270660_2_gene_1_1	CE8.hmm	1.6e-26	2	111	30	140	0.378472	d__Bacteria;k__norank;p__Proteobacteria;c__Gammaproteobacteria;o__Cellvibrionales;f__Cellvibrionaceae;g__Cellvibrio;s__Cellvibrio_japonicus
Mat30_scaffold270888_1_gene_1_1	CBM35.hmm	1e-20	4	105	59	170	0.821138	d__Bacteria;k__norank;p__Actinobacteria;c__Actinobacteria;o__Streptomycetales;f__Streptomycetaceae;g__Streptomyces;s__Streptomyces_xiamenensis
Mat30_scaffold270902_2_gene_2_1	CE1.hmm	5.5e-07	27	210	27	235	0.806167	d__Bacteria;k__norank;p__Actinobacteria;c__Actinobacteria;o__Micrococcales;f__Cellulomonadaceae;g__Cellulomonas;s__Cellulomonas_sp._SN7
Mat30_scaffold270987_1_gene_1_1	GH3.hmm	1e-46	78	215	2	148	0.634259	d__Bacteria;k__norank;p__Actinobacteria;c__Actinobacteria;o__Streptosporangiales;f__Streptosporangiaceae;g__Nonomuraea;s__Nonomuraea_sp._NBRC_110462
Mat30_scaffold2711_1_gene_1_1	CE1.hmm	1.3e-07	29	140	22	131	0.488987	d__Bacteria;k__norank;p__Proteobacteria;c__Alphaproteobacteria;o__Rhizobiales;f__Phyllobacteriaceae;g__Chelativorans;s__Chelativorans_sp._J32
Mat30_scaffold2713_1_gene_9_1	CE1.hmm	2.3e-11	10	193	447	651	0.806167	d__Bacteria;k__norank;p__Bacteroidetes;c__Sphingobacteriia;o__Sphingobacteriales;f__Sphingobacteriaceae;g__Sphingobacterium;s__Sphingobacterium_paucimobilis
Mat30_scaffold271392_2_gene_2_1	GH3.hmm	1.1e-51	41	215	2	185	0.805556	d__Bacteria;k__norank;p__Actinobacteria;c__Actinobacteria;o__Streptosporangiales;f__Streptosporangiaceae;g__Nonomuraea;s__Nonomuraea_sp._NBRC_110462
Mat30_scaffold271397_1_gene_1_1	GH62.hmm	9.7e-98	41	246	1	202	0.73741	d__Bacteria;k__norank;p__Actinobacteria;c__Actinobacteria;o__Streptosporangiales;f__Thermomonosporaceae;g__Actinomadura;s__Actinomadura_rubrobrunea
Mat30_scaffold271421_1_gene_2_1	GH3.hmm	1.9e-34	4	96	105	197	0.425926	d__Bacteria;k__norank;p__Actinobacteria;c__Actinobacteria;o__Streptosporangiales;f__Streptosporangiaceae;g__Nonomuraea;s__Nonomuraea_sp._SBT364
Mat30_scaffold271591_2_gene_2_1	GH51.hmm	1.4e-99	83	406	33	402	0.512698	d__Bacteria;k__norank;p__Proteobacteria;c__Alphaproteobacteria;o__Sphingomonadales;f__Erythrobacteraceae;g__Altererythrobacter;s__Altererythrobacter_sp._Root672
Mat30_scaffold271646_1_gene_1_1	CE1.hmm	7.3e-06	25	149	87	271	0.546256	d__Bacteria;k__norank;p__Actinobacteria;c__Actinobacteria;o__Pseudonocardiales;f__Pseudonocardiaceae;g__Saccharomonospora;s__Saccharomonospora_glauca
Mat30_scaffold271674_1_gene_1_1	GH1.hmm	1.6e-77	5	182	60	236	0.412587	d__Bacteria;k__norank;p__Actinobacteria;c__Actinobacteria;o__Micrococcales;f__Microbacteriaceae;g__Agromyces;s__Agromyces_sp._AR33
Mat30_scaffold271837_2_gene_1_1	CE1.hmm	3.6e-12	92	214	61	193	0.537445	d__Bacteria;k__norank;p__Bacteroidetes;c__Sphingobacteriia;o__Sphingobacteriales;f__Sphingobacteriaceae;g__Sphingobacterium;s__Sphingobacterium_sp._21
Mat30_scaffold271893_1_gene_1_1	GH3.hmm	4.9e-37	78	215	1	131	0.634259	d__Bacteria;k__norank;p__Proteobacteria;c__Alphaproteobacteria;o__Sphingomonadales;f__Sphingomonadaceae;g__Novosphingobium;s__Novosphingobium_sp._AAP93
Mat30_scaffold271949_2_gene_2_1	GH53.hmm	3.8e-20	101	309	110	346	0.608187	d__Bacteria;k__norank;p__Firmicutes;c__Bacilli;o__Bacillales;f__Paenibacillaceae;g__Paenibacillus;s__Paenibacillus_sp._1-49
Mat30_scaffold272_10_gene_1_1	GH106.hmm	6e-91	129	503	4	374	0.453883	d__Bacteria;k__norank;p__Bacteroidetes;c__Cytophagia;o__Cytophagales;f__Cytophagaceae;g__Dyadobacter;s__Dyadobacter_crusticola
Mat30_scaffold272_3_gene_2_1	GH106.hmm	4.5e-122	2	493	38	598	0.595874	d__Bacteria;k__norank;p__Bacteroidetes;c__Cytophagia;o__Cytophagales;f__Cytophagaceae;g__Dyadobacter;s__Dyadobacter_crusticola
Mat30_scaffold272_5_gene_1_1	GH106.hmm	4.7e-78	573	823	5	257	0.303398	d__Bacteria;k__norank;p__Bacteroidetes;c__Cytophagia;o__Cytophagales;f__Cytophagaceae;g__Spirosoma;s__Spirosoma_panaciterrae
Mat30_scaffold272474_1_gene_1_1	GH28.hmm	6.4e-11	99	218	47	179	0.366154	d__Bacteria;k__norank;p__Firmicutes;c__Bacilli;o__Bacillales;f__Paenibacillaceae;g__Paenibacillus;s__Paenibacillus_amylolyticus
Mat30_scaffold272513_1_gene_1_1	GH43.hmm	2.7e-24	3	124	36	186	0.487903	d__Bacteria;k__norank;p__Verrucomicrobia;c__norank;o__norank;f__norank;g__norank;s__Verrucomicrobia_bacterium_IMCC26134
Mat30_scaffold272526_4_gene_1_1	CE1.hmm	4.8e-07	106	207	30	208	0.444934	d__Bacteria;k__norank;p__Actinobacteria;c__Actinobacteria;o__Streptosporangiales;f__Streptosporangiaceae;g__Nonomuraea;s__Nonomuraea_sp._SBT364
Mat30_scaffold272902_4_gene_2_1	CE1.hmm	5.2e-08	80	155	65	141	0.330396	d__Bacteria;k__norank;p__Proteobacteria;c__Alphaproteobacteria;o__Rhizobiales;f__Hyphomicrobiaceae;g__Hyphomicrobium;s__Hyphomicrobium_sp._SCN_65-11
Mat30_scaffold272903_1_gene_2_1	CE1.hmm	3.3e-11	5	219	54	299	0.942731	d__Bacteria;k__norank;p__Bacteroidetes;c__Sphingobacteriia;o__Sphingobacteriales;f__Sphingobacteriaceae;g__Pedobacter;s__Pedobacter_sp._KP-2
Mat30_scaffold272987_1_gene_1_1	GH3.hmm	6.5e-31	8	120	59	175	0.518519	d__Bacteria;k__norank;p__Actinobacteria;c__Actinobacteria;o__Micrococcales;f__Dermacoccaceae;g__Dermacoccus;s__Dermacoccus_sp._CCH2-D9
Mat30_scaffold273132_2_gene_3_1	CE1.hmm	9.4e-49	2	225	24	275	0.982379	d__Bacteria;k__norank;p__Proteobacteria;c__Alphaproteobacteria;o__Sphingomonadales;f__Erythrobacteraceae;g__Altererythrobacter;s__Altererythrobacter_sp._Root672
Mat30_scaffold273161_1_gene_2_1	CE1.hmm	1e-08	27	139	56	157	0.493392	d__Bacteria;k__norank;p__Actinobacteria;c__Actinobacteria;o__Propionibacteriales;f__Nocardioidaceae;g__Aeromicrobium;s__Aeromicrobium_sp._Root472D3
Mat30_scaffold273242_1_gene_1_1	CE1.hmm	9.5e-32	77	221	25	167	0.634361	d__Bacteria;k__norank;p__Bacteroidetes;c__Cytophagia;o__Cytophagales;f__Cytophagaceae;g__Rudanella;s__Rudanella_lutea
Mat30_scaffold273303_1_gene_2_1	CE1.hmm	7e-42	6	220	52	335	0.942731	d__Bacteria;k__norank;p__Proteobacteria;c__Alphaproteobacteria;o__Caulobacterales;f__Caulobacteraceae;g__Caulobacter;s__Caulobacter_sp._Root1455
Mat30_scaffold273322_2_gene_1_1	GH4.hmm	5.9e-45	50	177	2	127	0.709497	d__Bacteria;k__norank;p__Actinobacteria;c__Actinobacteria;o__Streptosporangiales;f__Streptosporangiaceae;g__Microtetraspora;s__Microtetraspora_malaysiensis
Mat30_scaffold273330_6_gene_1_1	GH3.hmm	4.7e-52	10	216	52	277	0.953704	d__Bacteria;k__norank;p__Proteobacteria;c__Betaproteobacteria;o__Burkholderiales;f__Alcaligenaceae;g__Bordetella;s__Bordetella_sp._SCN_67-23
Mat30_scaffold273402_1_gene_1_1	CBM32.hmm	1.2e-12	37	110	31	117	0.58871	d__Bacteria;k__norank;p__Firmicutes;c__Bacilli;o__Bacillales;f__Paenibacillaceae;g__unclassified_Paenibacillusolyticus
Mat30_scaffold273596_2_gene_1_1	CBM32.hmm	4.9e-22	10	123	161	274	0.91129	d__Bacteria;k__norank;p__Bacteroidetes;c__Cytophagia;o__Cytophagales;f__Cytophagaceae;g__Dyadobacter;s__Dyadobacter_fermentans
Mat30_scaffold2737_13_gene_4_1	GH127.hmm	5.7e-172	1	524	38	561	0.998092	d__Bacteria;k__norank;p__Actinobacteria;c__Actinobacteria;o__Micrococcales;f__Cellulomonadaceae;g__Cellulomonas;s__Cellulomonas_fimi
Mat30_scaffold2737_17_gene_2_1	GH43.hmm	6e-50	1	247	42	349	0.991935	d__Bacteria;k__norank;p__Actinobacteria;c__Actinobacteria;o__Micrococcales;f__Cellulomonadaceae;g__Cellulomonas;s__Cellulomonas_fimi
Mat30_scaffold2740_13_gene_3_1	GH3.hmm	3.7e-68	3	215	83	304	0.981481	d__Bacteria;k__norank;p__Proteobacteria;c__Gammaproteobacteria;o__Xanthomonadales;f__Xanthomonadaceae;g__Pseudoxanthomonas;s__Pseudoxanthomonas_sp._J31
Mat30_scaffold274215_2_gene_1_1	CE1.hmm	9e-06	24	141	30	147	0.515419	d__Bacteria;k__norank;p__Bacteroidetes;c__Sphingobacteriia;o__Sphingobacteriales;f__Sphingobacteriaceae;g__Sphingobacterium;s__Sphingobacterium_thalpophilum
Mat30_scaffold274335_1_gene_1_1	GH59.hmm	6.6e-98	190	630	2	522	0.697306	d__Bacteria;k__norank;p__Actinobacteria;c__Actinobacteria;o__Streptomycetales;f__Streptomycetaceae;g__Streptomyces;s__Streptomyces_sp._Root369
Mat30_scaffold274429_2_gene_1_1	CE1.hmm	2e-27	6	141	6	147	0.594714	d__Bacteria;k__norank;p__Actinobacteria;c__Actinobacteria;o__Micromonosporales;f__Micromonosporaceae;g__Micromonospora;s__Micromonospora_rosaria
Mat30_scaffold274632_1_gene_3_1	CBM32.hmm	2.1e-08	17	122	30	148	0.846774	d__Bacteria;k__norank;p__Actinobacteria;c__Actinobacteria;o__Streptosporangiales;f__Streptosporangiaceae;g__Nonomuraea;s__Nonomuraea_sp._SBT364
Mat30_scaffold274734_1_gene_1_1	GH43.hmm	1e-18	148	247	2	97	0.399194	d__Bacteria;k__norank;p__Actinobacteria;c__Actinobacteria;o__Streptomycetales;f__Streptomycetaceae;g__Streptomyces;s__Streptomyces_sp._HmicA12
Mat30_scaffold274858_1_gene_1_1	CE12.hmm	3.2e-63	15	210	4	197	0.928571	d__Bacteria;k__norank;p__Bacteroidetes;c__Sphingobacteriia;o__Sphingobacteriales;f__Sphingobacteriaceae;g__Sphingobacterium;s__Sphingobacterium_thalpophilum
Mat30_scaffold274972_2_gene_1_1	CBM32.hmm	2.9e-06	11	122	184	308	0.895161	d__Bacteria;k__norank;p__Actinobacteria;c__Actinobacteria;o__Pseudonocardiales;f__Pseudonocardiaceae;g__Saccharomonospora;s__Saccharomonospora_glauca
Mat30_scaffold274984_2_gene_1_1	GH2.hmm	3.1e-47	469	750	10	300	0.37367	d__Bacteria;k__norank;p__Actinobacteria;c__Actinobacteria;o__Streptosporangiales;f__Streptosporangiaceae;g__Nonomuraea;s__Nonomuraea_sp._SBT364
Mat30_scaffold275286_1_gene_2_1	GH3.hmm	1.4e-52	25	180	6	166	0.717593	d__Bacteria;k__norank;p__Verrucomicrobia;c__Opitutae;o__Opitutales;f__Opitutaceae;g__Opitutus;s__Opitutus_terrae
Mat30_scaffold275301_1_gene_1_1	PL9.hmm	4.4e-09	34	157	24	162	0.328877	d__Bacteria;k__norank;p__Actinobacteria;c__Actinobacteria;o__Streptomycetales;f__Streptomycetaceae;g__Streptomyces;s__Streptomyces_sp._SBT349
Mat30_scaffold275417_1_gene_1_1	CE1.hmm	2e-49	1	219	21	268	0.960352	d__Bacteria;k__norank;p__Proteobacteria;c__Alphaproteobacteria;o__Rhizobiales;f__Rhizobiaceae;g__Rhizobium;s__Rhizobium_sp._PDO1-076
Mat30_scaffold275590_1_gene_1_1	CBM32.hmm	8.8e-10	11	71	113	183	0.483871	d__Bacteria;k__norank;p__Bacteroidetes;c__Bacteroidia;o__Bacteroidales;f__Porphyromonadaceae;g__Proteiniphilum;s__Proteiniphilum_saccharofermentans
Mat30_scaffold275925_1_gene_1_1	GH43.hmm	2.1e-19	107	226	5	127	0.479839	d__Bacteria;k__norank;p__Bacteroidetes;c__Bacteroidia;o__Bacteroidales;f__Prolixibacteraceae;g__Draconibacterium;s__Draconibacterium_sediminis
Mat30_scaffold276357_2_gene_1_1	CE1.hmm	2.8e-10	8	174	30	199	0.731278	d__Bacteria;k__norank;p__Bacteroidetes;c__Flavobacteriia;o__Flavobacteriales;f__Flavobacteriaceae;g__Flavobacterium;s__Flavobacterium_sp._Leaf82
Mat30_scaffold276856_3_gene_1_1	CE1.hmm	3.3e-09	56	143	110	270	0.38326	d__Bacteria;k__norank;p__Proteobacteria;c__Betaproteobacteria;o__Burkholderiales;f__Alcaligenaceae;g__Bordetella;s__Bordetella_sp._SCN_67-23
Mat30_scaffold276955_3_gene_1_1	GH10.hmm	1.3e-71	110	303	2	190	0.636964	d__Bacteria;k__norank;p__Actinobacteria;c__Actinobacteria;o__Streptomycetales;f__Streptomycetaceae;g__Streptomyces;s__Streptomyces_sp._SBT349
Mat30_scaffold277_6_gene_2_1	GH43.hmm+CBM32.hmm	3.8e-41	7	246	49	323	0.96371	d__Bacteria;k__norank;p__Bacteroidetes;c__Sphingobacteriia;o__Sphingobacteriales;f__norank;g__norank;s__Sphingobacteriales_bacterium_SCN_48-20
Mat30_scaffold277_8_gene_2_1	GH43.hmm+CBM32.hmm	2.1e-38	10	245	51	317	0.947581	d__Bacteria;k__norank;p__Bacteroidetes;c__Sphingobacteriia;o__Sphingobacteriales;f__Sphingobacteriaceae;g__Pedobacter;s__Pedobacter_oryzae
Mat30_scaffold277_9_gene_1_1	GH3.hmm	1.4e-72	3	216	91	312	0.986111	d__Bacteria;k__norank;p__Bacteroidetes;c__Sphingobacteriia;o__Sphingobacteriales;f__Sphingobacteriaceae;g__Sphingobacterium;s__Sphingobacterium_sp._ACCC_05744
Mat30_scaffold277036_1_gene_2_1	GH78.hmm	7.4e-42	268	499	8	229	0.458333	d__Bacteria;k__norank;p__Actinobacteria;c__Actinobacteria;o__Micrococcales;f__Dermabacteraceae;g__Brachybacterium;s__Brachybacterium_paraconglomeratum
Mat30_scaffold27713_2_gene_1_1	GH2.hmm	2.8e-43	26	253	19	306	0.301862	d__Bacteria;k__norank;p__Bacteroidetes;c__Sphingobacteriia;o__Sphingobacteriales;f__Sphingobacteriaceae;g__Pedobacter;s__Pedobacter_arcticus
Mat30_scaffold277268_2_gene_1_1	GH43.hmm+CBM32.hmm	5.7e-28	20	194	79	395	0.701613	d__Bacteria;k__norank;p__Actinobacteria;c__Actinobacteria;o__Micrococcales;f__Microbacteriaceae;g__Microbacterium;s__Microbacterium_sp._HM58-2
Mat30_scaffold277410_4_gene_2_1	CE1.hmm	9.1e-06	6	150	150	279	0.634361	d__Bacteria;k__norank;p__Proteobacteria;c__Betaproteobacteria;o__Burkholderiales;f__Comamonadaceae;g__Hylemonella;s__Hylemonella_gracilis
Mat30_scaffold277483_2_gene_1_1	GH3.hmm	4.4e-53	3	159	63	220	0.722222	d__Bacteria;k__norank;p__Actinobacteria;c__Actinobacteria;o__Pseudonocardiales;f__Pseudonocardiaceae;g__Saccharomonospora;s__Saccharomonospora_glauca
Mat30_scaffold277643_1_gene_1_1	CBM32.hmm	4.7e-07	15	65	80	140	0.403226	d__Bacteria;k__norank;p__Actinobacteria;c__Actinobacteria;o__Frankiales;f__Frankiaceae;g__Frankia;s__Frankia_sp._QA3
Mat30_scaffold277659_2_gene_12_1	GH1.hmm	4.9e-156	7	427	22	453	0.979021	d__Bacteria;k__norank;p__Proteobacteria;c__Betaproteobacteria;o__Burkholderiales;f__norank;g__Methylibium;s__Methylibium_sp._CF059
Mat30_scaffold277960_1_gene_1_1	GH43.hmm	1.7e-48	2	191	25	251	0.762097	d__Bacteria;k__norank;p__Proteobacteria;c__Alphaproteobacteria;o__Sphingomonadales;f__Erythrobacteraceae;g__Altererythrobacter;s__Altererythrobacter_sp._Root672
Mat30_scaffold2780_4_gene_9_1	CE1.hmm	2e-08	28	129	88	188	0.444934	d__Bacteria;k__norank;p__Actinobacteria;c__Actinobacteria;o__Pseudonocardiales;f__Pseudonocardiaceae;g__Kutzneria;s__Kutzneria_albida
Mat30_scaffold278055_1_gene_3_1	GH43.hmm	1.7e-37	47	244	4	237	0.794355	d__Bacteria;k__norank;p__Actinobacteria;c__Actinobacteria;o__Pseudonocardiales;f__Pseudonocardiaceae;g__Kibdelosporangium;s__Kibdelosporangium_sp._MJ126-NF4
Mat30_scaffold278288_1_gene_1_1	PL22.hmm	2.7e-09	140	242	166	272	0.384906	d__Bacteria;k__norank;p__Proteobacteria;c__Alphaproteobacteria;o__Kordiimonadales;f__Kordiimonadaceae;g__Kordiimonas;s__Kordiimonas_gwangyangensis
Mat30_scaffold278812_1_gene_1_1	GH43.hmm	2.2e-28	107	247	1	175	0.564516	d__Bacteria;k__norank;p__Proteobacteria;c__Alphaproteobacteria;o__Rhizobiales;f__Rhizobiaceae;g__Rhizobium;s__Rhizobium_sp._PDO1-076
Mat30_scaffold278888_2_gene_2_1	CE1.hmm	1.1e-26	1	209	33	249	0.9163	d__Bacteria;k__norank;p__Proteobacteria;c__Alphaproteobacteria;o__Caulobacterales;f__Caulobacteraceae;g__Caulobacter;s__Caulobacter_sp._UNC358MFTsu5.1
Mat30_scaffold2789_4_gene_2_1	CE1.hmm	3.2e-06	28	143	25	142	0.506608	d__Bacteria;k__norank;p__Firmicutes;c__Bacilli;o__Bacillales;f__Paenibacillaceae;g__Thermobacillus;s__Thermobacillus_composti
Mat30_scaffold279132_2_gene_1_1	GH10.hmm	5.2e-50	96	278	3	200	0.60066	d__Bacteria;k__norank;p__Proteobacteria;c__Alphaproteobacteria;o__Caulobacterales;f__Caulobacteraceae;g__Asticcacaulis;s__Asticcacaulis_excentricus
Mat30_scaffold279182_1_gene_1_1	CE1.hmm	6.9e-36	1	141	28	169	0.61674	d__Bacteria;k__norank;p__Actinobacteria;c__Actinobacteria;o__Streptosporangiales;f__Thermomonosporaceae;g__Thermomonospora;s__Thermomonospora_curvata
Mat30_scaffold279305_1_gene_1_1	CBM66.hmm	1.1e-06	36	155	3	144	0.767742	d__Bacteria;k__norank;p__Bacteroidetes;c__Sphingobacteriia;o__Sphingobacteriales;f__Sphingobacteriaceae;g__Sphingobacterium;s__Sphingobacterium_thalpophilum
Mat30_scaffold279386_1_gene_4_1	CBM32.hmm	8.4e-11	35	116	261	377	0.653226	d__Bacteria;k__norank;p__Bacteroidetes;c__Sphingobacteriia;o__Sphingobacteriales;f__Sphingobacteriaceae;g__norank;s__Sphingobacteriaceae_bacterium_DW12
Mat30_scaffold279423_1_gene_1_1	CE1.hmm	1.7e-09	135	225	10	99	0.396476	d__Bacteria;k__norank;p__Proteobacteria;c__Betaproteobacteria;o__Burkholderiales;f__Alcaligenaceae;g__Bordetella;s__Bordetella_sp._SCN_67-23
Mat30_scaffold279872_1_gene_2_1	GH3.hmm	1e-18	147	216	4	81	0.319444	d__Bacteria;k__norank;p__Actinobacteria;c__Actinobacteria;o__Micrococcales;f__Cellulomonadaceae;g__Cellulomonas;s__Cellulomonas_fimi
Mat30_scaffold279898_1_gene_1_1	CBM32.hmm	2.3e-06	19	81	69	150	0.5	d__Bacteria;k__norank;p__Bacteroidetes;c__Sphingobacteriia;o__Sphingobacteriales;f__Sphingobacteriaceae;g__Pseudopedobacter;s__Pseudopedobacter_saltans
Mat30_scaffold279987_1_gene_1_1	GH3.hmm	5.2e-57	3	172	2	173	0.782407	d__Bacteria;k__norank;p__Bacteroidetes;c__Sphingobacteriia;o__Sphingobacteriales;f__Sphingobacteriaceae;g__Pedobacter;s__Pedobacter_oryzae
Mat30_scaffold280020_1_gene_1_1	PL1.hmm	1.6e-17	36	113	117	193	0.381188	d__Bacteria;k__norank;p__Bacteroidetes;c__Sphingobacteriia;o__Sphingobacteriales;f__Sphingobacteriaceae;g__Sphingobacterium;s__Sphingobacterium_sp._ACCC_05744
Mat30_scaffold280181_1_gene_1_1	CBM66.hmm	2e-09	5	147	204	355	0.916129	d__Bacteria;k__norank;p__Actinobacteria;c__Actinobacteria;o__Streptosporangiales;f__Streptosporangiaceae;g__Nonomuraea;s__Nonomuraea_sp._SBT364
Mat30_scaffold280316_1_gene_2_1	GH4.hmm	2.3e-57	1	178	2	171	0.988827	d__Bacteria;k__norank;p__Actinobacteria;c__Actinobacteria;o__Micromonosporales;f__Micromonosporaceae;g__Micromonospora;s__Micromonospora_rhizosphaerae
Mat30_scaffold280411_1_gene_1_1	CE1.hmm	1.7e-06	27	140	24	128	0.497797	d__Bacteria;k__norank;p__Actinobacteria;c__Actinobacteria;o__Pseudonocardiales;f__Pseudonocardiaceae;g__Amycolatopsis;s__Amycolatopsis_azurea
Mat30_scaffold280584_2_gene_1_1	CE1.hmm	9.7e-07	28	143	59	184	0.506608	d__Bacteria;k__norank;p__Actinobacteria;c__Actinobacteria;o__Pseudonocardiales;f__Pseudonocardiaceae;g__Saccharomonospora;s__Saccharomonospora_glauca
Mat30_scaffold280605_1_gene_1_1	CBM32.hmm	5.4e-16	6	83	48	132	0.620968	d__Bacteria;k__norank;p__Actinobacteria;c__Actinobacteria;o__Micromonosporales;f__Micromonosporaceae;g__Actinoplanes;s__Actinoplanes_friuliensis
Mat30_scaffold280780_1_gene_1_1	GH51.hmm	4.6e-92	83	432	6	387	0.553968	d__Bacteria;k__norank;p__Actinobacteria;c__Actinobacteria;o__Pseudonocardiales;f__Pseudonocardiaceae;g__Sciscionella;s__Sciscionella_marina
Mat30_scaffold280915_2_gene_1_1	CE12.hmm	1.9e-73	1	210	2	208	0.995238	d__Bacteria;k__norank;p__Bacteroidetes;c__Sphingobacteriia;o__Sphingobacteriales;f__Sphingobacteriaceae;g__Sphingobacterium;s__Sphingobacterium_sp._ACCC_05744
Mat30_scaffold281066_1_gene_1_1	CE1.hmm	8.1e-12	27	147	23	143	0.528634	d__Bacteria;k__norank;p__Actinobacteria;c__Actinobacteria;o__Micromonosporales;f__Micromonosporaceae;g__Dactylosporangium;s__Dactylosporangium_aurantiacum
Mat30_scaffold281352_2_gene_1_1	GH1.hmm	2.7e-83	4	167	2	164	0.379953	d__Bacteria;k__norank;p__Actinobacteria;c__Actinobacteria;o__Streptosporangiales;f__Thermomonosporaceae;g__Thermomonospora;s__Thermomonospora_curvata
Mat30_scaffold281430_2_gene_1_1	GH53.hmm	2.3e-79	114	342	1	235	0.666667	d__Bacteria;k__norank;p__Actinobacteria;c__Actinobacteria;o__Streptomycetales;f__Streptomycetaceae;g__Streptomyces;s__Streptomyces_acidiscabies
Mat30_scaffold281471_2_gene_1_1	GH43.hmm	1.3e-53	1	248	48	349	0.995968	d__Bacteria;k__norank;p__Bacteroidetes;c__Sphingobacteriia;o__Sphingobacteriales;f__Sphingobacteriaceae;g__norank;s__Sphingobacteriaceae_bacterium_DW12
Mat30_scaffold281484_1_gene_1_1	GH105.hmm	1.5e-76	8	202	17	217	0.584337	d__Bacteria;k__norank;p__Bacteroidetes;c__Sphingobacteriia;o__Sphingobacteriales;f__Sphingobacteriaceae;g__Sphingobacterium;s__Sphingobacterium_thalpophilum
Mat30_scaffold281629_1_gene_1_1	CE1.hmm	2.4e-16	22	142	24	162	0.528634	d__Bacteria;k__norank;p__Proteobacteria;c__Betaproteobacteria;o__Burkholderiales;f__Alcaligenaceae;g__Achromobacter;s__Achromobacter_sp.
Mat30_scaffold281750_4_gene_2_1	CBM13.hmm	7.9e-12	10	131	36	152	0.643617	d__Bacteria;k__norank;p__Actinobacteria;c__Actinobacteria;o__Pseudonocardiales;f__Pseudonocardiaceae;g__Saccharomonospora;s__Saccharomonospora_glauca
Mat30_scaffold281806_1_gene_2_1	CE1.hmm	9.7e-29	6	136	41	184	0.572687	d__Bacteria;k__norank;p__Proteobacteria;c__Deltaproteobacteria;o__Myxococcales;f__Sandaracinaceae;g__Sandaracinus;s__Sandaracinus_amylolyticus
Mat30_scaffold281861_1_gene_1_1	GH1.hmm	1.7e-42	57	391	28	361	0.778555	d__Bacteria;k__norank;p__Proteobacteria;c__Alphaproteobacteria;o__Caulobacterales;f__Caulobacteraceae;g__Phenylobacterium;s__Phenylobacterium_zucineum
Mat30_scaffold282018_2_gene_2_1	CBM32.hmm	1.4e-07	14	123	165	315	0.879032	d__Bacteria;k__norank;p__Bacteroidetes;c__Sphingobacteriia;o__Sphingobacteriales;f__Sphingobacteriaceae;g__Sphingobacterium;s__Sphingobacterium_sp._PM2-P1-29
Mat30_scaffold282059_1_gene_1_1	GH1.hmm	1.3e-76	186	425	6	260	0.55711	d__Bacteria;k__norank;p__Proteobacteria;c__Alphaproteobacteria;o__Rhizobiales;f__Rhizobiaceae;g__Rhizobium;s__Rhizobium_selenitireducens
Mat30_scaffold282217_1_gene_1_1	PL11.hmm	8.4e-90	4	232	29	276	0.376238	d__Bacteria;k__norank;p__Actinobacteria;c__Actinobacteria;o__Streptosporangiales;f__Streptosporangiaceae;g__Nonomuraea;s__Nonomuraea_coxensis
Mat30_scaffold282221_1_gene_1_1	GH3.hmm	1.8e-34	95	216	1	132	0.560185	d__Bacteria;k__norank;p__Actinobacteria;c__Actinobacteria;o__Streptomycetales;f__Streptomycetaceae;g__Streptomyces;s__Streptomyces_sp._UNC401CLCol
Mat30_scaffold282223_4_gene_1_1	CE1.hmm	1.3e-10	25	143	29	158	0.519824	d__Bacteria;k__norank;p__Proteobacteria;c__Betaproteobacteria;o__Burkholderiales;f__Alcaligenaceae;g__Bordetella;s__Bordetella_sp._SCN_67-23
Mat30_scaffold282411_2_gene_1_1	GH1.hmm	3.6e-72	211	420	6	249	0.487179	d__Bacteria;k__norank;p__Actinobacteria;c__Actinobacteria;o__Streptomycetales;f__Streptomycetaceae;g__Streptomyces;s__Streptomyces_sp._SBT349
Mat30_scaffold283_1_gene_7_1	CE1.hmm	9e-10	24	143	37	185	0.524229	d__Bacteria;k__norank;p__Firmicutes;c__Bacilli;o__Bacillales;f__Bacillaceae;g__Geobacillus;s__norank
Mat30_scaffold283288_2_gene_1_1	GH127.hmm	2.7e-19	56	271	23	242	0.410305	d__Bacteria;k__norank;p__Proteobacteria;c__Gammaproteobacteria;o__Xanthomonadales;f__Xanthomonadaceae;g__Luteimonas;s__Luteimonas_sp._FCS-9
Mat30_scaffold283330_1_gene_1_1	GH78.hmm	9.7e-162	36	504	1	482	0.928571	d__Bacteria;k__norank;p__Bacteroidetes;c__Sphingobacteriia;o__Sphingobacteriales;f__Sphingobacteriaceae;g__Pseudopedobacter;s__Pseudopedobacter_saltans
Mat30_scaffold283364_1_gene_2_1	CE1.hmm	1.2e-06	52	142	118	216	0.396476	d__Bacteria;k__norank;p__Actinobacteria;c__Actinobacteria;o__Micrococcales;f__Microbacteriaceae;g__Microbacterium;s__Microbacterium_sediminis
Mat30_scaffold283391_1_gene_1_1	GH1.hmm	3e-45	205	427	7	239	0.517483	d__Bacteria;k__norank;p__Actinobacteria;c__Actinobacteria;o__Corynebacteriales;f__Mycobacteriaceae;g__Mycobacterium;s__Mycobacterium_phlei
Mat30_scaffold283477_1_gene_1_1	GH127.hmm	9e-29	265	485	3	225	0.419847	d__Bacteria;k__norank;p__Bacteroidetes;c__Sphingobacteriia;o__Sphingobacteriales;f__Sphingobacteriaceae;g__Sphingobacterium;s__Sphingobacterium_sp._21
Mat30_scaffold283611_1_gene_1_1	GH127.hmm	1.5e-115	1	357	20	350	0.679389	d__Bacteria;k__norank;p__Actinobacteria;c__Actinobacteria;o__Streptosporangiales;f__Streptosporangiaceae;g__Nonomuraea;s__Nonomuraea_sp._NBRC_110462
Mat30_scaffold283728_1_gene_14_1	CE1.hmm	1.7e-11	23	127	68	161	0.45815	d__Bacteria;k__norank;p__Bacteroidetes;c__Sphingobacteriia;o__Sphingobacteriales;f__Sphingobacteriaceae;g__Pedobacter;s__Pedobacter_oryzae
Mat30_scaffold283728_1_gene_3_1	CE1.hmm	4.1e-55	1	218	31	260	0.955947	d__Bacteria;k__norank;p__Bacteroidetes;c__Chitinophagia;o__Chitinophagales;f__Chitinophagaceae;g__Flavihumibacter;s__Flavihumibacter_sp._ZG627
Mat30_scaffold283777_2_gene_1_1	GH2.hmm	6.1e-86	26	532	8	702	0.672872	d__Bacteria;k__norank;p__Actinobacteria;c__Actinobacteria;o__Micrococcales;f__Microbacteriaceae;g__Leifsonia;s__Leifsonia_aquatica
Mat30_scaffold283961_3_gene_2_1	CE1.hmm	2.4e-08	86	172	13	126	0.378855	d__Bacteria;k__norank;p__Bacteroidetes;c__Flavobacteriia;o__Flavobacteriales;f__Flavobacteriaceae;g__Flavobacterium;s__Flavobacterium_filum
Mat30_scaffold284120_1_gene_1_1	GH43.hmm	1.8e-21	3	91	96	198	0.354839	d__Bacteria;k__norank;p__Bacteroidetes;c__Cytophagia;o__Cytophagales;f__Cytophagaceae;g__Rhodonellum;s__Rhodonellum_psychrophilum
Mat30_scaffold284345_1_gene_1_1	PL11.hmm+CE12.hmm	9.7e-150	3	316	664	978	0.516502	d__Bacteria;k__norank;p__Actinobacteria;c__Actinobacteria;o__Micrococcales;f__Ruaniaceae;g__Ruania;s__Ruania_albidiflava
Mat30_scaffold284441_2_gene_2_1	CE1.hmm	5.5e-07	50	143	207	322	0.409692	d__Bacteria;k__norank;p__Proteobacteria;c__Alphaproteobacteria;o__Sphingomonadales;f__Sphingomonadaceae;g__Sphingomonas;s__Sphingomonas_soli
Mat30_scaffold284491_1_gene_2_1	GH3.hmm	5.5e-16	3	81	65	162	0.361111	d__Bacteria;k__norank;p__Actinobacteria;c__Actinobacteria;o__Streptosporangiales;f__Streptosporangiaceae;g__Nonomuraea;s__Nonomuraea_candida
Mat30_scaffold284664_1_gene_1_1	GH28.hmm	1.6e-66	95	277	39	246	0.56	d__Bacteria;k__norank;p__Proteobacteria;c__Gammaproteobacteria;o__Cellvibrionales;f__Cellvibrionaceae;g__Cellvibrio;s__Cellvibrio_japonicus
Mat30_scaffold284690_1_gene_1_1	CBM66.hmm	4.4e-10	91	154	95	157	0.406452	d__Bacteria;k__norank;p__Bacteroidetes;c__Bacteroidia;o__Marinilabiliaceae;f__Bacteroidia;g__ Alkalitalea;s__Alkalitalea_saponilacus
Mat30_scaffold284874_1_gene_1_1	GH1.hmm	6.2e-85	17	288	1	273	0.631702	d__Bacteria;k__norank;p__Proteobacteria;c__Alphaproteobacteria;o__Rhizobiales;f__Bradyrhizobiaceae;g__Bosea;s__Bosea_sp._117
Mat30_scaffold285044_1_gene_1_1	GH43.hmm+CBM32.hmm	1.9e-16	145	245	30	144	0.403226	d__Bacteria;k__norank;p__Bacteroidetes;c__Sphingobacteriia;o__Sphingobacteriales;f__Sphingobacteriaceae;g__Sphingobacterium;s__Sphingobacterium_sp._ACCC_05744
Mat30_scaffold285117_1_gene_2_1	CBM32.hmm	1.8e-07	6	64	515	580	0.467742	d__Bacteria;k__norank;p__Actinobacteria;c__Actinobacteria;o__norank;f__norank;g__norank;s__actinobacterium_LLX17
Mat30_scaffold285678_2_gene_1_1	CE1.hmm	1e-23	9	158	53	201	0.656388	d__Bacteria;k__norank;p__Proteobacteria;c__Alphaproteobacteria;o__Rhodospirillales;f__Acetobacteraceae;g__Roseomonas;s__Roseomonas_cervicalis
Mat30_scaffold285749_2_gene_2_1	GH53.hmm	1.3e-77	1	201	34	224	0.584795	d__Bacteria;k__norank;p__Actinobacteria;c__Actinobacteria;o__Streptosporangiales;f__Streptosporangiaceae;g__Nonomuraea;s__Nonomuraea_sp._SBT364
Mat30_scaffold285762_1_gene_3_1	CE1.hmm	1.3e-08	29	175	22	202	0.643172	d__Bacteria;k__norank;p__Proteobacteria;c__Alphaproteobacteria;o__Rhizobiales;f__Hyphomicrobiaceae;g__Hyphomicrobium;s__Hyphomicrobium_sp._SCN_65-11
Mat30_scaffold285845_3_gene_14_1	CE1.hmm	5.5e-11	27	209	20	193	0.801762	d__Bacteria;k__norank;p__Bacteroidetes;c__Cytophagia;o__Cytophagales;f__Cytophagaceae;g__Dyadobacter;s__Dyadobacter_fermentans
Mat30_scaffold285940_1_gene_1_1	GH3.hmm	3.1e-54	28	215	4	205	0.865741	d__Bacteria;k__norank;p__norank;c__norank;o__norank;f__norank;g__norank;s__norank.sp 3
Mat30_scaffold286149_2_gene_2_1	CE1.hmm	2.5e-06	57	142	119	213	0.374449	d__Bacteria;k__norank;p__Actinobacteria;c__Actinobacteria;o__Micrococcales;f__Microbacteriaceae;g__Microbacterium;s__Microbacterium_sediminis
Mat30_scaffold286625_1_gene_2_1	GH1.hmm	9.9e-164	9	428	2	436	0.97669	d__Bacteria;k__norank;p__Actinobacteria;c__Actinobacteria;o__Streptosporangiales;f__Streptosporangiaceae;g__Nonomuraea;s__Nonomuraea_sp._SBT364
Mat30_scaffold286840_1_gene_1_1	PL1.hmm	2.7e-25	45	199	5	171	0.762376	d__Bacteria;k__norank;p__Verrucomicrobia;c__norank;o__norank;f__norank;g__norank;s__Verrucomicrobia_bacterium_IMCC26134
Mat30_scaffold286985_2_gene_1_1	GH3.hmm	8.6e-49	7	185	104	294	0.824074	d__Bacteria;k__norank;p__Bacteroidetes;c__Sphingobacteriia;o__Sphingobacteriales;f__Sphingobacteriaceae;g__Sphingobacterium;s__Sphingobacterium_sp._21
Mat30_scaffold286994_1_gene_3_1	CE1.hmm	1.9e-08	29	133	16	109	0.45815	d__Bacteria;k__norank;p__Bacteroidetes;c__Flavobacteriia;o__Flavobacteriales;f__Flavobacteriaceae;g__Flavobacterium;s__Flavobacterium_subsaxonicum
Mat30_scaffold287033_1_gene_2_1	GH127.hmm	2e-76	1	254	47	296	0.482824	d__Bacteria;k__norank;p__Bacteroidetes;c__Sphingobacteriia;o__Sphingobacteriales;f__Sphingobacteriaceae;g__Sphingobacterium;s__Sphingobacterium_sp._ACCC_05744
Mat30_scaffold287033_2_gene_1_1	GH127.hmm	2.3e-77	274	480	1	224	0.39313	d__Bacteria;k__norank;p__Bacteroidetes;c__Sphingobacteriia;o__Sphingobacteriales;f__Sphingobacteriaceae;g__Sphingobacterium;s__Sphingobacterium_sp._ACCC_05744
Mat30_scaffold287043_1_gene_1_1	CBM35.hmm	2.3e-22	1	122	636	779	0.98374	d__Bacteria;k__norank;p__Actinobacteria;c__Actinobacteria;o__Glycomycetales;f__Glycomycetaceae;g__Glycomyces;s__Glycomyces_arizonensis
Mat30_scaffold287070_1_gene_2_1	GH1.hmm	2e-78	2	168	2	166	0.386946	d__Bacteria;k__norank;p__Actinobacteria;c__Actinobacteria;o__Micrococcales;f__Microbacteriaceae;g__Microbacterium;s__Microbacterium_sediminis
Mat30_scaffold287161_1_gene_1_1	CE1.hmm	1.7e-07	80	161	74	154	0.356828	d__Bacteria;k__norank;p__Bacteroidetes;c__Cytophagia;o__Cytophagales;f__Cytophagaceae;g__Rudanella;s__Rudanella_lutea
Mat30_scaffold287261_2_gene_1_1	GH127.hmm	1.8e-54	52	500	62	505	0.854962	d__Bacteria;k__norank;p__Proteobacteria;c__Gammaproteobacteria;o__Xanthomonadales;f__Xanthomonadaceae;g__Luteimonas;s__Luteimonas_sp._FCS-9
Mat30_scaffold287352_2_gene_2_1	CE1.hmm	3.2e-19	23	207	12	174	0.810573	d__Bacteria;k__norank;p__Bacteroidetes;c__Flavobacteriia;o__Flavobacteriales;f__Flavobacteriaceae;g__Myroides;s__Myroides_odoratimimus
Mat30_scaffold287371_1_gene_1_1	CE1.hmm	1.2e-11	77	208	243	410	0.577093	d__Bacteria;k__norank;p__Proteobacteria;c__Deltaproteobacteria;o__Myxococcales;f__Cystobacteraceae;g__Archangium;s__Archangium_gephyra
Mat30_scaffold2874_16_gene_7_1	CE1.hmm	7.4e-08	28	143	100	302	0.506608	d__Bacteria;k__norank;p__Proteobacteria;c__Betaproteobacteria;o__Burkholderiales;f__Alcaligenaceae;g__Achromobacter;s__Achromobacter_sp._Root565
Mat30_scaffold287421_1_gene_1_1	GH43.hmm	2.9e-41	45	222	1	209	0.71371	d__Bacteria;k__norank;p__Bacteroidetes;c__Sphingobacteriia;o__Sphingobacteriales;f__Sphingobacteriaceae;g__Sphingobacterium;s__Sphingobacterium_sp._Ag1
Mat30_scaffold287671_1_gene_1_1	GH105.hmm	4.5e-43	195	331	1	150	0.409639	d__Bacteria;k__norank;p__Bacteroidetes;c__Sphingobacteriia;o__Sphingobacteriales;f__Sphingobacteriaceae;g__Sphingobacterium;s__Sphingobacterium_thalpophilum
Mat30_scaffold287676_2_gene_6_1	GH1.hmm	3e-22	50	402	25	343	0.820513	d__Bacteria;k__norank;p__Proteobacteria;c__Gammaproteobacteria;o__Oceanospirillales;f__Halomonadaceae;g__Halomonas;s__Halomonas_zhanjiangensis
Mat30_scaffold287780_1_gene_1_1	GH2.hmm	2e-74	24	444	3	534	0.558511	d__Bacteria;k__norank;p__Bacteroidetes;c__Bacteroidia;o__Bacteroidales;f__Bacteroidaceae;g__Bacteroides;s__Bacteroides_oleiciplenus
Mat30_scaffold287999_3_gene_2_1	CE1.hmm	1.8e-42	43	224	2	216	0.797357	d__Bacteria;k__norank;p__Proteobacteria;c__Gammaproteobacteria;o__Cellvibrionales;f__Halieaceae;g__norank;s__marine_gamma_proteobacterium_HTCC2148
Mat30_scaffold288036_3_gene_1_1	CBM35.hmm	4.2e-07	11	111	32	134	0.813008	d__Bacteria;k__norank;p__Proteobacteria;c__Deltaproteobacteria;o__Myxococcales;f__Cystobacteraceae;g__Hyalangium;s__Hyalangium_minutum
Mat30_scaffold288154_1_gene_1_1	CE1.hmm	5.3e-31	6	214	222	410	0.9163	d__Bacteria;k__norank;p__Actinobacteria;c__Actinobacteria;o__Micromonosporales;f__Micromonosporaceae;g__Actinoplanes;s__Actinoplanes_globisporus
Mat30_scaffold288260_2_gene_3_1	GH2.hmm	2.2e-77	58	492	12	642	0.577128	d__Bacteria;k__norank;p__Bacteroidetes;c__Cytophagia;o__Cytophagales;f__Cytophagaceae;g__norank;s__Cytophagaceae_bacterium_SCN_52-12
Mat30_scaffold288437_2_gene_2_1	CBM13.hmm	1.5e-12	73	135	1	58	0.329787	d__Bacteria;k__norank;p__Firmicutes;c__Bacilli;o__Bacillales;f__Paenibacillaceae;g__Paenibacillus;s__Paenibacillus_curdlanolyticus
Mat30_scaffold288500_1_gene_1_1	CE1.hmm	8.6e-19	5	207	93	311	0.889868	d__Bacteria;k__norank;p__Bacteroidetes;c__Flavobacteriia;o__Flavobacteriales;f__Flavobacteriaceae;g__Flavobacterium;s__Flavobacterium_psychrophilum
Mat30_scaffold288755_1_gene_1_1	GH10.hmm	1.1e-89	7	299	202	530	0.963696	d__Bacteria;k__norank;p__Actinobacteria;c__Actinobacteria;o__Micrococcales;f__Microbacteriaceae;g__Microbacterium;s__Microbacterium_sp._Root166
Mat30_scaffold2888_16_gene_2_1	GH10.hmm	1.6e-52	33	301	74	355	0.884488	d__Bacteria;k__norank;p__Actinobacteria;c__Actinobacteria;o__Micrococcales;f__Promicromonosporaceae;g__Promicromonospora;s__Promicromonospora_kroppenstedtii
Mat30_scaffold288826_1_gene_2_1	CE12.hmm	2.3e-12	2	155	7	160	0.728571	d__Bacteria;k__norank;p__Actinobacteria;c__Actinobacteria;o__Micrococcales;f__Microbacteriaceae;g__Microbacterium;s__Microbacterium_gubbeenense
Mat30_scaffold289245_1_gene_1_1	GH43.hmm	3.5e-15	46	241	2	226	0.78629	d__Bacteria;k__norank;p__Verrucomicrobia;c__Verrucomicrobiae;o__Verrucomicrobiales;f__norank;g__norank;s__Verrucomicrobiae_bacterium_DG1235
Mat30_scaffold289572_1_gene_8_1	CE1.hmm	5.2e-08	27	143	55	195	0.511013	d__Bacteria;k__norank;p__Proteobacteria;c__Betaproteobacteria;o__Burkholderiales;f__norank;g__norank;s__[Polyangium]_brachysporum
Mat30_scaffold289582_1_gene_1_1	CBM13.hmm	7.2e-29	10	135	355	482	0.664894	d__Bacteria;k__norank;p__Actinobacteria;c__Actinobacteria;o__Catenulisporales;f__Catenulisporaceae;g__Catenulispora;s__uncultured_Catenulispora_sp.
Mat30_scaffold289644_1_gene_1_1	GH3.hmm	3.2e-73	3	215	104	325	0.981481	d__Bacteria;k__norank;p__Bacteroidetes;c__Chitinophagia;o__Chitinophagales;f__Saprospiraceae;g__Lewinella;s__Lewinella_sp._4G2
Mat30_scaffold289798_2_gene_1_1	CE1.hmm	6e-13	102	221	27	174	0.524229	d__Bacteria;k__norank;p__Proteobacteria;c__Deltaproteobacteria;o__Myxococcales;f__Sandaracinaceae;g__Sandaracinus;s__Sandaracinus_amylolyticus
Mat30_scaffold289799_1_gene_1_1	CE1.hmm	1.3e-15	7	143	109	253	0.599119	d__Bacteria;k__norank;p__Proteobacteria;c__Deltaproteobacteria;o__Myxococcales;f__Nannocystaceae;g__Plesiocystis;s__Plesiocystis_pacifica
Mat30_scaffold289841_1_gene_2_1	GH42.hmm	1.5e-105	1	260	19	276	0.698113	d__Bacteria;k__norank;p__Actinobacteria;c__Actinobacteria;o__Micrococcales;f__Microbacteriaceae;g__Microbacterium;s__Microbacterium_hydrocarbonoxydans
Mat30_scaffold289907_1_gene_2_1	CE1.hmm	1.2e-06	29	143	17	142	0.502203	d__Bacteria;k__norank;p__Proteobacteria;c__Alphaproteobacteria;o__Rhizobiales;f__Rhizobiaceae;g__Rhizobium;s__Rhizobium_selenitireducens
Mat30_scaffold289947_2_gene_1_1	GH10.hmm	1.1e-49	6	134	31	161	0.422442	d__Bacteria;k__norank;p__Actinobacteria;c__Actinobacteria;o__Streptosporangiales;f__Streptosporangiaceae;g__Herbidospora;s__Herbidospora_yilanensis
Mat30_scaffold289947_3_gene_1_1	GH10.hmm+CBM13.hmm	6.5e-38	175	303	4	124	0.422442	d__Bacteria;k__norank;p__Actinobacteria;c__Actinobacteria;o__Streptosporangiales;f__Streptosporangiaceae;g__Planobispora;s__Planobispora_rosea
Mat30_scaffold289976_1_gene_1_1	GH127.hmm	1.5e-103	172	391	1	233	0.417939	d__Bacteria;k__norank;p__Firmicutes;c__Bacilli;o__Bacillales;f__Paenibacillaceae;g__Thermobacillus;s__Thermobacillus_composti
Mat30_scaffold289987_2_gene_1_1	CE1.hmm	2.4e-08	27	140	26	133	0.497797	d__Bacteria;k__norank;p__Actinobacteria;c__Rubrobacteria;o__Rubrobacterales;f__Rubrobacteraceae;g__Rubrobacter;s__Rubrobacter_aplysinae
Mat30_scaffold290150_2_gene_1_1	CE12.hmm	6.6e-07	2	204	42	238	0.961905	d__Bacteria;k__norank;p__Proteobacteria;c__Deltaproteobacteria;o__Myxococcales;f__Myxococcaceae;g__Corallococcus;s__Corallococcus_coralloides
Mat30_scaffold290277_1_gene_1_1	CE1.hmm	1.2e-07	74	192	61	171	0.519824	d__Bacteria;k__norank;p__Proteobacteria;c__Alphaproteobacteria;o__Rhizobiales;f__Hyphomicrobiaceae;g__Hyphomicrobium;s__Hyphomicrobium_sp._SCN_65-11
Mat30_scaffold290315_1_gene_1_1	CE1.hmm	2.7e-06	27	131	25	115	0.45815	d__Bacteria;k__norank;p__Actinobacteria;c__Actinobacteria;o__Streptosporangiales;f__Nocardiopsaceae;g__Thermobifida;s__Thermobifida_halotolerans
Mat30_scaffold290399_1_gene_1_1	GH127.hmm	3.5e-31	178	523	22	337	0.658397	d__Bacteria;k__norank;p__Proteobacteria;c__Alphaproteobacteria;o__Caulobacterales;f__Caulobacteraceae;g__Caulobacter;s__Caulobacter_sp._Root1472
Mat30_scaffold290505_2_gene_1_1	CE1.hmm	1.7e-08	9	126	13	134	0.515419	d__Bacteria;k__norank;p__Actinobacteria;c__Actinobacteria;o__Corynebacteriales;f__Mycobacteriaceae;g__Mycobacterium;s__Mycobacterium_sp._155
Mat30_scaffold290534_1_gene_1_1	CE1.hmm	1.9e-14	7	117	55	161	0.484581	d__Bacteria;k__norank;p__Actinobacteria;c__Actinobacteria;o__Corynebacteriales;f__Mycobacteriaceae;g__Mycobacterium;s__Mycobacterium_phlei
Mat30_scaffold290612_1_gene_3_1	GH1.hmm	1.9e-137	56	428	1	397	0.867133	d__Bacteria;k__norank;p__Actinobacteria;c__Actinobacteria;o__Pseudonocardiales;f__Pseudonocardiaceae;g__Saccharomonospora;s__Saccharomonospora_glauca
Mat30_scaffold290880_1_gene_1_1	PL11.hmm	2.9e-84	265	476	1	261	0.348185	d__Bacteria;k__norank;p__Actinobacteria;c__Actinobacteria;o__Streptosporangiales;f__Streptosporangiaceae;g__Nonomuraea;s__Nonomuraea_sp._SBT364
Mat30_scaffold291151_2_gene_1_1	GH78.hmm	1.5e-09	206	361	15	201	0.30754	d__Bacteria;k__norank;p__Bacteroidetes;c__Sphingobacteriia;o__Sphingobacteriales;f__Sphingobacteriaceae;g__Sphingobacterium;s__Sphingobacterium_sp._21
Mat30_scaffold291178_1_gene_1_1	GH43.hmm	1.5e-50	24	225	1	246	0.810484	d__Bacteria;k__norank;p__Firmicutes;c__Bacilli;o__Bacillales;f__Paenibacillaceae;g__Thermobacillus;s__Thermobacillus_composti
Mat30_scaffold291231_2_gene_1_1	GH43.hmm	3.1e-11	9	100	77	194	0.366935	d__Bacteria;k__norank;p__Bacteroidetes;c__Flavobacteriia;o__Flavobacteriales;f__Flavobacteriaceae;g__Flavobacterium;s__Flavobacterium_denitrificans
Mat30_scaffold291484_2_gene_1_1	PL9.hmm	8.6e-08	11	191	43	275	0.481283	d__Bacteria;k__norank;p__Proteobacteria;c__Gammaproteobacteria;o__Thiotrichales;f__Thiotrichaceae;g__Beggiatoa;s__Beggiatoa_sp._4572_84
Mat30_scaffold291589_1_gene_1_1	GH28.hmm	2e-22	171	318	1	165	0.452308	d__Bacteria;k__norank;p__Verrucomicrobia;c__Verrucomicrobiae;o__Verrucomicrobiales;f__Verrucomicrobiaceae;g__Verrucomicrobium;s__Verrucomicrobium_bacterium_GAS474
Mat30_scaffold291632_2_gene_1_1	GH35.hmm	1.4e-59	3	189	50	237	0.605863	d__Bacteria;k__norank;p__Actinobacteria;c__Actinobacteria;o__Micrococcales;f__Promicromonosporaceae;g__Promicromonospora;s__Promicromonospora_sukumoe
Mat30_scaffold291724_1_gene_1_1	PL22.hmm	1.7e-11	107	202	23	115	0.358491	d__Bacteria;k__norank;p__Bacteroidetes;c__Sphingobacteriia;o__Sphingobacteriales;f__Sphingobacteriaceae;g__Sphingobacterium;s__Sphingobacterium_paucimobilis
Mat30_scaffold291886_1_gene_1_1	PL11.hmm	1.9e-110	333	576	1	247	0.40099	d__Bacteria;k__norank;p__Bacteroidetes;c__Chitinophagia;o__Chitinophagales;f__Chitinophagaceae;g__norank;s__Chitinophagaceae_bacterium_PMP191F
Mat30_scaffold291897_1_gene_1_1	GH2.hmm	8.5e-102	23	394	72	497	0.493351	d__Bacteria;k__norank;p__Actinobacteria;c__Actinobacteria;o__Pseudonocardiales;f__Pseudonocardiaceae;g__Saccharomonospora;s__Saccharomonospora_glauca
Mat30_scaffold291898_1_gene_1_1	GH78.hmm	5.2e-162	3	504	246	764	0.994048	d__Bacteria;k__norank;p__Actinobacteria;c__Actinobacteria;o__Micrococcales;f__Microbacteriaceae;g__Microbacterium;s__Microbacterium_indicum
Mat30_scaffold291989_1_gene_3_1	GH4.hmm	2.3e-60	1	178	5	181	0.988827	d__Bacteria;k__norank;p__Actinobacteria;c__Actinobacteria;o__Streptosporangiales;f__Streptosporangiaceae;g__Nonomuraea;s__Nonomuraea_coxensis
Mat30_scaffold292022_2_gene_1_1	CE1.hmm	6.9e-08	49	121	107	175	0.317181	d__Bacteria;k__norank;p__Actinobacteria;c__Actinobacteria;o__Streptosporangiales;f__Streptosporangiaceae;g__Nonomuraea;s__Nonomuraea_sp._SBT364
Mat30_scaffold292196_2_gene_1_1	GH78.hmm	8.6e-19	204	363	39	227	0.315476	d__Bacteria;k__norank;p__Proteobacteria;c__Alphaproteobacteria;o__Rhizobiales;f__Methylobacteriaceae;g__Microvirga;s__Microvirga_flocculans
Mat30_scaffold292601_1_gene_2_1	GH10.hmm	5.5e-32	158	303	1	164	0.478548	d__Bacteria;k__norank;p__Proteobacteria;c__Alphaproteobacteria;o__Caulobacterales;f__Caulobacteraceae;g__Phenylobacterium;s__Phenylobacterium_zucineum
Mat30_scaffold292628_1_gene_2_1	CE1.hmm	1.2e-10	14	207	18	206	0.85022	d__Bacteria;k__norank;p__Proteobacteria;c__Alphaproteobacteria;o__Rhodospirillales;f__Rhodospirillaceae;g__Inquilinus;s__Inquilinus_limosus
Mat30_scaffold292864_1_gene_1_1	GH43.hmm	1.7e-35	12	135	32	183	0.495968	d__Bacteria;k__norank;p__Bacteroidetes;c__Sphingobacteriia;o__Sphingobacteriales;f__Sphingobacteriaceae;g__Sphingobacterium;s__Sphingobacterium_sp._ACCC_05744
Mat30_scaffold292864_1_gene_2_1	GH43.hmm	1.1e-45	46	247	2	251	0.810484	d__Bacteria;k__norank;p__Bacteroidetes;c__Sphingobacteriia;o__Sphingobacteriales;f__Sphingobacteriaceae;g__Sphingobacterium;s__Sphingobacterium_sp._ACCC_05744
Mat30_scaffold292949_1_gene_1_1	PL1.hmm	1.1e-44	31	200	165	346	0.836634	d__Bacteria;k__norank;p__Verrucomicrobia;c__Opitutae;o__Opitutales;f__Opitutaceae;g__norank;s__Opitutaceae_bacterium_TSB47
Mat30_scaffold292981_1_gene_1_1	GH3.hmm	1.5e-43	4	164	105	270	0.740741	d__Bacteria;k__norank;p__Bacteroidetes;c__Flavobacteriia;o__Flavobacteriales;f__Flavobacteriaceae;g__Flavobacterium;s__Flavobacterium_sasangense
Mat30_scaffold292991_1_gene_1_1	CBM35.hmm	3.1e-26	1	118	192	317	0.95122	d__Bacteria;k__norank;p__Actinobacteria;c__Actinobacteria;o__Streptosporangiales;f__Streptosporangiaceae;g__Nonomuraea;s__Nonomuraea_candida
Mat30_scaffold293212_1_gene_2_1	GH1.hmm	2.9e-87	49	317	2	269	0.624709	d__Bacteria;k__norank;p__Proteobacteria;c__Alphaproteobacteria;o__Rhizobiales;f__Hyphomicrobiaceae;g__Devosia;s__Devosia_sp._Root105
Mat30_scaffold293236_2_gene_2_1	CE1.hmm	2.5e-35	46	224	3	213	0.784141	d__Bacteria;k__norank;p__Proteobacteria;c__Alphaproteobacteria;o__Rhizobiales;f__Methylobacteriaceae;g__Microvirga;s__Microvirga_lotononidis
Mat30_scaffold293300_2_gene_1_1	GH2.hmm	6.4e-33	291	533	2	303	0.321809	d__Bacteria;k__norank;p__Bacteroidetes;c__Flavobacteriia;o__Flavobacteriales;f__Flavobacteriaceae;g__Zobellia;s__Zobellia_galactanivorans
Mat30_scaffold293361_1_gene_1_1	CE1.hmm	1.8e-15	5	194	420	624	0.832599	d__Bacteria;k__norank;p__Bacteroidetes;c__Flavobacteriia;o__Flavobacteriales;f__Flavobacteriaceae;g__Flavobacterium;s__Flavobacterium_sp._316
Mat30_scaffold2934_36_gene_4_1	GH43.hmm	2.3e-50	3	246	39	350	0.979839	d__Bacteria;k__norank;p__Bacteroidetes;c__Sphingobacteriia;o__Sphingobacteriales;f__Sphingobacteriaceae;g__Sphingobacterium;s__Sphingobacterium_sp._21
Mat30_scaffold293446_1_gene_2_1	CE1.hmm	7.5e-27	25	222	2	203	0.867841	d__Bacteria;k__norank;p__Actinobacteria;c__Actinobacteria;o__Geodermatophilales;f__Geodermatophilaceae;g__norank;s__Geodermatophilaceae_bacterium_URHB0062
Mat30_scaffold293585_1_gene_1_1	CE1.hmm	1.2e-08	9	126	45	162	0.515419	d__Bacteria;k__norank;p__Proteobacteria;c__Alphaproteobacteria;o__Rhizobiales;f__Methylobacteriaceae;g__Microvirga;s__Microvirga_vignae
Mat30_scaffold293713_1_gene_1_1	CE1.hmm	4.4e-13	28	217	20	200	0.832599	d__Bacteria;k__norank;p__Bacteroidetes;c__Flavobacteriia;o__Flavobacteriales;f__Flavobacteriaceae;g__Chryseobacterium;s__norank
Mat30_scaffold293829_1_gene_1_1	CBM66.hmm	1.8e-11	5	135	191	318	0.83871	d__Bacteria;k__norank;p__Actinobacteria;c__Actinobacteria;o__Pseudonocardiales;f__Pseudonocardiaceae;g__Saccharomonospora;s__Saccharomonospora_glauca
Mat30_scaffold294_6_gene_1_1	GH3.hmm	1.6e-60	6	216	227	446	0.972222	d__Bacteria;k__norank;p__Firmicutes;c__Bacilli;o__Bacillales;f__Paenibacillaceae;g__Thermobacillus;s__Thermobacillus_composti
Mat30_scaffold294148_1_gene_1_1	GH42.hmm	1.1e-107	23	265	1	245	0.652291	d__Bacteria;k__norank;p__Actinobacteria;c__Actinobacteria;o__Micrococcales;f__Intrasporangiaceae;g__Phycicoccus;s__Phycicoccus_sp._Soil803
Mat30_scaffold294276_1_gene_2_1	CE12.hmm	7.9e-43	63	210	1	139	0.7	d__Bacteria;k__norank;p__Actinobacteria;c__Actinobacteria;o__Streptomycetales;f__Streptomycetaceae;g__Streptomyces;s__Streptomyces_sp._NRRL_F-5650
Mat30_scaffold294295_1_gene_1_1	PL3.hmm	2.1e-74	3	197	28	215	0.984772	d__Bacteria;k__norank;p__Actinobacteria;c__Actinobacteria;o__Streptosporangiales;f__Streptosporangiaceae;g__Nonomuraea;s__Nonomuraea_sp._SBT364
Mat30_scaffold294574_1_gene_1_1	GH51.hmm	1.2e-134	82	519	2	475	0.693651	d__Bacteria;k__norank;p__Actinobacteria;c__Actinobacteria;o__Micrococcales;f__Microbacteriaceae;g__Microbacterium;s__Microbacterium_sp._Leaf288
Mat30_scaffold294629_1_gene_1_1	CE1.hmm	6.3e-08	105	208	80	214	0.453744	d__Bacteria;k__norank;p__Proteobacteria;c__Alphaproteobacteria;o__Rhodospirillales;f__Rhodospirillaceae;g__Skermanella;s__Skermanella_aerolata
Mat30_scaffold294644_1_gene_1_1	GH1.hmm	8.4e-91	4	425	3	405	0.981352	d__Bacteria;k__norank;p__Actinobacteria;c__Actinobacteria;o__Micrococcales;f__Microbacteriaceae;g__Microbacterium;s__Microbacterium_indicum
Mat30_scaffold294914_1_gene_1_1	GH2.hmm	2.5e-92	215	463	3	284	0.329787	d__Bacteria;k__norank;p__Bacteroidetes;c__Sphingobacteriia;o__Sphingobacteriales;f__Sphingobacteriaceae;g__Sphingobacterium;s__Sphingobacterium_thalpophilum
Mat30_scaffold294949_1_gene_1_1	CBM35.hmm+GH43.hmm	5.8e-12	1	122	98	217	0.98374	d__Bacteria;k__norank;p__Actinobacteria;c__Actinobacteria;o__Streptosporangiales;f__Thermomonosporaceae;g__Thermomonospora;s__Thermomonospora_curvata
Mat30_scaffold294991_1_gene_1_1	CE1.hmm	2.5e-11	7	144	59	221	0.603524	d__Bacteria;k__norank;p__Proteobacteria;c__Alphaproteobacteria;o__Caulobacterales;f__Caulobacteraceae;g__Phenylobacterium;s__norank
Mat30_scaffold295055_1_gene_1_1	GH53.hmm	1.5e-123	2	342	45	405	0.994152	d__Bacteria;k__norank;p__Actinobacteria;c__Actinobacteria;o__Micrococcales;f__Beutenbergiaceae;g__Beutenbergia;s__Beutenbergia_cavernae
Mat30_scaffold295055_2_gene_1_1	GH53.hmm	5.5e-92	1	258	4	255	0.751462	d__Bacteria;k__norank;p__Actinobacteria;c__Actinobacteria;o__Micrococcales;f__Microbacteriaceae;g__Microbacterium;s__Microbacterium_testaceum
Mat30_scaffold295383_1_gene_1_1	CE1.hmm	2.6e-28	2	221	14	235	0.964758	d__Bacteria;k__norank;p__Firmicutes;c__Bacilli;o__Bacillales;f__Bacillaceae;g__Caldibacillus;s__Caldibacillus_debilis
Mat30_scaffold295406_1_gene_1_1	GH43.hmm	2.2e-27	1	128	11	172	0.512097	d__Bacteria;k__norank;p__Bacteroidetes;c__Bacteroidia;o__Bacteroidales;f__Bacteroidaceae;g__Bacteroides;s__Bacteroides_plebeius
Mat30_scaffold295443_1_gene_2_1	GH3.hmm	8.8e-27	4	95	88	198	0.421296	d__Bacteria;k__norank;p__Actinobacteria;c__Actinobacteria;o__Pseudonocardiales;f__Pseudonocardiaceae;g__Saccharomonospora;s__Saccharomonospora_glauca
Mat30_scaffold295457_1_gene_2_1	CE1.hmm	9.6e-08	72	207	60	219	0.594714	d__Bacteria;k__norank;p__Proteobacteria;c__Alphaproteobacteria;o__Sphingomonadales;f__Sphingomonadaceae;g__Sphingomonas;s__Sphingomonas_sp._SKA58
Mat30_scaffold295592_1_gene_1_1	CE1.hmm	2.6e-14	10	155	402	560	0.638767	d__Bacteria;k__norank;p__Actinobacteria;c__Actinobacteria;o__Streptosporangiales;f__Streptosporangiaceae;g__Nonomuraea;s__Nonomuraea_candida
Mat30_scaffold295606_1_gene_2_1	GH3.hmm	8.4e-33	9	156	56	213	0.680556	d__Bacteria;k__norank;p__Proteobacteria;c__Gammaproteobacteria;o__norank;f__norank;g__norank;s__Gammaproteobacteria_bacterium_BRH_c0
Mat30_scaffold295810_1_gene_1_1	GH3.hmm	1.6e-72	3	216	128	350	0.986111	d__Bacteria;k__norank;p__Actinobacteria;c__Actinobacteria;o__Streptosporangiales;f__Streptosporangiaceae;g__Nonomuraea;s__Nonomuraea_coxensis
Mat30_scaffold2960_4_gene_3_1	CE1.hmm	1.1e-39	1	140	10	154	0.612335	d__Bacteria;k__norank;p__Firmicutes;c__Bacilli;o__Bacillales;f__Paenibacillaceae;g__Thermobacillus;s__Thermobacillus_composti
Mat30_scaffold296050_2_gene_2_1	CE1.hmm	3.2e-11	23	129	70	167	0.46696	d__Bacteria;k__norank;p__Actinobacteria;c__Actinobacteria;o__Propionibacteriales;f__Nocardioidaceae;g__Aeromicrobium;s__Aeromicrobium_massiliense
Mat30_scaffold296061_1_gene_3_1	CE1.hmm	5.1e-10	22	142	59	180	0.528634	d__Bacteria;k__norank;p__Proteobacteria;c__Alphaproteobacteria;o__Rhizobiales;f__Rhizobiaceae;g__Rhizobium_fredii;s__Rhizobium_fredii_USDA
Mat30_scaffold296269_2_gene_1_1	PL1.hmm	1.8e-29	35	180	13	172	0.717822	d__Bacteria;k__norank;p__Bacteroidetes;c__Sphingobacteriia;o__Sphingobacteriales;f__Sphingobacteriaceae;g__Sphingobacterium;s__Sphingobacterium_thalpophilum
Mat30_scaffold296425_1_gene_15_1	CBM32.hmm	5.7e-11	17	109	615	727	0.741935	d__Bacteria;k__norank;p__Bacteroidetes;c__Sphingobacteriia;o__Sphingobacteriales;f__Sphingobacteriaceae;g__Sphingobacterium;s__Sphingobacterium_spiritivorum
Mat30_scaffold296526_1_gene_5_1	CE1.hmm	3.2e-06	29	133	7	99	0.45815	d__Bacteria;k__norank;p__Actinobacteria;c__Actinobacteria;o__Micrococcales;f__Cellulomonadaceae;g__Cellulomonas;s__Cellulomonas_gilvus
Mat30_scaffold296697_2_gene_1_1	CBM66.hmm	2.1e-19	19	154	667	799	0.870968	d__Bacteria;k__norank;p__Proteobacteria;c__Gammaproteobacteria;o__Oceanospirillales;f__Alcanivoracaceae;g__Alcanivorax;s__Alcanivorax_sp._DG881
Mat30_scaffold296924_1_gene_7_1	CE1.hmm	4.7e-19	5	203	384	602	0.872247	d__Bacteria;k__norank;p__Bacteroidetes;c__Sphingobacteriia;o__Sphingobacteriales;f__Sphingobacteriaceae;g__norank;s__Sphingobacteriaceae_bacterium_DW12
Mat30_scaffold296941_1_gene_1_1	GH2.hmm	4.7e-63	147	377	21	307	0.305851	d__Bacteria;k__norank;p__Bacteroidetes;c__Sphingobacteriia;o__Sphingobacteriales;f__Sphingobacteriaceae;g__Sphingobacterium;s__Sphingobacterium_thalpophilum
Mat30_scaffold296952_1_gene_1_1	GH4.hmm	2e-59	1	177	2	176	0.98324	d__Bacteria;k__norank;p__Actinobacteria;c__Actinobacteria;o__Jiangellales;f__Jiangellaceae;g__Jiangella;s__Jiangella_gansuensis
Mat30_scaffold297017_1_gene_10_1	GH42.hmm	4.4e-162	1	370	17	386	0.994609	d__Bacteria;k__norank;p__Actinobacteria;c__Actinobacteria;o__Streptosporangiales;f__Streptosporangiaceae;g__Nonomuraea;s__Nonomuraea_candida
Mat30_scaffold2971_18_gene_7_1	CE1.hmm	5e-12	8	135	46	171	0.559471	d__Bacteria;k__norank;p__Proteobacteria;c__Gammaproteobacteria;o__Nevskiales;f__Sinobacteraceae;g__Solimonas;s__Solimonas_soli
Mat30_scaffold297101_2_gene_1_1	GH3.hmm	6.2e-37	10	162	58	221	0.703704	d__Bacteria;k__norank;p__Proteobacteria;c__Acidithiobacillia;o__Acidithiobacillales;f__norank;g__norank;s__Acidithiobacillales_bacterium_SM1_46
Mat30_scaffold297438_1_gene_1_1	CE1.hmm	6.7e-30	7	140	229	368	0.585903	d__Bacteria;k__norank;p__Actinobacteria;c__Actinobacteria;o__Micromonosporales;f__Micromonosporaceae;g__Actinoplanes;s__Actinoplanes_globisporus
Mat30_scaffold297456_1_gene_2_1	CE1.hmm	4.5e-07	27	197	36	217	0.748899	d__Bacteria;k__norank;p__Actinobacteria;c__Actinobacteria;o__Pseudonocardiales;f__Pseudonocardiaceae;g__Saccharomonospora;s__Saccharomonospora_glauca
Mat30_scaffold297489_1_gene_2_1	CBM61.hmm	2.9e-10	3	140	96	243	0.971631	d__Bacteria;k__norank;p__Actinobacteria;c__Actinobacteria;o__Micrococcales;f__Microbacteriaceae;g__Microbacterium;s__Microbacterium_arborescens
Mat30_scaffold297503_1_gene_1_1	PL11.hmm	2.6e-134	262	583	6	372	0.529703	d__Bacteria;k__norank;p__Actinobacteria;c__Actinobacteria;o__Streptomycetales;f__Streptomycetaceae;g__Streptomyces;s__Streptomyces_sp._SBT349
Mat30_scaffold297531_1_gene_1_1	GH1.hmm	2e-56	280	427	2	170	0.342657	d__Bacteria;k__norank;p__Actinobacteria;c__Actinobacteria;o__Streptomycetales;f__Streptomycetaceae;g__Streptomyces;s__Streptomyces_sp._SBT349
Mat30_scaffold297575_1_gene_1_1	CE1.hmm	5.9e-07	79	185	39	164	0.46696	d__Bacteria;k__norank;p__Bacteroidetes;c__Flavobacteriia;o__Flavobacteriales;f__Flavobacteriaceae;g__Flavobacterium;s__Flavobacterium_sp._F52
Mat30_scaffold297644_1_gene_6_1	CBM66.hmm	6.6e-06	103	153	170	218	0.322581	d__Bacteria;k__norank;p__Bacteroidetes;c__Sphingobacteriia;o__Sphingobacteriales;f__Sphingobacteriaceae;g__Sphingobacterium;s__Sphingobacterium_sp._PM2-P1-29
Mat30_scaffold297681_1_gene_1_1	CE1.hmm	1.7e-07	27	142	27	131	0.506608	d__Bacteria;k__norank;p__Actinobacteria;c__Actinobacteria;o__Micrococcales;f__Microbacteriaceae;g__Microbacterium;s__Microbacterium_sediminis
Mat30_scaffold297724_2_gene_2_1	CBM32.hmm	2.1e-16	17	122	527	645	0.846774	d__Bacteria;k__norank;p__Bacteroidetes;c__Sphingobacteriia;o__Sphingobacteriales;f__Sphingobacteriaceae;g__Sphingobacterium;s__Sphingobacterium_sp._21
Mat30_scaffold297782_2_gene_2_1	PL9.hmm	4e-06	12	146	136	290	0.358289	d__Bacteria;k__norank;p__Proteobacteria;c__Deltaproteobacteria;o__Myxococcales;f__Naanocystineae;g__Nannocystis;s__Nannocystis_exedens
Mat30_scaffold297784_2_gene_1_1	CBM13.hmm	1.8e-06	37	164	76	153	0.675532	d__Bacteria;k__norank;p__Bacteroidetes;c__Flavobacteriia;o__Flavobacteriales;f__Flavobacteriaceae;g__Epilithonimonas;s__Epilithonimonas_tenax
Mat30_scaffold297794_1_gene_51_1	CE1.hmm	3.7e-07	27	134	20	113	0.471366	d__Bacteria;k__norank;p__Bacteroidetes;c__Sphingobacteriia;o__Sphingobacteriales;f__Sphingobacteriaceae;g__Pedobacter;s__Pedobacter_glucosidilyticus
Mat30_scaffold297819_1_gene_1_1	CE1.hmm	7.8e-13	4	88	58	144	0.370044	d__Bacteria;k__norank;p__Actinobacteria;c__Actinobacteria;o__Corynebacteriales;f__Mycobacteriaceae;g__Mycobacterium;s__Mycobacterium_thermoresistibile
Mat30_scaffold297929_2_gene_4_1	CE1.hmm	1e-24	79	222	5	206	0.629956	d__Bacteria;k__norank;p__Proteobacteria;c__Alphaproteobacteria;o__Sphingomonadales;f__Erythrobacteraceae;g__Altererythrobacter;s__Altererythrobacter_sp._Root672
Mat30_scaffold298_1_gene_2_1	GH3.hmm	1.8e-51	7	215	4	230	0.962963	d__Bacteria;k__norank;p__Proteobacteria;c__Betaproteobacteria;o__Burkholderiales;f__Comamonadaceae;g__Caldimonas;s__Caldimonas_taiwanensis
Mat30_scaffold298178_2_gene_1_1	GH2.hmm	3.2e-96	250	589	1	394	0.450798	d__Bacteria;k__norank;p__Actinobacteria;c__Actinobacteria;o__Jiangellales;f__Jiangellaceae;g__Jiangella;s__Jiangella_gansuensis
Mat30_scaffold298238_2_gene_1_1	CE1.hmm	1.8e-07	28	143	46	156	0.506608	d__Bacteria;k__norank;p__Proteobacteria;c__Deltaproteobacteria;o__Myxococcales;f__Sandaracinaceae;g__Sandaracinus;s__Sandaracinus_amylolyticus
Mat30_scaffold298288_1_gene_1_1	GH43.hmm	1.7e-47	1	247	11	278	0.991935	d__Bacteria;k__norank;p__Actinobacteria;c__Actinobacteria;o__Micromonosporales;f__Micromonosporaceae;g__Actinoplanes;s__Actinoplanes_awajinensis
Mat30_scaffold298293_1_gene_8_1	CBM32.hmm	2.3e-15	8	104	188	293	0.774194	d__Bacteria;k__norank;p__Bacteroidetes;c__Sphingobacteriia;o__Sphingobacteriales;f__Sphingobacteriaceae;g__Sphingobacterium;s__Sphingobacterium_sp._T2
Mat30_scaffold298302_1_gene_5_1	CBM32.hmm	4.9e-19	5	122	182	308	0.943548	d__Bacteria;k__norank;p__Bacteroidetes;c__Sphingobacteriia;o__Sphingobacteriales;f__Sphingobacteriaceae;g__Arcticibacter;s__Arcticibacter_svalbardensis
Mat30_scaffold298359_1_gene_1_1	CE1.hmm	4e-06	8	164	12	176	0.687225	d__Bacteria;k__norank;p__Actinobacteria;c__Actinobacteria;o__Micrococcales;f__Microbacteriaceae;g__Microbacterium;s__Microbacterium_sediminis
Mat30_scaffold298486_1_gene_1_1	GH1.hmm	3.6e-161	4	428	3	432	0.988345	d__Bacteria;k__norank;p__Actinobacteria;c__Actinobacteria;o__Streptosporangiales;f__Streptosporangiaceae;g__Microbispora;s__Microbispora_sp._ATCC_PTA-5024
Mat30_scaffold298579_1_gene_2_1	GH10.hmm	1.7e-89	44	302	1	293	0.851485	d__Bacteria;k__norank;p__Bacteroidetes;c__Chitinophagia;o__Chitinophagales;f__Chitinophagaceae;g__Niabella;s__Niabella_sp._BS26
Mat30_scaffold298588_1_gene_1_1	CE1.hmm	2.2e-17	6	126	44	163	0.528634	d__Bacteria;k__norank;p__Actinobacteria;c__Actinobacteria;o__Streptosporangiales;f__Streptosporangiaceae;g__Planomonospora;s__Planomonospora_sphaerica
Mat30_scaffold298669_1_gene_1_1	GH43.hmm	1.9e-60	2	247	21	292	0.987903	d__Bacteria;k__norank;p__Actinobacteria;c__Actinobacteria;o__Micromonosporales;f__Micromonosporaceae;g__Micromonospora;s__Micromonospora_sp._NRRL_B-16802
Mat30_scaffold298669_2_gene_1_1	GH43.hmm+CBM13.hmm	5.5e-26	33	201	4	201	0.677419	d__Bacteria;k__norank;p__Actinobacteria;c__Actinobacteria;o__Streptosporangiales;f__Streptosporangiaceae;g__Nonomuraea;s__Nonomuraea_sp._SBT364
Mat30_scaffold2987_11_gene_1_1	GH2.hmm	1.9e-103	30	555	4	692	0.698138	d__Bacteria;k__norank;p__Actinobacteria;c__Actinobacteria;o__Micromonosporales;f__Micromonosporaceae;g__Micromonospora;s__Micromonospora_sp._ATCC_39149
Mat30_scaffold298740_2_gene_1_1	GH3.hmm	3.3e-41	35	215	2	197	0.833333	d__Bacteria;k__norank;p__Actinobacteria;c__Actinobacteria;o__Corynebacteriales;f__Mycobacteriaceae;g__Mycobacterium;s__norank
Mat30_scaffold298817_1_gene_1_1	GH43.hmm	1.6e-16	8	116	477	620	0.435484	d__Bacteria;k__norank;p__Actinobacteria;c__Actinobacteria;o__Micrococcales;f__Microbacteriaceae;g__Agromyces;s__Agromyces_sp._Soil535
Mat30_scaffold298822_1_gene_1_1	GH78.hmm	4.5e-74	4	195	28	223	0.378968	d__Bacteria;k__norank;p__Actinobacteria;c__Actinobacteria;o__Micrococcales;f__Microbacteriaceae;g__Microbacterium;s__Microbacterium_yannicii
Mat30_scaffold298822_2_gene_1_1	GH78.hmm	8.8e-104	204	504	1	313	0.595238	d__Bacteria;k__norank;p__Actinobacteria;c__Actinobacteria;o__Micrococcales;f__Microbacteriaceae;g__Microbacterium;s__Microbacterium_sp._Leaf288
Mat30_scaffold298868_1_gene_1_1	CE1.hmm	1.9e-13	11	209	379	600	0.872247	d__Bacteria;k__norank;p__Bacteroidetes;c__Sphingobacteriia;o__Sphingobacteriales;f__Sphingobacteriaceae;g__Sphingobacterium;s__Sphingobacterium_paucimobilis
Mat30_scaffold298896_1_gene_5_1	GH78.hmm	6.8e-146	6	504	307	812	0.988095	d__Bacteria;k__norank;p__Actinobacteria;c__Actinobacteria;o__Micrococcales;f__Microbacteriaceae;g__Leifsonia;s__Leifsonia_aquatica
Mat30_scaffold299040_1_gene_1_1	GH2.hmm	2.7e-84	213	621	6	461	0.542553	d__Bacteria;k__norank;p__Bacteroidetes;c__Sphingobacteriia;o__Sphingobacteriales;f__Sphingobacteriaceae;g__Sphingobacterium;s__Sphingobacterium_sp._PM2-P1-29
Mat30_scaffold299046_1_gene_2_1	GH2.hmm	1.2e-39	247	487	1	318	0.319149	d__Bacteria;k__norank;p__Bacteroidetes;c__Bacteroidia;o__Bacteroidales;f__Rikenellaceae;g__Alistipes;s__Alistipes_sp._CAG
Mat30_scaffold299064_1_gene_4_1	GH28.hmm	4.2e-66	9	303	95	449	0.904615	d__Bacteria;k__norank;p__Bacteroidetes;c__Sphingobacteriia;o__Sphingobacteriales;f__Sphingobacteriaceae;g__Arcticibacter;s__Arcticibacter_eurypsychrophilus
Mat30_scaffold299064_1_gene_6_1	GH78.hmm	7.5e-153	2	502	362	876	0.992063	d__Bacteria;k__norank;p__Bacteroidetes;c__Sphingobacteriia;o__Sphingobacteriales;f__Sphingobacteriaceae;g__Sphingobacterium;s__Sphingobacterium_sp._21
Mat30_scaffold299131_1_gene_2_1	CBM35.hmm	3.4e-07	27	105	181	257	0.634146	d__Bacteria;k__norank;p__Proteobacteria;c__Deltaproteobacteria;o__Myxococcales;f__Polyangiaceae;g__Sorangium;s__Sorangium_cellulosum
Mat30_scaffold299194_2_gene_1_1	GH42.hmm	2.3e-143	1	330	22	351	0.886792	d__Bacteria;k__norank;p__Actinobacteria;c__Actinobacteria;o__Micrococcales;f__Microbacteriaceae;g__Microbacterium;s__Microbacterium_sediminis
Mat30_scaffold299218_1_gene_4_1	CBM32.hmm	2.8e-14	10	111	202	317	0.814516	d__Bacteria;k__norank;p__Bacteroidetes;c__Sphingobacteriia;o__Sphingobacteriales;f__Sphingobacteriaceae;g__Sphingobacterium;s__Sphingobacterium_sp._ACCC_05744
Mat30_scaffold299270_1_gene_3_1	GH43.hmm	4.5e-62	2	247	3	300	0.987903	d__Bacteria;k__norank;p__Proteobacteria;c__Alphaproteobacteria;o__Rhizobiales;f__Phyllobacteriaceae;g__Nitratireductor;s__Nitratireductor_basaltis
Mat30_scaffold2993_6_gene_4_1	GH127.hmm	3.1e-237	1	524	21	578	0.998092	d__Bacteria;k__norank;p__Firmicutes;c__Bacilli;o__Bacillales;f__Paenibacillaceae;g__Thermobacillus;s__Thermobacillus_composti
Mat30_scaffold2993_7_gene_2_1	CE1.hmm	3.7e-32	10	222	345	585	0.933921	d__Bacteria;k__norank;p__Firmicutes;c__Bacilli;o__Bacillales;f__Paenibacillaceae;g__Thermobacillus;s__Thermobacillus_composti
Mat30_scaffold2993_8_gene_1_1	CE1.hmm	2.4e-31	7	222	27	274	0.947137	d__Bacteria;k__norank;p__Firmicutes;c__Bacilli;o__Bacillales;f__Paenibacillaceae;g__Thermobacillus;s__Thermobacillus_composti
Mat30_scaffold299322_1_gene_4_1	CE1.hmm	2.6e-07	23	143	38	163	0.528634	d__Bacteria;k__norank;p__Actinobacteria;c__Actinobacteria;o__Corynebacteriales;f__Mycobacteriaceae;g__Mycobacterium;s__Mycobacterium_phlei
Mat30_scaffold299376_1_gene_11_1	CBM13.hmm	4e-22	7	140	388	520	0.707447	d__Bacteria;k__norank;p__Actinobacteria;c__Actinobacteria;o__Pseudonocardiales;f__Pseudonocardiaceae;g__Amycolatopsis;s__Amycolatopsis_halophila
Mat30_scaffold299400_1_gene_3_1	GH1.hmm	1.2e-96	5	230	3	230	0.524476	d__Bacteria;k__norank;p__Actinobacteria;c__Actinobacteria;o__Streptosporangiales;f__Streptosporangiaceae;g__Nonomuraea;s__Nonomuraea_sp._SBT364
Mat30_scaffold299496_1_gene_1_1	CE1.hmm	1.3e-07	55	143	61	173	0.387665	d__Bacteria;k__norank;p__Actinobacteria;c__Actinobacteria;o__Micrococcales;f__Microbacteriaceae;g__Microbacterium;s__Microbacterium_sediminis
Mat30_scaffold299555_1_gene_5_1	GH43.hmm	9.3e-47	1	247	48	324	0.991935	d__Bacteria;k__norank;p__Bacteroidetes;c__Flavobacteriia;o__Flavobacteriales;f__Flavobacteriaceae;g__Maribacter;s__Maribacter_thermophilus
Mat30_scaffold299566_1_gene_3_1	CE1.hmm	2.6e-06	28	140	48	155	0.493392	d__Bacteria;k__norank;p__Actinobacteria;c__Actinobacteria;o__Pseudonocardiales;f__Pseudonocardiaceae;g__Saccharomonospora;s__Saccharomonospora_glauca
Mat30_scaffold299609_1_gene_2_1	GH43.hmm	2.1e-20	6	177	69	271	0.689516	d__Bacteria;k__norank;p__Bacteroidetes;c__Sphingobacteriia;o__Sphingobacteriales;f__Sphingobacteriaceae;g__Pedobacter;s__Pedobacter_glucosidilyticus
Mat30_scaffold299725_1_gene_7_1	GH3.hmm	1.7e-63	3	216	105	326	0.986111	d__Bacteria;k__norank;p__Actinobacteria;c__Actinobacteria;o__Streptomycetales;f__Streptomycetaceae;g__Streptomyces;s__Streptomyces_pristinaespiralis
Mat30_scaffold299757_1_gene_3_1	CBM66.hmm	1.9e-11	3	155	49	236	0.980645	d__Bacteria;k__norank;p__Bacteroidetes;c__Bacteroidia;o__Bacteroidales;f__Porphyromonadaceae;g__Parabacteroides;s__norank
Mat30_scaffold299774_1_gene_3_1	GH106.hmm	1.1e-36	3	259	7	291	0.31068	d__Bacteria;k__norank;p__Actinobacteria;c__Actinobacteria;o__Streptomycetales;f__Streptomycetaceae;g__Streptomyces;s__Streptomyces_iakyrus
Mat30_scaffold299794_1_gene_4_1	PL22.hmm	1.9e-09	89	184	191	319	0.358491	d__Bacteria;k__norank;p__Proteobacteria;c__Alphaproteobacteria;o__Sphingomonadales;f__Erythrobacteraceae;g__Altererythrobacter;s__Altererythrobacter_sp._Root672
Mat30_scaffold2998_14_gene_4_1	CE1.hmm	3e-29	6	220	56	308	0.942731	d__Bacteria;k__norank;p__Proteobacteria;c__Gammaproteobacteria;o__Xanthomonadales;f__Xanthomonadaceae;g__Pseudoxanthomonas;s__Pseudoxanthomonas_sp._J31
Mat30_scaffold299804_1_gene_5_1	GH1.hmm	9.7e-163	2	425	35	477	0.986014	d__Bacteria;k__norank;p__Bacteroidetes;c__Chitinophagia;o__Chitinophagales;f__Saprospiraceae;g__Aureispira;s__Aureispira_sp._CCB-QB1
Mat30_scaffold299809_1_gene_7_1	CE1.hmm	2e-12	26	208	15	202	0.801762	d__Bacteria;k__norank;p__Proteobacteria;c__Betaproteobacteria;o__Burkholderiales;f__norank;g__Methylibium;s__Methylibium_sp._Root1272
Mat30_scaffold299840_1_gene_7_1	GH2.hmm	1.9e-121	22	491	4	621	0.62367	d__Bacteria;k__norank;p__Bacteroidetes;c__Sphingobacteriia;o__Sphingobacteriales;f__Sphingobacteriaceae;g__Arcticibacter;s__Arcticibacter_eurypsychrophilus
Mat30_scaffold299855_1_gene_3_1	CE1.hmm	6.2e-14	22	143	226	346	0.53304	d__Bacteria;k__norank;p__Firmicutes;c__Bacilli;o__Bacillales;f__Paenibacillaceae;g__Thermobacillus;s__Thermobacillus_composti
Mat30_scaffold299858_1_gene_5_1	GH3.hmm	4.3e-57	4	216	55	286	0.981481	d__Bacteria;k__norank;p__Proteobacteria;c__Betaproteobacteria;o__Gallionellales;f__Gallionellaceae;g__Gallionella;s__Gallionella_capsiferriformans
Mat30_scaffold299859_1_gene_1_1	PL1.hmm	1.1e-30	34	198	97	272	0.811881	d__Bacteria;k__norank;p__Verrucomicrobia;c__Opitutae;o__Opitutales;f__Opitutaceae;g__norank;s__Opitutaceae_bacterium_TSB47
Mat30_scaffold299859_1_gene_10_1	PL11.hmm+CBM66.hmm	3.5e-20	306	549	316	559	0.40099	d__Bacteria;k__norank;p__Planctomycetes;c__Planctomycetia;o__Planctomycetales;f__Planctomycetaceae;g__Schlesneria;s__Schlesneria_paludicola
Mat30_scaffold299859_1_gene_3_1	GH28.hmm	6.7e-83	6	320	72	485	0.966154	d__Bacteria;k__norank;p__Bacteroidetes;c__Sphingobacteriia;o__Sphingobacteriales;f__Sphingobacteriaceae;g__Olivibacter;s__Olivibacter_sitiensis
Mat30_scaffold299860_1_gene_13_1	CE1.hmm	4.6e-06	14	138	23	144	0.546256	d__Bacteria;k__norank;p__Bacteroidetes;c__Cytophagia;o__Cytophagales;f__Flammeovirgaceae;g__norank;s__Flammeovirgaceae_bacterium_311
Mat30_scaffold299860_1_gene_20_1	CE1.hmm	1e-25	7	149	6	176	0.625551	d__Bacteria;k__norank;p__Bacteroidetes;c__Flavobacteriia;o__Flavobacteriales;f__Crocinitomicaceae;g__Fluviicola;s__Fluviicola_taffensis
Mat30_scaffold299860_1_gene_31_1	CE1.hmm	4.1e-25	6	209	34	245	0.894273	d__Bacteria;k__norank;p__Bacteroidetes;c__Flavobacteriia;o__Flavobacteriales;f__Flavobacteriaceae;g__Chryseobacterium;s__Chryseobacterium_sp._FF12
Mat30_scaffold299863_1_gene_117_1	GH3.hmm	5.2e-36	9	216	137	351	0.958333	d__Bacteria;k__norank;p__norank;c__norank;o__norank;f__norank;g__norank;s__norank.sp 3
Mat30_scaffold299863_1_gene_19_1	GH3.hmm	1.5e-61	6	215	115	339	0.967593	d__Bacteria;k__norank;p__Bacteroidetes;c__norank;o__norank;f__norank;g__norank;s__Bacteroidetes_bacterium_OLB11
Mat30_scaffold299863_1_gene_49_1	CE1.hmm	1.1e-19	4	220	433	676	0.951542	d__Bacteria;k__norank;p__Bacteroidetes;c__Flavobacteriia;o__Flavobacteriales;f__Flavobacteriaceae;g__Chryseobacterium;s__norank
Mat30_scaffold299867_1_gene_1_1	GH28.hmm	1.1e-75	9	306	80	439	0.913846	d__Bacteria;k__norank;p__Bacteroidetes;c__Sphingobacteriia;o__Sphingobacteriales;f__Sphingobacteriaceae;g__Sphingobacterium;s__Sphingobacterium_sp._21
Mat30_scaffold299867_1_gene_3_1	GH43.hmm	8.9e-28	13	226	64	305	0.858871	d__Bacteria;k__norank;p__Bacteroidetes;c__Sphingobacteriia;o__Sphingobacteriales;f__Sphingobacteriaceae;g__Sphingobacterium;s__Sphingobacterium_sp._21
Mat30_scaffold299874_1_gene_3_1	CE1.hmm	2.4e-06	27	140	24	132	0.497797	d__Bacteria;k__norank;p__Bacteroidetes;c__Flavobacteriia;o__Flavobacteriales;f__Flavobacteriaceae;g__Flavobacterium;s__Flavobacterium_enshiense
Mat30_scaffold299878_1_gene_217_1	CE1.hmm	6.1e-06	22	127	35	131	0.462555	d__Bacteria;k__norank;p__Proteobacteria;c__Gammaproteobacteria;o__norank;f__norank;g__Pseudohongiella;s__Pseudohongiella_spirulinae
Mat30_scaffold299878_1_gene_267_1	CE1.hmm	1.7e-51	1	221	55	329	0.969163	d__Bacteria;k__norank;p__Proteobacteria;c__Gammaproteobacteria;o__norank;f__norank;g__Pseudohongiella;s__norank
Mat30_scaffold299878_1_gene_275_1	CE1.hmm	1.4e-07	27	198	20	193	0.753304	d__Bacteria;k__norank;p__Proteobacteria;c__Gammaproteobacteria;o__norank;f__norank;g__Pseudohongiella;s__Pseudohongiella_spirulinae
Mat30_scaffold3010_5_gene_14_1	GH43.hmm	1.1e-61	3	246	30	360	0.979839	d__Bacteria;k__norank;p__Bacteroidetes;c__Sphingobacteriia;o__Sphingobacteriales;f__Sphingobacteriaceae;g__Sphingobacterium;s__Sphingobacterium_sp._21
Mat30_scaffold3010_5_gene_18_1	CBM32.hmm	6.1e-08	23	111	260	384	0.709677	d__Bacteria;k__norank;p__Bacteroidetes;c__Sphingobacteriia;o__Sphingobacteriales;f__Sphingobacteriaceae;g__Pedobacter;s__Pedobacter_steynii
Mat30_scaffold3010_5_gene_19_1	CBM32.hmm	2.2e-10	17	118	234	370	0.814516	d__Bacteria;k__norank;p__Bacteroidetes;c__Sphingobacteriia;o__Sphingobacteriales;f__Sphingobacteriaceae;g__Pedobacter;s__Pedobacter_steynii
Mat30_scaffold3010_7_gene_15_1	GH2.hmm	1.5e-107	25	394	62	499	0.490691	d__Bacteria;k__norank;p__Bacteroidetes;c__Sphingobacteriia;o__Sphingobacteriales;f__Sphingobacteriaceae;g__Sphingobacterium;s__Sphingobacterium_sp._ACCC_05744
Mat30_scaffold3010_7_gene_4_1	GH43.hmm	2.1e-59	1	247	39	339	0.991935	d__Bacteria;k__norank;p__Bacteroidetes;c__Sphingobacteriia;o__Sphingobacteriales;f__Sphingobacteriaceae;g__Sphingobacterium;s__Sphingobacterium_thalpophilum
Mat30_scaffold3010_7_gene_6_1	GH43.hmm	7.3e-51	9	241	24	302	0.935484	d__Bacteria;k__norank;p__Bacteroidetes;c__Bacteroidia;o__Bacteroidales;f__Prolixibacteraceae;g__Sunxiuqinia;s__Sunxiuqinia_dokdonensis
Mat30_scaffold3010_7_gene_7_1	GH43.hmm	2.4e-62	12	244	43	307	0.935484	d__Bacteria;k__norank;p__Bacteroidetes;c__Bacteroidia;o__Bacteroidales;f__norank;g__norank;s__Bacteroidales_bacterium_6E
Mat30_scaffold3010_7_gene_8_1	GH43.hmm	7.4e-16	14	208	84	327	0.782258	d__Bacteria;k__norank;p__Bacteroidetes;c__Bacteroidia;o__Bacteroidales;f__norank;g__norank;s__Bacteroidales_bacterium_6E
Mat30_scaffold3023_2_gene_2_1	GH43.hmm	1e-64	2	248	35	318	0.991935	d__Bacteria;k__norank;p__Bacteroidetes;c__Cytophagia;o__Cytophagales;f__Cyclobacteriaceae;g__Echinicola;s__Echinicola_vietnamensis
Mat30_scaffold3036_2_gene_3_1	GH2.hmm	1.2e-07	516	748	14	234	0.308511	d__Bacteria;k__norank;p__Bacteroidetes;c__Sphingobacteriia;o__Sphingobacteriales;f__Sphingobacteriaceae;g__Sphingobacterium;s__Sphingobacterium_sp._21
Mat30_scaffold3056_2_gene_10_1	GH78.hmm	1.5e-101	5	500	76	570	0.982143	d__Bacteria;k__norank;p__Bacteroidetes;c__Sphingobacteriia;o__Sphingobacteriales;f__Sphingobacteriaceae;g__Pedobacter;s__Pedobacter_sp._V48
Mat30_scaffold3056_2_gene_11_1	GH78.hmm	1.7e-101	7	504	182	708	0.986111	d__Bacteria;k__norank;p__Bacteroidetes;c__Sphingobacteriia;o__Sphingobacteriales;f__Sphingobacteriaceae;g__norank;s__Sphingobacteriaceae_bacterium_DW12
Mat30_scaffold3056_2_gene_12_1	GH78.hmm	1.2e-138	2	504	279	808	0.996032	d__Bacteria;k__norank;p__Bacteroidetes;c__Sphingobacteriia;o__Sphingobacteriales;f__Sphingobacteriaceae;g__Pseudopedobacter;s__Pseudopedobacter_saltans
Mat30_scaffold3056_2_gene_16_1	GH78.hmm	2.2e-156	3	503	297	805	0.992063	d__Bacteria;k__norank;p__Bacteroidetes;c__Sphingobacteriia;o__Sphingobacteriales;f__Sphingobacteriaceae;g__Pedobacter;s__Pedobacter_sp._BAL39
Mat30_scaffold3056_2_gene_2_1	GH2.hmm	1.2e-104	94	742	1	693	0.861702	d__Bacteria;k__norank;p__Bacteroidetes;c__Sphingobacteriia;o__Sphingobacteriales;f__Sphingobacteriaceae;g__Sphingobacterium;s__Sphingobacterium_sp._21
Mat30_scaffold3056_2_gene_3_1	GH105.hmm	2e-95	11	332	74	408	0.966867	d__Bacteria;k__norank;p__Bacteroidetes;c__Sphingobacteriia;o__Sphingobacteriales;f__Sphingobacteriaceae;g__Sphingobacterium;s__Sphingobacterium_thalpophilum
Mat30_scaffold3056_2_gene_5_1	CBM66.hmm	5.9e-10	59	147	127	217	0.567742	d__Bacteria;k__norank;p__Bacteroidetes;c__Chitinophagia;o__Chitinophagales;f__Chitinophagaceae;g__Filimonas;s__Filimonas_lacunae
Mat30_scaffold3056_5_gene_22_1	GH105.hmm+GH43.hmm	1.2e-76	7	331	31	355	0.975904	d__Bacteria;k__norank;p__Proteobacteria;c__Betaproteobacteria;o__Burkholderiales;f__Oxalobacteraceae;g__Duganella;s__Duganella_sp._Root1480D1
Mat30_scaffold3086_1_gene_1_1	CBM32.hmm	2.2e-09	17	121	89	197	0.83871	d__Bacteria;k__norank;p__Actinobacteria;c__Actinobacteria;o__Micrococcales;f__Microbacteriaceae;g__Microbacterium;s__Microbacterium_oxydans
Mat30_scaffold3095_5_gene_1_1	CBM66.hmm	2.9e-07	2	155	36	224	0.987097	d__Bacteria;k__norank;p__Bacteroidetes;c__Cytophagia;o__Cytophagales;f__Cytophagaceae;g__norank;s__Cytophagaceae_bacterium_SCN_52-12
Mat30_scaffold3100_4_gene_6_1	GH2.hmm	5.6e-63	50	398	35	484	0.462766	d__Bacteria;k__norank;p__Bacteroidetes;c__Sphingobacteriia;o__Sphingobacteriales;f__Sphingobacteriaceae;g__Sphingobacterium;s__Sphingobacterium_sp._21
Mat30_scaffold3101_6_gene_2_1	GH28.hmm	1e-16	59	173	121	274	0.350769	d__Bacteria;k__norank;p__Bacteroidetes;c__Cytophagia;o__Cytophagales;f__Cytophagaceae;g__norank;s__Cytophagaceae_bacterium_SCN_52-12
Mat30_scaffold3103_5_gene_1_1	CE1.hmm	9e-07	29	143	32	147	0.502203	d__Bacteria;k__norank;p__Bacteroidetes;c__Sphingobacteriia;o__Sphingobacteriales;f__Sphingobacteriaceae;g__Solitalea;s__Solitalea_canadensis
Mat30_scaffold3120_9_gene_10_1	CE1.hmm	8e-11	6	178	35	236	0.757709	d__Bacteria;k__norank;p__Proteobacteria;c__Betaproteobacteria;o__Burkholderiales;f__Alcaligenaceae;g__Bordetella;s__Bordetella_bronchiseptica
Mat30_scaffold3125_1_gene_1_1	CBM32.hmm	1.9e-31	6	123	306	422	0.943548	d__Bacteria;k__norank;p__Actinobacteria;c__Actinobacteria;o__norank;f__norank;g__Thermobispora;s__Thermobispora_bispora
Mat30_scaffold3135_10_gene_7_1	CBM32.hmm	1.6e-14	10	112	230	344	0.822581	d__Bacteria;k__norank;p__Bacteroidetes;c__Sphingobacteriia;o__Sphingobacteriales;f__Sphingobacteriaceae;g__Sphingobacterium;s__Sphingobacterium_sp._21
Mat30_scaffold3135_5_gene_1_1	CBM32.hmm	1e-13	7	112	219	334	0.846774	d__Bacteria;k__norank;p__Bacteroidetes;c__Sphingobacteriia;o__Sphingobacteriales;f__Sphingobacteriaceae;g__Sphingobacterium;s__Sphingobacterium_sp._21
Mat30_scaffold3135_5_gene_2_1	CBM32.hmm	1.6e-16	10	119	331	446	0.879032	d__Bacteria;k__norank;p__Bacteroidetes;c__Sphingobacteriia;o__Sphingobacteriales;f__Sphingobacteriaceae;g__Olivibacter;s__Olivibacter_sitiensis
Mat30_scaffold3147_3_gene_1_1	GH3.hmm	1.4e-68	3	216	58	280	0.986111	d__Bacteria;k__norank;p__Actinobacteria;c__Actinobacteria;o__Micrococcales;f__Microbacteriaceae;g__Microbacterium;s__Microbacterium_sp._Root53
Mat30_scaffold316_10_gene_2_1	CE1.hmm	3.8e-07	12	143	156	313	0.577093	d__Bacteria;k__norank;p__Bacteroidetes;c__Sphingobacteriia;o__Sphingobacteriales;f__Sphingobacteriaceae;g__Sphingobacterium;s__Sphingobacterium_paucimobilis
Mat30_scaffold316_8_gene_2_1	GH3.hmm	2e-73	3	215	106	332	0.981481	d__Bacteria;k__norank;p__Bacteroidetes;c__Sphingobacteriia;o__Sphingobacteriales;f__Sphingobacteriaceae;g__Sphingobacterium;s__Sphingobacterium_sp._ML3W
Mat30_scaffold317_1_gene_4_1	CE1.hmm	3.5e-08	48	185	101	297	0.603524	d__Bacteria;k__norank;p__Bacteroidetes;c__Flavobacteriia;o__Flavobacteriales;f__Flavobacteriaceae;g__Chryseobacterium;s__norank
Mat30_scaffold3176_1_gene_15_1	GH105.hmm	2.4e-07	17	149	414	570	0.39759	d__Bacteria;k__norank;p__Bacteroidetes;c__Sphingobacteriia;o__Sphingobacteriales;f__Sphingobacteriaceae;g__Sphingobacterium;s__Sphingobacterium_sp._PM2-P1-29
Mat30_scaffold318_2_gene_1_1	PL1.hmm	3.4e-27	21	174	16	176	0.757426	d__Bacteria;k__norank;p__Bacteroidetes;c__Sphingobacteriia;o__Sphingobacteriales;f__Sphingobacteriaceae;g__Sphingobacterium;s__Sphingobacterium_sp._21
Mat30_scaffold318_6_gene_2_1	GH28.hmm	1.3e-78	6	307	66	429	0.926154	d__Bacteria;k__norank;p__Bacteroidetes;c__Sphingobacteriia;o__Sphingobacteriales;f__Sphingobacteriaceae;g__Sphingobacterium;s__Sphingobacterium_sp._21
Mat30_scaffold3280_3_gene_1_1	GH1.hmm	3.9e-160	3	427	6	467	0.988345	d__Bacteria;k__norank;p__Actinobacteria;c__Actinobacteria;o__Micrococcales;f__Cellulomonadaceae;g__Cellulomonas;s__Cellulomonas_sp._KRMCY2
Mat30_scaffold3291_13_gene_3_1	CBM35.hmm	7.7e-11	31	109	314	394	0.634146	d__Bacteria;k__norank;p__Bacteroidetes;c__Cytophagia;o__Cytophagales;f__Cytophagaceae;g__norank;s__Cytophagaceae_bacterium_SCN_52-12
Mat30_scaffold3291_2_gene_2_1	CBM32.hmm	1.4e-12	5	122	69	216	0.943548	d__Bacteria;k__norank;p__Bacteroidetes;c__Cytophagia;o__Cytophagales;f__Cytophagaceae;g__norank;s__Cytophagaceae_bacterium_SCN_52-12
Mat30_scaffold3304_21_gene_19_1	CBM32.hmm	7e-06	50	102	53	110	0.419355	d__Bacteria;k__norank;p__Bacteroidetes;c__Chitinophagia;o__Chitinophagales;f__Chitinophagaceae;g__Niabella;s__Niabella_sp._BS26
Mat30_scaffold3304_21_gene_5_1	GH78.hmm	1.1e-148	1	504	352	867	0.998016	d__Bacteria;k__norank;p__Bacteroidetes;c__Chitinophagia;o__Chitinophagales;f__Chitinophagaceae;g__Niabella;s__Niabella_aurantiaca
Mat30_scaffold33336_1_gene_1_1	CE1.hmm	3e-14	59	130	92	199	0.312775	d__Bacteria;k__norank;p__Bacteroidetes;c__Cytophagia;o__Cytophagales;f__Cytophagaceae;g__norank;s__Cytophagaceae_bacterium_SCN_52-12
Mat30_scaffold3342_5_gene_1_1	CBM66.hmm	1.7e-11	3	146	1	160	0.922581	d__Bacteria;k__norank;p__Bacteroidetes;c__Sphingobacteriia;o__Sphingobacteriales;f__Sphingobacteriaceae;g__Sphingobacterium;s__Sphingobacterium_sp._ACCC_05744
Mat30_scaffold3354_31_gene_66_1	CE1.hmm	6.2e-07	27	143	10	125	0.511013	d__Bacteria;k__norank;p__Bacteroidetes;c__Cytophagia;o__Cytophagales;f__Cyclobacteriaceae;g__Cecembia;s__Cecembia_lonarensis
Mat30_scaffold3354_31_gene_98_1	CE1.hmm	1e-07	15	199	152	406	0.810573	d__Bacteria;k__norank;p__Bacteroidetes;c__Flavobacteriia;o__Flavobacteriales;f__Flavobacteriaceae;g__Aquimarina;s__Aquimarina_latercula
Mat30_scaffold336_3_gene_1_1	GH3.hmm	1.5e-66	18	216	12	205	0.916667	d__Bacteria;k__norank;p__Actinobacteria;c__Actinobacteria;o__Micrococcales;f__Microbacteriaceae;g__Microbacterium;s__Microbacterium_sp._SCN_70-200
Mat30_scaffold336_4_gene_2_1	GH3.hmm	4.9e-50	25	197	663	857	0.796296	d__Bacteria;k__norank;p__Actinobacteria;c__Actinobacteria;o__Micrococcales;f__Microbacteriaceae;g__Microbacterium;s__Microbacterium_sediminis
Mat30_scaffold3361_1_gene_2_1	CE1.hmm	4e-06	58	143	60	170	0.374449	d__Bacteria;k__norank;p__Actinobacteria;c__Actinobacteria;o__Micrococcales;f__Microbacteriaceae;g__Microbacterium;s__Microbacterium_sp._Root53
Mat30_scaffold337_12_gene_3_1	CE1.hmm	2.8e-23	5	174	98	247	0.744493	d__Bacteria;k__norank;p__Proteobacteria;c__Gammaproteobacteria;o__Nevskiales;f__Sinobacteraceae;g__Solimonas;s__Solimonas_variicoloris
Mat30_scaffold337_18_gene_21_1	CE1.hmm	1.1e-06	24	143	22	157	0.524229	d__Bacteria;k__norank;p__Proteobacteria;c__Gammaproteobacteria;o__Nevskiales;f__Sinobacteraceae;g__Solimonas;s__Solimonas_soli
Mat30_scaffold337_18_gene_23_1	CE1.hmm	9.1e-07	102	175	104	204	0.321586	d__Bacteria;k__norank;p__Proteobacteria;c__Gammaproteobacteria;o__Nevskiales;f__Sinobacteraceae;g__Solimonas;s__Solimonas_soli
Mat30_scaffold337_5_gene_5_1	CE1.hmm	4.6e-17	11	211	93	314	0.881057	d__Bacteria;k__norank;p__Proteobacteria;c__Gammaproteobacteria;o__Nevskiales;f__Sinobacteraceae;g__Solimonas;s__Solimonas_soli
Mat30_scaffold3379_7_gene_1_1	CBM32.hmm	5.1e-08	10	107	380	480	0.782258	d__Bacteria;k__norank;p__Bacteroidetes;c__Sphingobacteriia;o__Sphingobacteriales;f__Sphingobacteriaceae;g__Sphingobacterium;s__Sphingobacterium_sp._21
Mat30_scaffold3379_8_gene_1_1	CBM32.hmm	9.9e-20	18	123	3	117	0.846774	d__Bacteria;k__norank;p__Bacteroidetes;c__Sphingobacteriia;o__Sphingobacteriales;f__Sphingobacteriaceae;g__Sphingobacterium;s__Sphingobacterium_sp._21
Mat30_scaffold3390_1_gene_2_1	GH43.hmm	4.6e-41	1	247	41	345	0.991935	d__Bacteria;k__norank;p__Bacteroidetes;c__Sphingobacteriia;o__Sphingobacteriales;f__Sphingobacteriaceae;g__Sphingobacterium;s__Sphingobacterium_thalpophilum
Mat30_scaffold3442_5_gene_4_1	CE1.hmm	6.5e-11	26	193	15	187	0.735683	d__Bacteria;k__norank;p__Proteobacteria;c__Betaproteobacteria;o__Burkholderiales;f__Alcaligenaceae;g__Bordetella;s__Bordetella_petrii
Mat30_scaffold3457_15_gene_10_1	GH43.hmm	9.3e-19	8	226	23	220	0.879032	d__Bacteria;k__norank;p__Bacteroidetes;c__Chitinophagia;o__Chitinophagales;f__Chitinophagaceae;g__Niabella;s__Niabella_soli
Mat30_scaffold3457_15_gene_17_1	PL1.hmm	4.1e-31	32	199	142	324	0.826733	d__Bacteria;k__norank;p__Bacteroidetes;c__Chitinophagia;o__Chitinophagales;f__Chitinophagaceae;g__Niabella;s__Niabella_soli
Mat30_scaffold3457_15_gene_21_1	GH2.hmm	2.4e-126	24	502	7	624	0.635638	d__Bacteria;k__norank;p__Bacteroidetes;c__Chitinophagia;o__Chitinophagales;f__Chitinophagaceae;g__Niabella;s__Niabella_aurantiaca
Mat30_scaffold3457_15_gene_23_1	GH78.hmm	2.2e-158	3	502	364	874	0.990079	d__Bacteria;k__norank;p__Bacteroidetes;c__Chitinophagia;o__Chitinophagales;f__Chitinophagaceae;g__Niabella;s__Niabella_aurantiaca
Mat30_scaffold3457_15_gene_25_1	GH28.hmm	2.7e-96	6	305	49	407	0.92	d__Bacteria;k__norank;p__Bacteroidetes;c__Chitinophagia;o__Chitinophagales;f__Chitinophagaceae;g__Niabella;s__Niabella_aurantiaca
Mat30_scaffold3457_15_gene_3_1	GH43.hmm	1.2e-65	1	246	19	345	0.987903	d__Bacteria;k__norank;p__Bacteroidetes;c__Chitinophagia;o__Chitinophagales;f__Chitinophagaceae;g__Niabella;s__Niabella_sp._BS26
Mat30_scaffold3457_15_gene_5_1	GH2.hmm	1.4e-101	13	506	39	615	0.655585	d__Bacteria;k__norank;p__Bacteroidetes;c__Cytophagia;o__Cytophagales;f__Hymenobacteraceae;g__Rufibacter;s__Rufibacter_sp._CCM_8646
Mat30_scaffold3457_15_gene_6_1	GH78.hmm	7.2e-168	2	503	350	863	0.994048	d__Bacteria;k__norank;p__Bacteroidetes;c__Chitinophagia;o__Chitinophagales;f__Chitinophagaceae;g__Niabella;s__Niabella_soli
Mat30_scaffold3457_15_gene_7_1	GH2.hmm	5.4e-127	35	739	51	799	0.93617	d__Bacteria;k__norank;p__Bacteroidetes;c__Chitinophagia;o__Chitinophagales;f__Chitinophagaceae;g__Niabella;s__Niabella_soli
Mat30_scaffold3549_4_gene_5_1	PL22.hmm	6.6e-09	139	244	296	401	0.396226	d__Bacteria;k__norank;p__Proteobacteria;c__Alphaproteobacteria;o__Rhizobiales;f__Phyllobacteriaceae;g__Chelativorans;s__Chelativorans_sp._J32
Mat30_scaffold3559_2_gene_1_1	CE8.hmm	1.1e-08	12	120	73	164	0.375	d__Bacteria;k__norank;p__Actinobacteria;c__Actinobacteria;o__Nakamurellales;f__Nakamurellaceae;g__Nakamurella;s__Nakamurella_lactea
Mat30_scaffold3561_5_gene_10_1	GH1.hmm	9.8e-26	61	401	14	315	0.792541	d__Bacteria;k__norank;p__Proteobacteria;c__Betaproteobacteria;o__Methylophilales;f__Methylophilaceae;g__Methylobacillus;s__Methylobacillus_flagellatus
Mat30_scaffold3584_10_gene_6_1	CE1.hmm	3.1e-35	7	223	24	240	0.951542	d__Bacteria;k__norank;p__Firmicutes;c__Bacilli;o__Bacillales;f__Paenibacillaceae;g__Thermobacillus;s__Thermobacillus_composti
Mat30_scaffold3587_17_gene_13_1	CE1.hmm	4.5e-21	11	217	459	692	0.907489	d__Bacteria;k__norank;p__Bacteroidetes;c__Sphingobacteriia;o__Sphingobacteriales;f__Sphingobacteriaceae;g__Sphingobacterium;s__Sphingobacterium_paucimobilis
Mat30_scaffold3603_12_gene_1_1	CE1.hmm	4.6e-08	25	127	14	104	0.449339	d__Bacteria;k__norank;p__Actinobacteria;c__Actinobacteria;o__Propionibacteriales;f__Nocardioidaceae;g__Marmoricola;s__Marmoricola_aequoreus
Mat30_scaffold3620_7_gene_1_1	GH2.hmm	3.7e-81	50	521	15	674	0.62633	d__Bacteria;k__norank;p__Bacteroidetes;c__Sphingobacteriia;o__Sphingobacteriales;f__Sphingobacteriaceae;g__Sphingobacterium;s__Sphingobacterium_sp._21
Mat30_scaffold3633_9_gene_2_1	CE1.hmm	2.7e-07	29	220	28	245	0.84141	d__Bacteria;k__norank;p__Proteobacteria;c__Alphaproteobacteria;o__Sphingomonadales;f__Sphingomonadaceae;g__Novosphingobium;s__Novosphingobium_barchaimii
Mat30_scaffold3636_3_gene_1_1	GH43.hmm	1.9e-37	11	226	10	277	0.866935	d__Bacteria;k__norank;p__Actinobacteria;c__Actinobacteria;o__Micrococcales;f__Microbacteriaceae;g__Microbacterium;s__norank
Mat30_scaffold365_10_gene_3_1	CBM32.hmm	1.3e-17	7	122	200	338	0.927419	d__Bacteria;k__norank;p__Bacteroidetes;c__Sphingobacteriia;o__Sphingobacteriales;f__Sphingobacteriaceae;g__Sphingobacterium;s__Sphingobacterium_sp._T2
Mat30_scaffold3653_1_gene_3_1	GH127.hmm	4e-145	163	524	3	372	0.688931	d__Bacteria;k__norank;p__Bacteroidetes;c__Sphingobacteriia;o__Sphingobacteriales;f__Sphingobacteriaceae;g__Sphingobacterium;s__Sphingobacterium_sp._21
Mat30_scaffold3653_2_gene_1_1	GH127.hmm	2.2e-77	1	203	32	232	0.385496	d__Bacteria;k__norank;p__Bacteroidetes;c__Sphingobacteriia;o__Sphingobacteriales;f__Sphingobacteriaceae;g__Sphingobacterium;s__Sphingobacterium_sp._21
Mat30_scaffold3653_6_gene_1_1	GH127.hmm	3.8e-37	301	524	224	452	0.425573	d__Bacteria;k__norank;p__Bacteroidetes;c__Sphingobacteriia;o__Sphingobacteriales;f__Sphingobacteriaceae;g__Sphingobacterium;s__Sphingobacterium_sp._21
Mat30_scaffold3689_8_gene_1_1	GH2.hmm	1.2e-97	25	487	14	590	0.614362	d__Bacteria;k__norank;p__Actinobacteria;c__Actinobacteria;o__Corynebacteriales;f__Corynebacteriaceae;g__norank;s__Corynebacterium-like_bacterium_B27
Mat30_scaffold372_19_gene_4_1	CE1.hmm	4.6e-47	2	224	25	278	0.977974	d__Bacteria;k__norank;p__Proteobacteria;c__Betaproteobacteria;o__Burkholderiales;f__Alcaligenaceae;g__Bordetella;s__Bordetella_ansorpii
Mat30_scaffold3754_4_gene_3_1	PL22.hmm	2.7e-14	140	241	274	375	0.381132	d__Bacteria;k__norank;p__Proteobacteria;c__Betaproteobacteria;o__Methylophilales;f__Methylophilaceae;g__Methylobacillus;s__Methylobacillus_flagellatus
Mat30_scaffold3784_1_gene_1_1	CBM32.hmm	9.9e-08	64	112	1	49	0.387097	d__Bacteria;k__norank;p__Bacteroidetes;c__Sphingobacteriia;o__Sphingobacteriales;f__Sphingobacteriaceae;g__Sphingobacterium;s__Sphingobacterium_sp._21
Mat30_scaffold3792_15_gene_4_1	CE1.hmm	6.4e-06	21	140	27	133	0.524229	d__Bacteria;k__norank;p__Bacteroidetes;c__Sphingobacteriia;o__Sphingobacteriales;f__Sphingobacteriaceae;g__Sphingobacterium;s__Sphingobacterium_sp._T2
Mat30_scaffold380_7_gene_2_1	GH28.hmm	2e-101	7	308	49	407	0.926154	d__Bacteria;k__norank;p__Bacteroidetes;c__Sphingobacteriia;o__Sphingobacteriales;f__Sphingobacteriaceae;g__Sphingobacterium;s__Sphingobacterium_sp._21
Mat30_scaffold3800_4_gene_1_1	GH43.hmm	7.5e-52	1	218	9	275	0.875	d__Bacteria;k__norank;p__Bacteroidetes;c__Cytophagia;o__Cytophagales;f__Cytophagaceae;g__norank;s__Cytophagaceae_bacterium_SCN_52-12
Mat30_scaffold3835_4_gene_14_1	CE1.hmm	5.9e-07	97	175	561	661	0.343612	d__Bacteria;k__norank;p__Proteobacteria;c__Gammaproteobacteria;o__Nevskiales;f__Sinobacteraceae;g__Solimonas;s__Solimonas_soli
Mat30_scaffold3895_2_gene_4_1	CE12.hmm	6.6e-11	6	209	212	398	0.966667	d__Bacteria;k__norank;p__Bacteroidetes;c__Flavobacteriia;o__Flavobacteriales;f__norank;g__norank;s__Flavobacteriales_bacterium_BRH_c54
Mat30_scaffold3895_2_gene_71_1	CE1.hmm	1.4e-06	29	131	14	104	0.449339	d__Bacteria;k__norank;p__norank;c__norank;o__norank;f__norank;g__norank;s__uncultured_sludge_bacterium
Mat30_scaffold3895_2_gene_9_1	CE1.hmm	4e-06	29	143	59	211	0.502203	d__Bacteria;k__norank;p__Proteobacteria;c__Betaproteobacteria;o__Neisseriales;f__Chromobacteriaceae;g__Aquitalea;s__Aquitalea_magnusonii
Mat30_scaffold3898_4_gene_2_1	CE1.hmm	2.4e-06	20	135	61	167	0.506608	d__Bacteria;k__norank;p__Proteobacteria;c__Alphaproteobacteria;o__Rhodospirillales;f__Rhodospirillaceae;g__Niveispirillum;s__Niveispirillum_irakense
Mat30_scaffold3905_3_gene_1_1	CE1.hmm	2.1e-06	59	177	486	627	0.519824	d__Bacteria;k__norank;p__Actinobacteria;c__Actinobacteria;o__Micrococcales;f__Microbacteriaceae;g__Microbacterium;s__Microbacterium_sediminis
Mat30_scaffold3940_11_gene_12_1	GH1.hmm	3.1e-20	62	405	40	342	0.799534	d__Bacteria;k__norank;p__Proteobacteria;c__Betaproteobacteria;o__Burkholderiales;f__Alcaligenaceae;g__Achromobacter;s__Achromobacter_xylosoxidans
Mat30_scaffold3974_2_gene_6_1	CE1.hmm	5.2e-07	29	207	12	213	0.784141	d__Bacteria;k__norank;p__Bacteroidetes;c__Flavobacteriia;o__Flavobacteriales;f__Flavobacteriaceae;g__Flavobacterium;s__Flavobacterium_daejeonense
Mat30_scaffold3974_3_gene_1_1	CE1.hmm	2.6e-11	23	175	41	243	0.669604	d__Bacteria;k__norank;p__Bacteroidetes;c__Bacteroidia;o__Bacteroidales;f__Porphyromonadaceae;g__Porphyromonas;s__Porphyromonas_crevioricanis
Mat30_scaffold3974_3_gene_12_1	CE12.hmm	1.8e-61	1	210	31	250	0.995238	d__Bacteria;k__norank;p__Bacteroidetes;c__Sphingobacteriia;o__Sphingobacteriales;f__Sphingobacteriaceae;g__Sphingobacterium;s__Sphingobacterium_sp._21
Mat30_scaffold3974_3_gene_13_1	PL11.hmm	2.2e-240	5	579	2	578	0.947195	d__Bacteria;k__norank;p__Bacteroidetes;c__Sphingobacteriia;o__Sphingobacteriales;f__Sphingobacteriaceae;g__Pedobacter;s__Pedobacter_sp._Leaf216
Mat30_scaffold3974_3_gene_14_1	GH105.hmm	5.4e-95	12	332	87	419	0.963855	d__Bacteria;k__norank;p__Bacteroidetes;c__Sphingobacteriia;o__Sphingobacteriales;f__Sphingobacteriaceae;g__Sphingobacterium;s__Sphingobacterium_thalpophilum
Mat30_scaffold3974_3_gene_16_1	CBM66.hmm	1.1e-09	59	146	130	218	0.56129	d__Bacteria;k__norank;p__Bacteroidetes;c__Chitinophagia;o__Chitinophagales;f__Chitinophagaceae;g__Filimonas;s__Filimonas_lacunae
Mat30_scaffold3983_3_gene_1_1	GH43.hmm	1.5e-46	10	247	22	316	0.955645	d__Bacteria;k__norank;p__Firmicutes;c__Bacilli;o__Bacillales;f__Paenibacillaceae;g__Thermobacillus;s__Thermobacillus_composti
Mat30_scaffold3983_3_gene_2_1	GH43.hmm	2.4e-57	4	248	37	374	0.983871	d__Bacteria;k__norank;p__Firmicutes;c__Bacilli;o__Bacillales;f__Paenibacillaceae;g__Thermobacillus;s__Thermobacillus_composti
Mat30_scaffold4003_5_gene_3_1	CBM32.hmm	3.8e-19	3	110	150	267	0.862903	d__Bacteria;k__norank;p__Bacteroidetes;c__Chitinophagia;o__Chitinophagales;f__Chitinophagaceae;g__Flavihumibacter;s__Flavihumibacter_sp._ZG627
Mat30_scaffold4044_1_gene_5_1	GH1.hmm	3.6e-169	4	427	16	471	0.986014	d__Bacteria;k__norank;p__Actinobacteria;c__Actinobacteria;o__Streptosporangiales;f__Streptosporangiaceae;g__Microtetraspora;s__Microtetraspora_fusca
Mat30_scaffold4044_2_gene_2_1	GH1.hmm	2.5e-159	2	426	4	441	0.988345	d__Bacteria;k__norank;p__Actinobacteria;c__Actinobacteria;o__norank;f__norank;g__Thermobispora;s__Thermobispora_bispora
Mat30_scaffold406_8_gene_1_1	GH3.hmm	5.8e-49	8	215	12	233	0.958333	d__Bacteria;k__norank;p__Actinobacteria;c__Actinobacteria;o__Micrococcales;f__Ruaniaceae;g__Ruania;s__Ruania_albidiflava
Mat30_scaffold4072_11_gene_1_1	GH127.hmm	1.1e-21	301	465	319	492	0.312977	d__Bacteria;k__norank;p__Bacteroidetes;c__Sphingobacteriia;o__Sphingobacteriales;f__Sphingobacteriaceae;g__Sphingobacterium;s__Sphingobacterium_sp._T2
Mat30_scaffold4072_6_gene_2_1	GH2.hmm	5.1e-99	26	394	16	452	0.489362	d__Bacteria;k__norank;p__Bacteroidetes;c__Sphingobacteriia;o__Sphingobacteriales;f__Sphingobacteriaceae;g__Sphingobacterium;s__Sphingobacterium_thalpophilum
Mat30_scaffold410_1_gene_2_1	GH43.hmm	3.7e-65	1	248	30	314	0.995968	d__Bacteria;k__norank;p__Bacteroidetes;c__Cytophagia;o__Cytophagales;f__Cyclobacteriaceae;g__Echinicola;s__Echinicola_vietnamensis
Mat30_scaffold410_14_gene_34_1	GH43.hmm+CBM32.hmm	1.2e-41	6	246	48	323	0.967742	d__Bacteria;k__norank;p__Bacteroidetes;c__Sphingobacteriia;o__Sphingobacteriales;f__Sphingobacteriaceae;g__Sphingobacterium;s__Sphingobacterium_sp._ACCC_05744
Mat30_scaffold410_14_gene_36_1	GH3.hmm	4.2e-75	3	216	92	313	0.986111	d__Bacteria;k__norank;p__Bacteroidetes;c__Sphingobacteriia;o__Sphingobacteriales;f__Sphingobacteriaceae;g__Sphingobacterium;s__Sphingobacterium_sp._21
Mat30_scaffold410_15_gene_9_1	CE1.hmm	4.9e-39	29	221	1	214	0.845815	d__Bacteria;k__norank;p__Bacteroidetes;c__Flavobacteriia;o__Flavobacteriales;f__Flavobacteriaceae;g__Empedobacter;s__Empedobacter_brevis
Mat30_scaffold410_3_gene_7_1	CE1.hmm	2.8e-28	8	143	59	243	0.594714	d__Bacteria;k__norank;p__Bacteroidetes;c__Sphingobacteriia;o__Sphingobacteriales;f__Sphingobacteriaceae;g__Sphingobacterium;s__Sphingobacterium_sp._21
Mat30_scaffold4104_1_gene_56_1	CE1.hmm	2.2e-11	25	207	18	203	0.801762	d__Bacteria;k__norank;p__Proteobacteria;c__Alphaproteobacteria;o__Rhizobiales;f__Beijerinckiaceae;g__Chelatococcus;s__norank
Mat30_scaffold421_2_gene_2_1	GH43.hmm	1.8e-14	10	96	31	172	0.346774	d__Bacteria;k__norank;p__Actinobacteria;c__Actinobacteria;o__Micrococcales;f__Microbacteriaceae;g__Microbacterium;s__Microbacterium_ketosireducens
Mat30_scaffold421_5_gene_1_1	GH43.hmm	3.9e-08	145	238	22	121	0.375	d__Bacteria;k__norank;p__Actinobacteria;c__Actinobacteria;o__Micrococcales;f__Microbacteriaceae;g__Microbacterium;s__Microbacterium_sp._HM58-2
Mat30_scaffold4217_3_gene_15_1	CE1.hmm	7.4e-08	22	144	8	163	0.537445	d__Bacteria;k__norank;p__Proteobacteria;c__Alphaproteobacteria;o__Rhizobiales;f__Phyllobacteriaceae;g__Aminobacter;s__Aminobacter_sp._J41
Mat30_scaffold4267_1_gene_7_1	CE1.hmm	6.5e-20	8	202	393	606	0.854626	d__Bacteria;k__norank;p__Bacteroidetes;c__Sphingobacteriia;o__Sphingobacteriales;f__Sphingobacteriaceae;g__norank;s__Sphingobacteriaceae_bacterium_DW12
Mat30_scaffold4297_1_gene_3_1	GH3.hmm	1.5e-10	11	101	58	158	0.416667	d__Bacteria;k__norank;p__Proteobacteria;c__Alphaproteobacteria;o__Sphingomonadales;f__Sphingomonadaceae;g__Novosphingobium;s__Novosphingobium_sp._Leaf2
Mat30_scaffold4300_1_gene_2_1	CE1.hmm	5e-21	23	143	22	147	0.528634	d__Bacteria;k__norank;p__Bacteroidetes;c__Cytophagia;o__Cytophagales;f__Cytophagaceae;g__norank;s__Cytophagaceae_bacterium_SCN_52-12
Mat30_scaffold43025_3_gene_1_1	GH78.hmm	8e-75	1	193	5	199	0.380952	d__Bacteria;k__norank;p__Bacteroidetes;c__Cytophagia;o__Cytophagales;f__Cytophagaceae;g__Dyadobacter;s__Dyadobacter_sp._Leaf189
Mat30_scaffold4309_10_gene_25_1	GH43.hmm+CBM32.hmm	3.5e-40	7	246	49	323	0.96371	d__Bacteria;k__norank;p__Bacteroidetes;c__Sphingobacteriia;o__Sphingobacteriales;f__norank;g__norank;s__Sphingobacteriales_bacterium_SCN_48-20
Mat30_scaffold4309_10_gene_27_1	GH43.hmm+CBM32.hmm	1.9e-41	10	246	50	316	0.951613	d__Bacteria;k__norank;p__Bacteroidetes;c__Sphingobacteriia;o__Sphingobacteriales;f__Sphingobacteriaceae;g__Pedobacter;s__Pedobacter_oryzae
Mat30_scaffold4309_10_gene_28_1	GH3.hmm	5.2e-74	3	216	69	290	0.986111	d__Bacteria;k__norank;p__Bacteroidetes;c__Sphingobacteriia;o__Sphingobacteriales;f__Sphingobacteriaceae;g__Sphingobacterium;s__Sphingobacterium_sp._ACCC_05744
Mat30_scaffold4309_10_gene_29_1	CE1.hmm	3.7e-09	28	141	21	135	0.497797	d__Bacteria;k__norank;p__Bacteroidetes;c__Sphingobacteriia;o__Sphingobacteriales;f__Sphingobacteriaceae;g__Sphingobacterium;s__Sphingobacterium_sp._21
Mat30_scaffold4330_12_gene_14_1	GH127.hmm	1.7e-35	301	524	315	543	0.425573	d__Bacteria;k__norank;p__Bacteroidetes;c__Bacteroidia;o__Bacteroidales;f__Prevotellaceae;g__Prevotella;s__Prevotella_sp._10(H)
Mat30_scaffold4330_18_gene_3_1	CBM66.hmm	5.8e-13	2	146	29	186	0.929032	d__Bacteria;k__norank;p__Bacteroidetes;c__Chitinophagia;o__Chitinophagales;f__Chitinophagaceae;g__Niabella;s__Niabella_aurantiaca
Mat30_scaffold4330_4_gene_8_1	CBM32.hmm	3.6e-10	7	109	23	135	0.822581	d__Bacteria;k__norank;p__Bacteroidetes;c__Cytophagia;o__Cytophagales;f__Flammeovirgaceae;g__norank;s__Flammeovirgaceae_bacterium_311
Mat30_scaffold4330_6_gene_6_1	CE1.hmm	1.1e-41	1	220	31	269	0.964758	d__Bacteria;k__norank;p__Bacteroidetes;c__Flavobacteriia;o__Flavobacteriales;f__Flavobacteriaceae;g__Chryseobacterium;s__Chryseobacterium_sp._BLS98
Mat30_scaffold4336_5_gene_4_1	GH4.hmm	5.9e-64	1	178	21	200	0.988827	d__Bacteria;k__norank;p__Firmicutes;c__Bacilli;o__Bacillales;f__Paenibacillaceae;g__Thermobacillus;s__Thermobacillus_composti
Mat30_scaffold4352_5_gene_2_1	CE1.hmm	1.1e-29	5	209	42	246	0.898678	d__Bacteria;k__norank;p__Proteobacteria;c__Gammaproteobacteria;o__Xanthomonadales;f__Xanthomonadaceae;g__Pseudoxanthomonas;s__Pseudoxanthomonas_sp._GW2
Mat30_scaffold4378_10_gene_2_1	GH2.hmm+CBM32.hmm	1.8e-208	24	751	49	981	0.966755	d__Bacteria;k__norank;p__Bacteroidetes;c__Sphingobacteriia;o__Sphingobacteriales;f__Sphingobacteriaceae;g__Sphingobacterium;s__Sphingobacterium_sp._PM2-P1-29
Mat30_scaffold4379_11_gene_7_1	CBM32.hmm	1.8e-17	8	119	197	314	0.895161	d__Bacteria;k__norank;p__Bacteroidetes;c__Chitinophagia;o__Chitinophagales;f__Chitinophagaceae;g__Arachidicoccus;s__Arachidicoccus_sp._BS20
Mat30_scaffold4405_2_gene_5_1	GH1.hmm	5.2e-174	4	427	5	443	0.986014	d__Bacteria;k__norank;p__Firmicutes;c__Bacilli;o__Bacillales;f__Paenibacillaceae;g__Thermobacillus;s__Thermobacillus_composti
Mat30_scaffold4509_9_gene_13_1	CE1.hmm	5.9e-30	6	208	18	222	0.889868	d__Bacteria;k__norank;p__Bacteroidetes;c__Sphingobacteriia;o__Sphingobacteriales;f__Sphingobacteriaceae;g__Olivibacter;s__Olivibacter_sitiensis
Mat30_scaffold4516_11_gene_17_1	GH106.hmm	5.1e-53	2	459	40	537	0.554612	d__Bacteria;k__norank;p__Bacteroidetes;c__Bacteroidia;o__Bacteroidales;f__Prevotellaceae;g__Prevotella;s__Prevotella_sp._10(H)
Mat30_scaffold4516_11_gene_8_1	GH78.hmm	2.3e-137	2	504	313	842	0.996032	d__Bacteria;k__norank;p__Bacteroidetes;c__Sphingobacteriia;o__Sphingobacteriales;f__Sphingobacteriaceae;g__Pseudopedobacter;s__Pseudopedobacter_saltans
Mat30_scaffold4516_5_gene_9_1	GH78.hmm	4e-152	2	501	347	854	0.990079	d__Bacteria;k__norank;p__Bacteroidetes;c__Sphingobacteriia;o__Sphingobacteriales;f__Sphingobacteriaceae;g__Pedobacter;s__Pedobacter_sp._BAL39
Mat30_scaffold4516_6_gene_2_1	GH106.hmm	9.9e-235	89	822	359	1079	0.889563	d__Bacteria;k__norank;p__Bacteroidetes;c__Sphingobacteriia;o__Sphingobacteriales;f__Sphingobacteriaceae;g__Sphingobacterium;s__Sphingobacterium_sp._21
Mat30_scaffold4516_6_gene_3_1	GH127.hmm	1.1e-18	38	278	32	269	0.458015	d__Bacteria;k__norank;p__Bacteroidetes;c__Cytophagia;o__Cytophagales;f__Cytophagaceae;g__Fibrella;s__Fibrella_aestuarina
Mat30_scaffold4518_9_gene_2_1	CE1.hmm	8e-09	24	210	33	237	0.819383	d__Bacteria;k__norank;p__Firmicutes;c__Bacilli;o__Bacillales;f__Paenibacillaceae;g__Thermobacillus;s__Thermobacillus_composti
Mat30_scaffold4533_37_gene_2_1	CE1.hmm	2.4e-12	27	193	17	185	0.731278	d__Bacteria;k__norank;p__Proteobacteria;c__Betaproteobacteria;o__Methylophilales;f__Methylophilaceae;g__Methylobacillus;s__Methylobacillus_flagellatus
Mat30_scaffold45404_3_gene_3_1	GH43.hmm	4.6e-20	4	161	135	330	0.633065	d__Bacteria;k__norank;p__Bacteroidetes;c__Sphingobacteriia;o__Sphingobacteriales;f__Sphingobacteriaceae;g__Sphingobacterium;s__Sphingobacterium_sp._21
Mat30_scaffold4637_6_gene_1_1	GH43.hmm	1.8e-48	5	211	32	268	0.830645	d__Bacteria;k__norank;p__Bacteroidetes;c__Sphingobacteriia;o__Sphingobacteriales;f__Sphingobacteriaceae;g__Pedobacter;s__Pedobacter_antarcticus
Mat30_scaffold4646_6_gene_1_1	GH28.hmm	3.3e-51	8	196	82	313	0.578462	d__Bacteria;k__norank;p__Bacteroidetes;c__Sphingobacteriia;o__Sphingobacteriales;f__Sphingobacteriaceae;g__Sphingobacterium;s__Sphingobacterium_sp._21
Mat30_scaffold4648_4_gene_11_1	CE1.hmm	4.2e-15	5	221	76	313	0.951542	d__Bacteria;k__norank;p__Proteobacteria;c__Gammaproteobacteria;o__Nevskiales;f__Sinobacteraceae;g__Solimonas;s__Solimonas_soli
Mat30_scaffold46666_2_gene_1_1	GH2.hmm	1.8e-96	69	353	7	329	0.37766	d__Bacteria;k__norank;p__Actinobacteria;c__Actinobacteria;o__Micrococcales;f__Microbacteriaceae;g__Microbacterium;s__Microbacterium_trichothecenolyticum
Mat30_scaffold46666_5_gene_1_1	GH2.hmm	1.6e-35	472	714	5	269	0.321809	d__Bacteria;k__norank;p__Actinobacteria;c__Actinobacteria;o__Micrococcales;f__Microbacteriaceae;g__Microbacterium;s__Microbacterium_sp._Leaf288
Mat30_scaffold4678_1_gene_5_1	GH10.hmm	1.3e-105	7	302	54	372	0.973597	d__norank;k__norank;p__norank;c__norank;o__norank;f__norank;g__norank;s__uncultured_microorganism
Mat30_scaffold4679_1_gene_4_1	GH105.hmm	1.3e-24	7	109	28	129	0.307229	d__Bacteria;k__norank;p__Firmicutes;c__Bacilli;o__Bacillales;f__Paenibacillaceae;g__Thermobacillus;s__Thermobacillus_composti
Mat30_scaffold4679_2_gene_1_1	GH105.hmm	9.1e-56	112	274	1	168	0.487952	d__Bacteria;k__norank;p__Firmicutes;c__Bacilli;o__Bacillales;f__Paenibacillaceae;g__Thermobacillus;s__Thermobacillus_composti
Mat30_scaffold4714_7_gene_2_1	GH43.hmm	1.4e-27	15	247	7	306	0.935484	d__Bacteria;k__norank;p__Bacteroidetes;c__Bacteroidia;o__Bacteroidales;f__Bacteroidaceae;g__Bacteroides;s__Bacteroides_thetaiotaomicron
Mat30_scaffold4741_1_gene_2_1	CE1.hmm	4.2e-06	26	130	47	139	0.45815	d__Bacteria;k__norank;p__Actinobacteria;c__Actinobacteria;o__Corynebacteriales;f__Mycobacteriaceae;g__Mycobacterium;s__Mycobacterium_flavescens
Mat30_scaffold4805_1_gene_41_1	CE1.hmm	8.6e-07	24	119	104	204	0.418502	d__Bacteria;k__norank;p__Proteobacteria;c__Gammaproteobacteria;o__norank;f__norank;g__Pseudohongiella;s__Pseudohongiella_spirulinae
Mat30_scaffold4805_3_gene_80_1	CE1.hmm	5.9e-08	86	209	145	258	0.54185	d__Bacteria;k__norank;p__Proteobacteria;c__Gammaproteobacteria;o__norank;f__norank;g__Pseudohongiella;s__Pseudohongiella_spirulinae
Mat30_scaffold4805_5_gene_24_1	CE1.hmm	1.6e-07	28	143	52	227	0.506608	d__Bacteria;k__norank;p__Proteobacteria;c__Gammaproteobacteria;o__norank;f__norank;g__Pseudohongiella;s__Pseudohongiella_spirulinae
Mat30_scaffold4805_5_gene_49_1	CE13.hmm	1e-32	18	183	70	238	0.464789	d__Bacteria;k__norank;p__Proteobacteria;c__Gammaproteobacteria;o__norank;f__norank;g__Pseudohongiella;s__Pseudohongiella_spirulinae
Mat30_scaffold4805_6_gene_85_1	CE1.hmm	1.5e-08	15	143	82	208	0.563877	d__Bacteria;k__norank;p__Proteobacteria;c__Gammaproteobacteria;o__norank;f__norank;g__Pseudohongiella;s__Pseudohongiella_spirulinae
Mat30_scaffold4805_6_gene_93_1	PL9.hmm	8.6e-09	23	148	42	203	0.334225	d__Bacteria;k__norank;p__Proteobacteria;c__Gammaproteobacteria;o__norank;f__norank;g__Pseudohongiella;s__Pseudohongiella_spirulinae
Mat30_scaffold4830_1_gene_4_1	CE1.hmm	3.8e-44	1	221	493	697	0.969163	d__Bacteria;k__norank;p__Actinobacteria;c__Actinobacteria;o__Streptosporangiales;f__Streptosporangiaceae;g__Microbispora;s__Microbispora_mesophila
Mat30_scaffold48366_1_gene_1_1	GH42.hmm	7.6e-154	1	370	18	386	0.994609	d__Bacteria;k__norank;p__Actinobacteria;c__Actinobacteria;o__Micrococcales;f__Microbacteriaceae;g__Microbacterium;s__Microbacterium_profundi
Mat30_scaffold4838_8_gene_1_1	CBM13.hmm	1.9e-12	34	120	167	258	0.457447	d__Bacteria;k__norank;p__Bacteroidetes;c__Sphingobacteriia;o__Sphingobacteriales;f__Sphingobacteriaceae;g__Pedobacter;s__Pedobacter_sp._BAL39
Mat30_scaffold4847_7_gene_2_1	GH10.hmm	1.7e-96	5	301	43	358	0.976898	d__Bacteria;k__norank;p__Bacteroidetes;c__Sphingobacteriia;o__Sphingobacteriales;f__Sphingobacteriaceae;g__Olivibacter;s__Olivibacter_sitiensis
Mat30_scaffold4847_7_gene_3_1	GH2.hmm	8.6e-108	27	462	20	552	0.578457	d__Bacteria;k__norank;p__Bacteroidetes;c__Sphingobacteriia;o__Sphingobacteriales;f__Sphingobacteriaceae;g__Olivibacter;s__Olivibacter_sitiensis
Mat30_scaffold4871_3_gene_30_1	CBM66.hmm	2.6e-09	30	145	63	185	0.741935	d__Bacteria;k__norank;p__Bacteroidetes;c__Cytophagia;o__Cytophagales;f__Cyclobacteriaceae;g__Cyclobacterium;s__Cyclobacterium_marinum
Mat30_scaffold4879_1_gene_1_1	GH43.hmm	1.8e-29	10	180	48	245	0.685484	d__Bacteria;k__norank;p__Bacteroidetes;c__Sphingobacteriia;o__Sphingobacteriales;f__Sphingobacteriaceae;g__Sphingobacterium;s__Sphingobacterium_sp._21
Mat30_scaffold4879_4_gene_1_1	CBM32.hmm	2.4e-20	11	109	37	149	0.790323	d__Bacteria;k__norank;p__Bacteroidetes;c__Sphingobacteriia;o__Sphingobacteriales;f__Sphingobacteriaceae;g__Sphingobacterium;s__Sphingobacterium_sp._21
Mat30_scaffold4944_6_gene_12_1	PL22.hmm	1.9e-17	107	255	262	400	0.558491	d__Bacteria;k__norank;p__Proteobacteria;c__Betaproteobacteria;o__Burkholderiales;f__norank;g__norank;s__[Polyangium]_brachysporum
Mat30_scaffold4963_1_gene_5_1	GH3.hmm	3.3e-67	4	216	92	313	0.981481	d__Bacteria;k__norank;p__Actinobacteria;c__Actinobacteria;o__Micrococcales;f__Microbacteriaceae;g__Leifsonia;s__Leifsonia_xyli
Mat30_scaffold4963_5_gene_1_1	GH51.hmm	1.9e-131	84	453	5	413	0.585714	d__Bacteria;k__norank;p__Actinobacteria;c__Actinobacteria;o__Micrococcales;f__Beutenbergiaceae;g__Beutenbergia;s__Beutenbergia_cavernae
Mat30_scaffold4979_7_gene_1_1	GH42.hmm	1.7e-149	1	370	1	374	0.994609	d__Bacteria;k__norank;p__Actinobacteria;c__Actinobacteria;o__Micrococcales;f__Beutenbergiaceae;g__Beutenbergia;s__Beutenbergia_cavernae
Mat30_scaffold4984_4_gene_2_1	GH1.hmm	7.1e-108	4	428	3	388	0.988345	d__Bacteria;k__norank;p__Actinobacteria;c__Actinobacteria;o__Micrococcales;f__Microbacteriaceae;g__Microbacterium;s__Microbacterium_resistens
Mat30_scaffold49897_1_gene_1_1	CE1.hmm	2.7e-10	79	219	71	259	0.61674	d__Bacteria;k__norank;p__Actinobacteria;c__Actinobacteria;o__Corynebacteriales;f__Nocardiaceae;g__Rhodococcus;s__Rhodococcus_sp._Leaf278
Mat30_scaffold5034_1_gene_1_1	GH105.hmm	1.4e-71	57	331	32	294	0.825301	d__Bacteria;k__norank;p__Bacteroidetes;c__Sphingobacteriia;o__Sphingobacteriales;f__Sphingobacteriaceae;g__Sphingobacterium;s__Sphingobacterium_sp._21
Mat30_scaffold5034_10_gene_1_1	GH43.hmm	9.9e-42	84	246	1	193	0.653226	d__Bacteria;k__norank;p__Bacteroidetes;c__Sphingobacteriia;o__Sphingobacteriales;f__Sphingobacteriaceae;g__Sphingobacterium;s__Sphingobacterium_sp._21
Mat30_scaffold5034_14_gene_2_1	GH43.hmm	3.7e-22	4	211	69	306	0.834677	d__Bacteria;k__norank;p__Bacteroidetes;c__Sphingobacteriia;o__Sphingobacteriales;f__Sphingobacteriaceae;g__Sphingobacterium;s__Sphingobacterium_sp._21
Mat30_scaffold5034_7_gene_2_1	GH43.hmm	5.8e-24	10	174	87	290	0.66129	d__Bacteria;k__norank;p__Bacteroidetes;c__Sphingobacteriia;o__Sphingobacteriales;f__Sphingobacteriaceae;g__Sphingobacterium;s__Sphingobacterium_sp._21
Mat30_scaffold505_10_gene_1_1	CE1.hmm	6.1e-10	99	211	7	138	0.493392	d__Bacteria;k__norank;p__Actinobacteria;c__Actinobacteria;o__Micrococcales;f__Ruaniaceae;g__Ruania;s__Ruania_albidiflava
Mat30_scaffold505_11_gene_12_1	GH3.hmm	7e-65	7	216	100	318	0.967593	d__Bacteria;k__norank;p__Actinobacteria;c__Actinobacteria;o__Micrococcales;f__Sanguibacteraceae;g__Sanguibacter;s__Sanguibacter_keddieii
Mat30_scaffold5060_2_gene_2_1	GH1.hmm	6.5e-87	4	201	5	203	0.459207	d__Bacteria;k__norank;p__Bacteroidetes;c__Sphingobacteriia;o__Sphingobacteriales;f__Sphingobacteriaceae;g__Sphingobacterium;s__Sphingobacterium_sp._21
Mat30_scaffold5088_1_gene_1_1	GH2.hmm	2.4e-49	218	463	6	379	0.325798	d__Bacteria;k__norank;p__Bacteroidetes;c__Bacteroidia;o__Bacteroidales;f__Porphyromonadaceae;g__Proteiniphilum;s__Proteiniphilum_acetatigenes
Mat30_scaffold511_2_gene_2_1	CE1.hmm	1e-10	12	175	87	274	0.718062	d__Bacteria;k__norank;p__Actinobacteria;c__Actinobacteria;o__Streptomycetales;f__Streptomycetaceae;g__Streptomyces;s__Streptomyces_bingchenggensis
Mat30_scaffold5128_1_gene_1_1	GH43.hmm	1.1e-50	2	247	9	295	0.987903	d__Bacteria;k__norank;p__Actinobacteria;c__Actinobacteria;o__Streptosporangiales;f__Streptosporangiaceae;g__Microbispora;s__Microbispora_rosea
Mat30_scaffold5129_4_gene_6_1	CE1.hmm	1.1e-13	95	216	2	140	0.53304	d__Bacteria;k__norank;p__Bacteroidetes;c__Sphingobacteriia;o__Sphingobacteriales;f__Sphingobacteriaceae;g__Sphingobacterium;s__Sphingobacterium_sp._CFCC_11742
Mat30_scaffold5130_7_gene_2_1	GH1.hmm	4.8e-153	4	425	4	444	0.981352	d__Bacteria;k__norank;p__Actinobacteria;c__Actinobacteria;o__Streptomycetales;f__Streptomycetaceae;g__Streptomyces;s__Streptomyces_celluloflavus
Mat30_scaffold5142_7_gene_3_1	CE1.hmm	1.6e-09	100	221	116	227	0.53304	d__Bacteria;k__norank;p__Proteobacteria;c__Gammaproteobacteria;o__Nevskiales;f__Sinobacteraceae;g__Solimonas;s__Solimonas_flava
Mat30_scaffold5164_2_gene_6_1	CE1.hmm	4.5e-06	25	143	20	171	0.519824	d__Bacteria;k__norank;p__Proteobacteria;c__Alphaproteobacteria;o__Rhizobiales;f__Phyllobacteriaceae;g__Chelativorans;s__Chelativorans_sp._BNC1
Mat30_scaffold5169_3_gene_2_1	GH43.hmm	4.1e-25	127	247	10	142	0.483871	d__Bacteria;k__norank;p__Firmicutes;c__Bacilli;o__Bacillales;f__Paenibacillaceae;g__Thermobacillus;s__Thermobacillus_composti
Mat30_scaffold5197_10_gene_13_1	CE1.hmm	2.2e-06	107	198	145	246	0.400881	d__Bacteria;k__norank;p__Proteobacteria;c__Alphaproteobacteria;o__Rhizobiales;f__Beijerinckiaceae;g__Chelatococcus;s__norank
Mat30_scaffold52_10_gene_31_1	GH2.hmm	6.8e-124	31	570	2	698	0.716755	d__Bacteria;k__norank;p__Bacteroidetes;c__Cytophagia;o__Cytophagales;f__Hymenobacteraceae;g__Rufibacter;s__Rufibacter_sp._CCM_8646
Mat30_scaffold52_10_gene_33_1	GH51.hmm	1.1e-37	135	358	59	328	0.353968	d__Bacteria;k__norank;p__Bacteroidetes;c__Cytophagia;o__Cytophagales;f__Hymenobacteraceae;g__Rufibacter;s__Rufibacter_sp._CCM_8646
Mat30_scaffold52_10_gene_35_1	GH35.hmm	5e-113	1	306	42	354	0.993485	d__Bacteria;k__norank;p__Bacteroidetes;c__Flavobacteriia;o__Flavobacteriales;f__Flavobacteriaceae;g__Chryseobacterium;s__Chryseobacterium_sp._Leaf180
Mat30_scaffold52_2_gene_3_1	CE1.hmm	4.8e-19	77	221	79	240	0.634361	d__Bacteria;k__norank;p__Bacteroidetes;c__Chitinophagia;o__Chitinophagales;f__Chitinophagaceae;g__Niabella;s__Niabella_soli
Mat30_scaffold52027_1_gene_1_1	GH3.hmm	1.4e-62	20	216	9	200	0.907407	d__Bacteria;k__norank;p__Firmicutes;c__Bacilli;o__Bacillales;f__Paenibacillaceae;g__Paenibacillus;s__Paenibacillus_sp._TS12
Mat30_scaffold522_1_gene_1_1	GH3.hmm	8.5e-65	3	216	31	253	0.986111	d__Bacteria;k__norank;p__Actinobacteria;c__Actinobacteria;o__Micrococcales;f__Ruaniaceae;g__Ruania;s__Ruania_albidiflava
Mat30_scaffold528_1_gene_2_1	CE1.hmm	2.7e-11	15	133	64	167	0.519824	d__Bacteria;k__norank;p__Bacteroidetes;c__Sphingobacteriia;o__Sphingobacteriales;f__Sphingobacteriaceae;g__Sphingobacterium;s__Sphingobacterium_sp._21
Mat30_scaffold5298_1_gene_3_1	CE1.hmm	1.2e-15	7	202	58	285	0.859031	d__Bacteria;k__norank;p__Proteobacteria;c__Betaproteobacteria;o__Burkholderiales;f__Alcaligenaceae;g__Bordetella;s__Bordetella_petrii
Mat30_scaffold53_1_gene_3_1	CE1.hmm	1e-06	26	193	25	214	0.735683	d__Bacteria;k__norank;p__Bacteroidetes;c__Chitinophagia;o__Chitinophagales;f__Chitinophagaceae;g__Niabella;s__Niabella_aurantiaca
Mat30_scaffold530_16_gene_1_1	GH3.hmm	8.8e-67	8	215	150	370	0.958333	d__Bacteria;k__norank;p__Proteobacteria;c__Gammaproteobacteria;o__Xanthomonadales;f__Xanthomonadaceae;g__Pseudoxanthomonas;s__norank
Mat30_scaffold5360_1_gene_1_1	GH43.hmm	1.9e-45	23	248	2	253	0.907258	d__Bacteria;k__norank;p__Bacteroidetes;c__Cytophagia;o__Cytophagales;f__Cytophagaceae;g__Spirosoma;s__Spirosoma_spitsbergense
Mat30_scaffold5375_2_gene_33_1	GH3.hmm	4.9e-50	11	214	53	274	0.939815	d__Bacteria;k__norank;p__Proteobacteria;c__Gammaproteobacteria;o__Nevskiales;f__Sinobacteraceae;g__Solimonas;s__Solimonas_variicoloris
Mat30_scaffold5386_3_gene_1_1	GH43.hmm	2.8e-08	172	248	2	84	0.306452	d__Bacteria;k__norank;p__Actinobacteria;c__Actinobacteria;o__Micrococcales;f__Micrococcaceae;g__Arthrobacter;s__Arthrobacter_sp._B6
Mat30_scaffold54_4_gene_17_1	CE1.hmm	1.2e-18	9	202	386	598	0.85022	d__Bacteria;k__norank;p__Bacteroidetes;c__Sphingobacteriia;o__Sphingobacteriales;f__Sphingobacteriaceae;g__Sphingobacterium;s__Sphingobacterium_spiritivorum
Mat30_scaffold541_12_gene_1_1	GH10.hmm	7.7e-35	116	300	2	207	0.607261	d__Bacteria;k__norank;p__Actinobacteria;c__Actinobacteria;o__Micrococcales;f__Sanguibacteraceae;g__Sanguibacter;s__Sanguibacter_suarezii
Mat30_scaffold5441_8_gene_3_1	CE1.hmm	1.2e-09	27	140	26	132	0.497797	d__Bacteria;k__norank;p__Proteobacteria;c__Gammaproteobacteria;o__Nevskiales;f__Sinobacteraceae;g__Solimonas;s__Solimonas_soli
Mat30_scaffold5441_8_gene_4_1	CE1.hmm	5.3e-06	13	143	57	224	0.572687	d__Bacteria;k__norank;p__Proteobacteria;c__Gammaproteobacteria;o__Nevskiales;f__Sinobacteraceae;g__Solimonas;s__Solimonas_soli
Mat30_scaffold5444_5_gene_5_1	CE1.hmm	7.9e-06	29	132	22	120	0.453744	d__Bacteria;k__norank;p__Proteobacteria;c__Alphaproteobacteria;o__Rhizobiales;f__Phyllobacteriaceae;g__Chelativorans;s__Chelativorans_sp._J32
Mat30_scaffold553_15_gene_4_1	CE12.hmm	2.1e-60	1	210	3	201	0.995238	d__Bacteria;k__norank;p__Actinobacteria;c__Actinobacteria;o__Micrococcales;f__Ruaniaceae;g__Ruania;s__Ruania_albidiflava
Mat30_scaffold5545_3_gene_1_1	GH3.hmm	3.3e-62	4	216	51	262	0.981481	d__Bacteria;k__norank;p__Actinobacteria;c__Actinobacteria;o__Micrococcales;f__Micrococcaceae;g__Pseudarthrobacter;s__Pseudarthrobacter_sulfonivorans
Mat30_scaffold5548_2_gene_3_1	GH42.hmm	4.5e-158	1	368	16	384	0.989218	d__Bacteria;k__norank;p__Actinobacteria;c__Actinobacteria;o__Micrococcales;f__Ruaniaceae;g__Ruania;s__Ruania_albidiflava
Mat30_scaffold5585_1_gene_2_1	GH4.hmm	4.8e-69	1	178	5	185	0.988827	d__Bacteria;k__norank;p__Proteobacteria;c__Alphaproteobacteria;o__Rhizobiales;f__Hyphomicrobiaceae;g__Devosia;s__Devosia_geojensis
Mat30_scaffold560_1_gene_2_1	GH2.hmm	1.4e-94	51	542	280	985	0.652926	d__Bacteria;k__norank;p__Proteobacteria;c__Gammaproteobacteria;o__Xanthomonadales;f__Xanthomonadaceae;g__Pseudoxanthomonas;s__Pseudoxanthomonas_sp._GW2
Mat30_scaffold5642_3_gene_4_1	GH78.hmm	1.6e-17	162	354	294	533	0.380952	d__Bacteria;k__norank;p__Proteobacteria;c__Alphaproteobacteria;o__Rhizobiales;f__Phyllobacteriaceae;g__Chelativorans;s__Chelativorans_sp._J32
Mat30_scaffold5673_6_gene_3_1	CBM35.hmm	1.4e-07	31	108	329	416	0.626016	d__Bacteria;k__norank;p__Firmicutes;c__Bacilli;o__Bacillales;f__Paenibacillaceae;g__Thermobacillus;s__Thermobacillus_composti
Mat30_scaffold5683_10_gene_5_1	GH43.hmm	2.7e-63	2	247	30	311	0.987903	d__Bacteria;k__norank;p__Bacteroidetes;c__Sphingobacteriia;o__Sphingobacteriales;f__Sphingobacteriaceae;g__Sphingobacterium;s__Sphingobacterium_sp._21
Mat30_scaffold5686_1_gene_2_1	CE1.hmm	6.6e-12	12	162	40	197	0.660793	d__Bacteria;k__norank;p__Bacteroidetes;c__Cytophagia;o__Cytophagales;f__Hymenobacteraceae;g__Pontibacter;s__Pontibacter_korlensis
Mat30_scaffold57_2_gene_1_1	GH4.hmm	1.4e-06	1	81	7	85	0.446927	d__Bacteria;k__norank;p__Bacteroidetes;c__Cytophagia;o__Cytophagales;f__Cytophagaceae;g__Dyadobacter;s__Dyadobacter_alkalitolerans
Mat30_scaffold571_17_gene_1_1	CE1.hmm	2.4e-07	27	143	22	155	0.511013	d__Bacteria;k__norank;p__Bacteroidetes;c__Sphingobacteriia;o__Sphingobacteriales;f__Sphingobacteriaceae;g__Sphingobacterium;s__Sphingobacterium_sp._21
Mat30_scaffold5712_4_gene_2_1	CBM32.hmm	5.3e-13	14	113	233	341	0.798387	d__Bacteria;k__norank;p__Bacteroidetes;c__Sphingobacteriia;o__Sphingobacteriales;f__Sphingobacteriaceae;g__Sphingobacterium;s__Sphingobacterium_sp._21
Mat30_scaffold5712_5_gene_1_1	CBM32.hmm	2.7e-13	14	113	20	127	0.798387	d__Bacteria;k__norank;p__Bacteroidetes;c__Sphingobacteriia;o__Sphingobacteriales;f__Sphingobacteriaceae;g__Sphingobacterium;s__Sphingobacterium_sp._21
Mat30_scaffold5718_1_gene_1_1	CBM32.hmm	8.6e-11	8	111	193	298	0.830645	d__Bacteria;k__norank;p__Synergistetes;c__Synergistia;o__Synergistales;f__Synergistaceae;g__Aminobacterium;s__Aminobacterium_mobile
Mat30_scaffold5739_7_gene_1_1	GH42.hmm	3.9e-09	221	367	68	210	0.393531	d__Bacteria;k__norank;p__Actinobacteria;c__Actinobacteria;o__Micrococcales;f__Beutenbergiaceae;g__Beutenbergia;s__Beutenbergia_cavernae
Mat30_scaffold5749_3_gene_10_1	GH127.hmm	3.4e-35	258	523	252	518	0.505725	d__Bacteria;k__norank;p__Bacteroidetes;c__Chitinophagia;o__Chitinophagales;f__Chitinophagaceae;g__Niabella;s__Niabella_sp._BS26
Mat30_scaffold5749_3_gene_11_1	GH2.hmm	1.2e-100	24	404	35	481	0.505319	d__Bacteria;k__norank;p__Bacteroidetes;c__Sphingobacteriia;o__Sphingobacteriales;f__Sphingobacteriaceae;g__Sphingobacterium;s__Sphingobacterium_sp._21
Mat30_scaffold5749_3_gene_12_1	GH43.hmm	1.1e-57	3	248	25	320	0.987903	d__Bacteria;k__norank;p__Bacteroidetes;c__Chitinophagia;o__Chitinophagales;f__Chitinophagaceae;g__Niabella;s__Niabella_aurantiaca
Mat30_scaffold5749_3_gene_16_1	GH43.hmm	9.3e-58	1	247	43	343	0.991935	d__Bacteria;k__norank;p__Bacteroidetes;c__Cytophagia;o__Cytophagales;f__Cytophagaceae;g__Dyadobacter;s__Dyadobacter_beijingensis
Mat30_scaffold5749_3_gene_6_1	CBM66.hmm	1.8e-09	5	155	98	274	0.967742	d__Bacteria;k__norank;p__Bacteroidetes;c__Chitinophagia;o__Chitinophagales;f__Chitinophagaceae;g__Niabella;s__Niabella_aurantiaca
Mat30_scaffold5749_3_gene_7_1	GH43.hmm	4.6e-49	1	247	18	319	0.991935	d__Bacteria;k__norank;p__Bacteroidetes;c__Chitinophagia;o__Chitinophagales;f__Chitinophagaceae;g__Niabella;s__Niabella_aurantiaca
Mat30_scaffold5749_3_gene_8_1	GH43.hmm	2.1e-56	13	242	1	264	0.923387	d__Bacteria;k__norank;p__Bacteroidetes;c__Chitinophagia;o__Chitinophagales;f__Chitinophagaceae;g__Niabella;s__Niabella_sp._BS26
Mat30_scaffold5760_1_gene_2_1	CE8.hmm	1.9e-106	2	286	27	319	0.986111	d__Bacteria;k__norank;p__Bacteroidetes;c__Sphingobacteriia;o__Sphingobacteriales;f__Sphingobacteriaceae;g__Sphingobacterium;s__Sphingobacterium_sp._21
Mat30_scaffold5760_1_gene_3_1	CE12.hmm	1.4e-73	13	210	4	198	0.938095	d__Bacteria;k__norank;p__Bacteroidetes;c__Sphingobacteriia;o__Sphingobacteriales;f__Sphingobacteriaceae;g__Sphingobacterium;s__Sphingobacterium_sp._21
Mat30_scaffold5760_5_gene_1_1	GH2.hmm	1.7e-79	25	330	22	389	0.405585	d__Bacteria;k__norank;p__Bacteroidetes;c__Sphingobacteriia;o__Sphingobacteriales;f__Sphingobacteriaceae;g__Sphingobacterium;s__Sphingobacterium_sp._21
Mat30_scaffold5769_6_gene_3_1	PL22.hmm	4.2e-11	139	246	296	403	0.403774	d__Bacteria;k__norank;p__Proteobacteria;c__Alphaproteobacteria;o__Rhizobiales;f__Beijerinckiaceae;g__Chelatococcus;s__norank
Mat30_scaffold584_1_gene_15_1	GH127.hmm	3.3e-35	301	524	319	549	0.425573	d__Bacteria;k__norank;p__Bacteroidetes;c__Bacteroidia;o__Bacteroidales;f__norank;g__Phocaeicola;s__Phocaeicola_abscessus
Mat30_scaffold584_10_gene_45_1	CE1.hmm	1.8e-13	42	208	224	402	0.731278	d__Bacteria;k__norank;p__Bacteroidetes;c__Sphingobacteriia;o__Sphingobacteriales;f__Sphingobacteriaceae;g__Sphingobacterium;s__Sphingobacterium_sp._21
Mat30_scaffold584_2_gene_1_1	PL22.hmm	9.7e-16	142	245	349	453	0.388679	d__Bacteria;k__norank;p__Planctomycetes;c__Planctomycetia;o__Planctomycetales;f__Planctomycetaceae;g__Gemmata;s__Gemmata_obscuriglobus
Mat30_scaffold584_7_gene_45_1	CBM32.hmm	1.5e-12	14	109	635	740	0.766129	d__Bacteria;k__norank;p__Bacteroidetes;c__Sphingobacteriia;o__Sphingobacteriales;f__Sphingobacteriaceae;g__Sphingobacterium;s__Sphingobacterium_spiritivorum
Mat30_scaffold5841_3_gene_7_1	CE1.hmm	1.3e-44	4	225	26	278	0.973568	d__Bacteria;k__norank;p__Proteobacteria;c__Betaproteobacteria;o__Burkholderiales;f__Alcaligenaceae;g__Bordetella;s__Bordetella_petrii
Mat30_scaffold5852_2_gene_4_1	GH2.hmm	2.4e-101	22	394	51	486	0.494681	d__Bacteria;k__norank;p__Bacteroidetes;c__Cytophagia;o__Cytophagales;f__Hymenobacteraceae;g__Rufibacter;s__Rufibacter_sp._CCM_8646
Mat30_scaffold5852_3_gene_7_1	GH43.hmm	8e-61	2	244	30	359	0.975806	d__Bacteria;k__norank;p__Bacteroidetes;c__Sphingobacteriia;o__Sphingobacteriales;f__Sphingobacteriaceae;g__Sphingobacterium;s__Sphingobacterium_sp._21
Mat30_scaffold5889_2_gene_2_1	GH3.hmm	1.3e-70	3	215	80	329	0.981481	d__Bacteria;k__norank;p__Proteobacteria;c__Gammaproteobacteria;o__Xanthomonadales;f__Xanthomonadaceae;g__Pseudoxanthomonas;s__Pseudoxanthomonas_sp._J31
Mat30_scaffold5889_2_gene_3_1	GH43.hmm	1.6e-64	1	247	70	362	0.991935	d__Bacteria;k__norank;p__Proteobacteria;c__Gammaproteobacteria;o__Xanthomonadales;f__Xanthomonadaceae;g__Pseudoxanthomonas;s__norank
Mat30_scaffold5910_3_gene_8_1	GH3.hmm	1.8e-53	10	216	69	294	0.953704	d__Bacteria;k__norank;p__Proteobacteria;c__Betaproteobacteria;o__Burkholderiales;f__Alcaligenaceae;g__Bordetella;s__Bordetella_petrii
Mat30_scaffold5915_2_gene_1_1	GH78.hmm	1.5e-127	35	409	1	388	0.742063	d__Bacteria;k__norank;p__Bacteroidetes;c__Sphingobacteriia;o__Sphingobacteriales;f__Sphingobacteriaceae;g__Sphingobacterium;s__Sphingobacterium_sp._21
Mat30_scaffold5952_3_gene_1_1	CE1.hmm	6.5e-11	12	210	504	724	0.872247	d__Bacteria;k__norank;p__Bacteroidetes;c__Sphingobacteriia;o__Sphingobacteriales;f__Sphingobacteriaceae;g__Pedobacter;s__Pedobacter_steynii
Mat30_scaffold598_18_gene_3_1	GH106.hmm	1.4e-155	9	741	17	730	0.88835	d__Bacteria;k__norank;p__Actinobacteria;c__Actinobacteria;o__Propionibacteriales;f__Nocardioidaceae;g__Actinopolymorpha;s__Actinopolymorpha_alba
Mat30_scaffold6008_1_gene_3_1	GH105.hmm	4.7e-50	5	235	47	279	0.692771	d__Bacteria;k__norank;p__Bacteroidetes;c__Bacteroidia;o__Bacteroidales;f__Bacteroidaceae;g__Bacteroides;s__Bacteroides_sp._CAG
Mat30_scaffold6013_10_gene_10_1	GH10.hmm	5.1e-110	4	302	43	338	0.983498	d__Bacteria;k__norank;p__Actinobacteria;c__Actinobacteria;o__Micrococcales;f__Cellulomonadaceae;g__Cellulomonas;s__Cellulomonas_sp._A375-1
Mat30_scaffold6013_9_gene_7_1	CE1.hmm	1.9e-08	27	140	14	115	0.497797	d__Bacteria;k__norank;p__Actinobacteria;c__Actinobacteria;o__Micrococcales;f__Cellulomonadaceae;g__Cellulomonas;s__Cellulomonas_sp._SN7
Mat30_scaffold603_2_gene_3_1	CBM35.hmm	9.2e-06	29	72	268	310	0.349593	d__Bacteria;k__norank;p__Actinobacteria;c__Actinobacteria;o__Pseudonocardiales;f__Pseudonocardiaceae;g__Saccharothrix;s__Saccharothrix_espanaensis
Mat30_scaffold603_29_gene_12_1	GH1.hmm	1.3e-171	3	427	19	479	0.988345	d__Bacteria;k__norank;p__Actinobacteria;c__Actinobacteria;o__Pseudonocardiales;f__Pseudonocardiaceae;g__Saccharothrix;s__Saccharothrix_sp._NRRL_B-16348
Mat30_scaffold603_4_gene_10_1	PL9.hmm	4.2e-07	30	185	65	221	0.414439	d__Bacteria;k__norank;p__Actinobacteria;c__Actinobacteria;o__Pseudonocardiales;f__Pseudonocardiaceae;g__Pseudonocardia;s__Pseudonocardia_spinosispora
Mat30_scaffold603_6_gene_10_1	CE1.hmm	9.7e-24	7	194	55	255	0.823789	d__Bacteria;k__norank;p__Actinobacteria;c__Actinobacteria;o__Streptomycetales;f__Streptomycetaceae;g__Streptomyces;s__Streptomyces_sp._CNS606
Mat30_scaffold605_2_gene_2_1	CE1.hmm	5.1e-43	1	141	21	175	0.61674	d__Bacteria;k__norank;p__Proteobacteria;c__Gammaproteobacteria;o__Xanthomonadales;f__Xanthomonadaceae;g__Pseudoxanthomonas;s__Pseudoxanthomonas_sp._GW2
Mat30_scaffold605_3_gene_1_1	CE1.hmm	1.8e-17	119	225	2	121	0.46696	d__Bacteria;k__norank;p__Proteobacteria;c__Gammaproteobacteria;o__Xanthomonadales;f__Xanthomonadaceae;g__Pseudoxanthomonas;s__Pseudoxanthomonas_sp._GW2
Mat30_scaffold6086_12_gene_2_1	GH106.hmm	7.6e-172	22	528	1	577	0.614078	d__Bacteria;k__norank;p__Bacteroidetes;c__Sphingobacteriia;o__Sphingobacteriales;f__Sphingobacteriaceae;g__Sphingobacterium;s__Sphingobacterium_sp._21
Mat30_scaffold6086_2_gene_2_1	GH28.hmm	2.1e-53	6	179	87	320	0.532308	d__Bacteria;k__norank;p__Bacteroidetes;c__Sphingobacteriia;o__Sphingobacteriales;f__Sphingobacteriaceae;g__Sphingobacterium;s__Sphingobacterium_sp._21
Mat30_scaffold6086_5_gene_1_1	GH78.hmm	3.5e-14	164	322	194	351	0.313492	d__Bacteria;k__norank;p__Bacteroidetes;c__Sphingobacteriia;o__Sphingobacteriales;f__Sphingobacteriaceae;g__Sphingobacterium;s__Sphingobacterium_sp._21
Mat30_scaffold6096_1_gene_6_1	CBM66.hmm	1.1e-10	2	148	22	175	0.941935	d__Bacteria;k__norank;p__Bacteroidetes;c__Chitinophagia;o__Chitinophagales;f__Chitinophagaceae;g__Flavihumibacter;s__Flavihumibacter_petaseus
Mat30_scaffold6096_2_gene_1_1	CBM66.hmm	8.8e-07	3	155	40	207	0.980645	d__Bacteria;k__norank;p__Bacteroidetes;c__Sphingobacteriia;o__Sphingobacteriales;f__Sphingobacteriaceae;g__Pedobacter;s__Pedobacter_sp._V48
Mat30_scaffold6128_2_gene_2_1	PL22.hmm	4.5e-13	144	245	345	447	0.381132	d__Bacteria;k__norank;p__Bacteroidetes;c__Cytophagia;o__Cytophagales;f__Cytophagaceae;g__norank;s__Cytophagaceae_bacterium_SCN_52-12
Mat30_scaffold6201_1_gene_2_1	GH78.hmm	8.8e-105	5	503	47	575	0.988095	d__Bacteria;k__norank;p__Bacteroidetes;c__Sphingobacteriia;o__Sphingobacteriales;f__Sphingobacteriaceae;g__norank;s__Sphingobacteriaceae_bacterium_DW12
Mat30_scaffold6201_1_gene_4_1	GH78.hmm	4.8e-99	30	504	197	697	0.940476	d__Bacteria;k__norank;p__Bacteroidetes;c__Sphingobacteriia;o__Sphingobacteriales;f__Sphingobacteriaceae;g__norank;s__Sphingobacteriaceae_bacterium_DW12
Mat30_scaffold6201_1_gene_6_1	GH106.hmm	7.6e-79	561	822	2	270	0.316748	d__Bacteria;k__norank;p__Bacteroidetes;c__Sphingobacteriia;o__Sphingobacteriales;f__Sphingobacteriaceae;g__Pedobacter;s__Pedobacter_heparinus
Mat30_scaffold6201_2_gene_1_1	GH106.hmm	2e-171	3	550	27	671	0.663835	d__Bacteria;k__norank;p__Bacteroidetes;c__Cytophagia;o__Cytophagales;f__Cytophagaceae;g__Dyadobacter;s__Dyadobacter_sp._Leaf189
Mat30_scaffold6201_4_gene_1_1	GH78.hmm	1.3e-62	292	502	2	208	0.416667	d__Bacteria;k__norank;p__Bacteroidetes;c__Chitinophagia;o__Chitinophagales;f__Chitinophagaceae;g__Filimonas;s__Filimonas_lacunae
Mat30_scaffold6201_7_gene_1_1	GH78.hmm	8.4e-70	1	239	363	606	0.472222	d__Bacteria;k__norank;p__Bacteroidetes;c__Chitinophagia;o__Chitinophagales;f__Chitinophagaceae;g__Filimonas;s__Filimonas_lacunae
Mat30_scaffold6233_13_gene_32_1	CE1.hmm	3.7e-20	6	203	383	599	0.867841	d__Bacteria;k__norank;p__Bacteroidetes;c__Sphingobacteriia;o__Sphingobacteriales;f__Sphingobacteriaceae;g__Sphingobacterium;s__Sphingobacterium_spiritivorum
Mat30_scaffold6240_1_gene_2_1	GH78.hmm	9.9e-15	159	321	376	537	0.321429	d__Bacteria;k__norank;p__Bacteroidetes;c__Flavobacteriia;o__Flavobacteriales;f__Flavobacteriaceae;g__Flavobacterium;s__Flavobacterium_glycines
Mat30_scaffold6240_2_gene_3_1	PL1.hmm	4.6e-40	19	199	95	287	0.891089	d__Bacteria;k__norank;p__Bacteroidetes;c__Sphingobacteriia;o__Sphingobacteriales;f__Sphingobacteriaceae;g__Pedobacter;s__Pedobacter_glucosidilyticus
Mat30_scaffold6240_2_gene_5_1	CE8.hmm	1.5e-102	3	285	1	280	0.979167	d__Bacteria;k__norank;p__Bacteroidetes;c__Cytophagia;o__Cytophagales;f__Cytophagaceae;g__Dyadobacter;s__Dyadobacter_beijingensis
Mat30_scaffold6240_2_gene_6_1	PL10.hmm	2.3e-99	1	287	5	298	0.996516	d__Bacteria;k__norank;p__Bacteroidetes;c__Sphingobacteriia;o__Sphingobacteriales;f__Sphingobacteriaceae;g__Sphingobacterium;s__Sphingobacterium_sp._21
Mat30_scaffold6240_2_gene_7_1	GH43.hmm	8.9e-57	1	248	38	310	0.995968	d__Bacteria;k__norank;p__Bacteroidetes;c__Sphingobacteriia;o__Sphingobacteriales;f__Sphingobacteriaceae;g__Sphingobacterium;s__Sphingobacterium_sp._21
Mat30_scaffold6240_2_gene_8_1	CE8.hmm	8.9e-106	3	287	28	314	0.986111	d__Bacteria;k__norank;p__Bacteroidetes;c__Cytophagia;o__Cytophagales;f__Hymenobacteraceae;g__Rufibacter;s__Rufibacter_sp._DG31D
Mat30_scaffold6240_4_gene_1_1	PL11.hmm+CBM66.hmm	1.2e-18	304	533	391	621	0.377888	d__Bacteria;k__norank;p__Planctomycetes;c__Planctomycetia;o__Planctomycetales;f__Planctomycetaceae;g__Schlesneria;s__Schlesneria_paludicola
Mat30_scaffold6240_4_gene_3_1	CE12.hmm	1.8e-76	1	209	12	221	0.990476	d__Bacteria;k__norank;p__Bacteroidetes;c__Cytophagia;o__Cytophagales;f__Cyclobacteriaceae;g__Echinicola;s__Echinicola_vietnamensis
Mat30_scaffold6240_4_gene_4_1	GH28.hmm	1.9e-85	6	306	61	458	0.923077	d__Bacteria;k__norank;p__Bacteroidetes;c__Sphingobacteriia;o__Sphingobacteriales;f__Sphingobacteriaceae;g__Sphingobacterium;s__Sphingobacterium_sp._21
Mat30_scaffold6240_4_gene_5_1	GH105.hmm	6.9e-120	9	331	48	389	0.96988	d__Bacteria;k__norank;p__Bacteroidetes;c__Sphingobacteriia;o__Sphingobacteriales;f__Sphingobacteriaceae;g__Sphingobacterium;s__Sphingobacterium_sp._21
Mat30_scaffold627_2_gene_1_1	CE16.hmm	2.1e-18	3	264	32	288	0.977528	d__Bacteria;k__norank;p__Proteobacteria;c__Gammaproteobacteria;o__Xanthomonadales;f__Xanthomonadaceae;g__Pseudoxanthomonas;s__Pseudoxanthomonas_sp._GW2
Mat30_scaffold6272_10_gene_1_1	GH28.hmm	3.7e-06	96	245	79	261	0.458462	d__Bacteria;k__norank;p__Bacteroidetes;c__Chitinophagia;o__Chitinophagales;f__Chitinophagaceae;g__Niabella;s__Niabella_sp._BS26
Mat30_scaffold6289_4_gene_10_1	CE1.hmm	5.2e-06	29	211	223	418	0.801762	d__Bacteria;k__norank;p__Bacteroidetes;c__Chitinophagia;o__Chitinophagales;f__Chitinophagaceae;g__norank;s__Chitinophagaceae_bacterium_PMP191F
Mat30_scaffold6295_3_gene_3_1	CBM35.hmm	3e-12	31	118	312	400	0.707317	d__Bacteria;k__norank;p__Bacteroidetes;c__Cytophagia;o__Cytophagales;f__Cytophagaceae;g__norank;s__Cytophagaceae_bacterium_SCN_52-12
Mat30_scaffold63_4_gene_19_1	CE12.hmm	5.1e-21	64	206	77	207	0.67619	d__Bacteria;k__norank;p__Bacteroidetes;c__Chitinophagia;o__Chitinophagales;f__Chitinophagaceae;g__Niabella;s__Niabella_sp._BS26
Mat30_scaffold6306_1_gene_1_1	CE1.hmm	1e-11	10	122	63	198	0.493392	d__Bacteria;k__norank;p__Proteobacteria;c__Betaproteobacteria;o__Burkholderiales;f__Alcaligenaceae;g__Achromobacter;s__Achromobacter_piechaudii
Mat30_scaffold6339_6_gene_3_1	GH51.hmm	1.8e-106	81	543	2	539	0.733333	d__Bacteria;k__norank;p__Firmicutes;c__Bacilli;o__Bacillales;f__Paenibacillaceae;g__Thermobacillus;s__Thermobacillus_composti
Mat30_scaffold6372_8_gene_2_1	CBM35.hmm	4.4e-35	1	123	156	282	0.99187	d__Bacteria;k__norank;p__Actinobacteria;c__Actinobacteria;o__Streptomycetales;f__Streptomycetaceae;g__Streptomyces;s__Streptomyces_aureus
Mat30_scaffold64_18_gene_2_1	GH127.hmm	1.1e-36	234	523	113	403	0.551527	d__Bacteria;k__norank;p__Bacteroidetes;c__Sphingobacteriia;o__Sphingobacteriales;f__Sphingobacteriaceae;g__Sphingobacterium;s__Sphingobacterium_sp._21
Mat30_scaffold64_2_gene_1_1	GH2.hmm	4.3e-104	21	398	51	496	0.50133	d__Bacteria;k__norank;p__Bacteroidetes;c__Sphingobacteriia;o__Sphingobacteriales;f__Sphingobacteriaceae;g__Sphingobacterium;s__Sphingobacterium_sp._21
Mat30_scaffold640_4_gene_10_1	CBM13.hmm	3e-15	40	132	80	184	0.489362	d__Bacteria;k__norank;p__Actinobacteria;c__Actinobacteria;o__Pseudonocardiales;f__Pseudonocardiaceae;g__Amycolatopsis;s__Amycolatopsis_methanolica_239
Mat30_scaffold6415_1_gene_2_1	GH78.hmm	7.6e-168	1	504	318	836	0.998016	d__Bacteria;k__norank;p__Actinobacteria;c__Actinobacteria;o__Micrococcales;f__Microbacteriaceae;g__Microbacterium;s__Microbacterium_indicum
Mat30_scaffold6465_3_gene_2_1	CE1.hmm	5.6e-15	14	205	26	212	0.84141	d__Bacteria;k__norank;p__Proteobacteria;c__Betaproteobacteria;o__Burkholderiales;f__norank;g__norank;s__[Polyangium]_brachysporum
Mat30_scaffold65_1_gene_1_1	GH43.hmm	2.6e-26	56	229	10	233	0.697581	d__Bacteria;k__norank;p__Bacteroidetes;c__Bacteroidia;o__Bacteroidales;f__Porphyromonadaceae;g__Parabacteroides;s__Parabacteroides_distasonis
Mat30_scaffold6510_18_gene_2_1	GH43.hmm	4.1e-35	11	227	35	314	0.870968	d__Bacteria;k__norank;p__Bacteroidetes;c__Bacteroidia;o__Bacteroidales;f__Porphyromonadaceae;g__Parabacteroides;s__Parabacteroides_distasonis
Mat30_scaffold6519_1_gene_5_1	GH78.hmm	3.9e-119	8	503	274	779	0.982143	d__Bacteria;k__norank;p__Bacteroidetes;c__Flavobacteriia;o__Flavobacteriales;f__Flavobacteriaceae;g__Lutibacter;s__Lutibacter_sp._BRH_c52
Mat30_scaffold6528_4_gene_1_1	GH106.hmm	3e-111	94	440	113	450	0.419903	d__Bacteria;k__norank;p__Bacteroidetes;c__Sphingobacteriia;o__Sphingobacteriales;f__Sphingobacteriaceae;g__Sphingobacterium;s__Sphingobacterium_sp._21
Mat30_scaffold665_5_gene_1_1	CE1.hmm	1.1e-25	7	211	24	206	0.898678	d__Bacteria;k__norank;p__Bacteroidetes;c__Cytophagia;o__Cytophagales;f__Cytophagaceae;g__norank;s__Cytophagaceae_bacterium_SCN_52-12
Mat30_scaffold6655_5_gene_1_1	CBM13.hmm	9.5e-11	48	158	7	111	0.585106	d__Bacteria;k__norank;p__Bacteroidetes;c__Cytophagia;o__Cytophagales;f__Cytophagaceae;g__norank;s__Cytophagaceae_bacterium_SCN_52-12
Mat30_scaffold6693_6_gene_1_1	GH3.hmm	9.7e-40	12	167	57	222	0.717593	d__Bacteria;k__norank;p__Actinobacteria;c__Actinobacteria;o__Micrococcales;f__Microbacteriaceae;g__Microbacterium;s__Microbacterium_sediminis
Mat30_scaffold67_2_gene_5_1	GH2.hmm	6.5e-104	25	398	65	506	0.496011	d__Bacteria;k__norank;p__Bacteroidetes;c__Sphingobacteriia;o__Sphingobacteriales;f__Sphingobacteriaceae;g__Sphingobacterium;s__Sphingobacterium_sp._21
Mat30_scaffold67_5_gene_3_1	GH43.hmm	3.8e-16	14	213	86	334	0.802419	d__Bacteria;k__norank;p__Bacteroidetes;c__Bacteroidia;o__Bacteroidales;f__Prolixibacteraceae;g__Sunxiuqinia;s__Sunxiuqinia_dokdonensis
Mat30_scaffold67_7_gene_1_1	GH43.hmm	2.9e-56	13	209	28	256	0.790323	d__Bacteria;k__norank;p__Bacteroidetes;c__Bacteroidia;o__Bacteroidales;f__norank;g__norank;s__Bacteroidales_bacterium_6E
Mat30_scaffold67_9_gene_2_1	GH43.hmm	2.4e-48	8	241	23	302	0.939516	d__Bacteria;k__norank;p__Bacteroidetes;c__Bacteroidia;o__Bacteroidales;f__Prolixibacteraceae;g__Sunxiuqinia;s__Sunxiuqinia_dokdonensis
Mat30_scaffold67_9_gene_3_1	GH43.hmm	1.7e-46	52	247	4	247	0.78629	d__Bacteria;k__norank;p__Bacteroidetes;c__Sphingobacteriia;o__Sphingobacteriales;f__Sphingobacteriaceae;g__Sphingobacterium;s__Sphingobacterium_thalpophilum
Mat30_scaffold6747_6_gene_3_1	CE12.hmm	3.9e-18	2	210	16	210	0.990476	d__Bacteria;k__norank;p__Bacteroidetes;c__Cytophagia;o__Cytophagales;f__Cytophagaceae;g__norank;s__Cytophagaceae_bacterium_SCN_52-12
Mat30_scaffold6747_7_gene_1_1	GH42.hmm	5.4e-18	16	233	51	289	0.584906	d__Bacteria;k__norank;p__Bacteroidetes;c__Cytophagia;o__Cytophagales;f__Cytophagaceae;g__norank;s__Cytophagaceae_bacterium_SCN_52-12
Mat30_scaffold6770_2_gene_3_1	GH4.hmm	9.6e-63	1	179	4	184	0.994413	d__Bacteria;k__norank;p__Proteobacteria;c__Alphaproteobacteria;o__Rhizobiales;f__Hyphomicrobiaceae;g__Devosia;s__Devosia_geojensis
Mat30_scaffold678_1_gene_1_1	GH4.hmm	3.9e-51	40	176	1	139	0.759777	d__Bacteria;k__norank;p__Firmicutes;c__Bacilli;o__Bacillales;f__Paenibacillaceae;g__Thermobacillus;s__Thermobacillus_composti
Mat30_scaffold678_11_gene_6_1	GH3.hmm	3.2e-69	4	216	38	257	0.981481	d__Bacteria;k__norank;p__Firmicutes;c__Bacilli;o__Bacillales;f__Paenibacillaceae;g__Thermobacillus;s__Thermobacillus_composti
Mat30_scaffold6782_1_gene_3_1	GH1.hmm	4.8e-180	4	427	7	447	0.986014	d__Bacteria;k__norank;p__Firmicutes;c__Bacilli;o__Bacillales;f__Paenibacillaceae;g__Thermobacillus;s__Thermobacillus_composti
Mat30_scaffold6788_3_gene_1_1	GH43.hmm	9.5e-33	8	247	54	378	0.96371	d__Bacteria;k__norank;p__Actinobacteria;c__Actinobacteria;o__Micrococcales;f__Microbacteriaceae;g__Microbacterium;s__Microbacterium_trichothecenolyticum
Mat30_scaffold6788_4_gene_2_1	GH43.hmm	2.4e-20	12	218	481	685	0.830645	d__Bacteria;k__norank;p__Actinobacteria;c__Actinobacteria;o__Micrococcales;f__Microbacteriaceae;g__Microbacterium;s__Microbacterium_sp._Root166
Mat30_scaffold6847_1_gene_7_1	CE1.hmm	2.5e-06	89	208	173	483	0.524229	d__Bacteria;k__norank;p__Proteobacteria;c__Betaproteobacteria;o__Burkholderiales;f__Comamonadaceae;g__Acidovorax;s__Acidovorax_sp._CF316
Mat30_scaffold687_13_gene_1_1	CE1.hmm	3.8e-15	11	211	555	778	0.881057	d__Bacteria;k__norank;p__Bacteroidetes;c__Sphingobacteriia;o__Sphingobacteriales;f__Sphingobacteriaceae;g__Sphingobacterium;s__Sphingobacterium_paucimobilis
Mat30_scaffold6878_4_gene_4_1	CE1.hmm	4.2e-10	28	143	21	147	0.506608	d__Bacteria;k__norank;p__Bacteroidetes;c__Sphingobacteriia;o__Sphingobacteriales;f__Sphingobacteriaceae;g__Sphingobacterium;s__Sphingobacterium_sp._21
Mat30_scaffold6880_5_gene_1_1	PL1.hmm	4.4e-29	33	199	107	289	0.821782	d__Bacteria;k__norank;p__Bacteroidetes;c__Sphingobacteriia;o__Sphingobacteriales;f__Sphingobacteriaceae;g__Sphingobacterium;s__Sphingobacterium_sp._21
Mat30_scaffold696_4_gene_31_1	CE1.hmm	3.6e-16	6	216	492	720	0.92511	d__Bacteria;k__norank;p__Bacteroidetes;c__norank;o__norank;f__norank;g__norank;s__Bacteroidetes_bacterium_OLB11
Mat30_scaffold698_3_gene_2_1	GH43.hmm	1.4e-16	9	209	66	313	0.806452	d__Bacteria;k__norank;p__Bacteroidetes;c__Bacteroidia;o__Bacteroidales;f__norank;g__norank;s__Bacteroidales_bacterium_6E
Mat30_scaffold698_3_gene_3_1	GH43.hmm	4.5e-61	14	245	36	300	0.931452	d__Bacteria;k__norank;p__Bacteroidetes;c__Bacteroidia;o__Bacteroidales;f__Prolixibacteraceae;g__Sunxiuqinia;s__Sunxiuqinia_dokdonensis
Mat30_scaffold698_3_gene_7_1	GH43.hmm	2e-52	12	241	17	293	0.923387	d__Bacteria;k__norank;p__Bacteroidetes;c__Bacteroidia;o__Bacteroidales;f__Prolixibacteraceae;g__Draconibacterium;s__Draconibacterium_orientale
Mat30_scaffold698_5_gene_1_1	GH43.hmm	8.9e-39	16	177	1	203	0.649194	d__Bacteria;k__norank;p__Bacteroidetes;c__Cytophagia;o__Cytophagales;f__Cytophagaceae;g__Dyadobacter;s__Dyadobacter_fermentans
Mat30_scaffold6980_5_gene_1_1	CBM32.hmm	1.2e-12	11	79	197	279	0.548387	d__Bacteria;k__norank;p__Bacteroidetes;c__Flavobacteriia;o__Flavobacteriales;f__Flavobacteriaceae;g__Elizabethkingia;s__Elizabethkingia_meningoseptica
Mat30_scaffold6981_1_gene_1_1	GH43.hmm	3.6e-30	13	227	13	275	0.862903	d__Bacteria;k__norank;p__Bacteroidetes;c__Sphingobacteriia;o__Sphingobacteriales;f__Sphingobacteriaceae;g__Sphingobacterium;s__Sphingobacterium_sp._21
Mat30_scaffold7003_4_gene_4_1	GH78.hmm	2.2e-16	207	388	370	598	0.359127	d__Bacteria;k__norank;p__Proteobacteria;c__Betaproteobacteria;o__Burkholderiales;f__norank;g__Methylibium;s__Methylibium_sp._CF059
Mat30_scaffold7015_8_gene_4_1	CBM66.hmm	7.7e-07	23	146	17	153	0.793548	d__Bacteria;k__norank;p__Bacteroidetes;c__Sphingobacteriia;o__Sphingobacteriales;f__Sphingobacteriaceae;g__Sphingobacterium;s__Sphingobacterium_sp._21
Mat30_scaffold7063_1_gene_1_1	CE1.hmm	5.7e-09	9	208	55	368	0.876652	d__Bacteria;k__norank;p__Actinobacteria;c__Actinobacteria;o__Streptosporangiales;f__Streptosporangiaceae;g__Microtetraspora;s__Microtetraspora_niveoalba
Mat30_scaffold7070_5_gene_4_1	CBM66.hmm	2e-09	3	146	20	179	0.922581	d__Bacteria;k__norank;p__Bacteroidetes;c__Sphingobacteriia;o__Sphingobacteriales;f__Sphingobacteriaceae;g__Sphingobacterium;s__Sphingobacterium_sp._T2
Mat30_scaffold70862_1_gene_1_1	CE1.hmm	5.5e-09	5	121	40	165	0.511013	d__Bacteria;k__norank;p__Proteobacteria;c__Gammaproteobacteria;o__Alteromonadales;f__Alteromonadaceae;g__Glaciecola;s__Glaciecola_pallidula
Mat30_scaffold7192_2_gene_1_1	GH35.hmm	2.4e-21	1	129	77	215	0.416938	d__Bacteria;k__norank;p__Proteobacteria;c__Gammaproteobacteria;o__Xanthomonadales;f__Xanthomonadaceae;g__Pseudoxanthomonas;s__Pseudoxanthomonas_sp._GW2
Mat30_scaffold7214_1_gene_1_1	CE1.hmm	4.9e-07	6	202	13	224	0.863436	d__Bacteria;k__norank;p__Bacteroidetes;c__Flavobacteriia;o__Flavobacteriales;f__Flavobacteriaceae;g__Maribacter;s__Maribacter_antarcticus
Mat30_scaffold7231_3_gene_10_1	GH105.hmm	1.2e-83	7	331	59	376	0.975904	d__Bacteria;k__norank;p__Bacteroidetes;c__Sphingobacteriia;o__Sphingobacteriales;f__Sphingobacteriaceae;g__Sphingobacterium;s__Sphingobacterium_sp._21
Mat30_scaffold7231_3_gene_11_1	PL11.hmm	4.2e-241	2	574	26	600	0.943894	d__Bacteria;k__norank;p__Bacteroidetes;c__Sphingobacteriia;o__Sphingobacteriales;f__Sphingobacteriaceae;g__Arcticibacter;s__Arcticibacter_eurypsychrophilus
Mat30_scaffold7231_3_gene_12_1	GH2.hmm+CBM32.hmm	2e-69	21	389	25	459	0.489362	d__Bacteria;k__norank;p__Bacteroidetes;c__Sphingobacteriia;o__Sphingobacteriales;f__Sphingobacteriaceae;g__Pedobacter;s__Pedobacter_glucosidilyticus
Mat30_scaffold7231_3_gene_15_1	PL11.hmm	1.4e-105	328	588	1	266	0.429043	d__Bacteria;k__norank;p__Bacteroidetes;c__Sphingobacteriia;o__Sphingobacteriales;f__Sphingobacteriaceae;g__Pedobacter;s__Pedobacter_glucosidilyticus
Mat30_scaffold7231_3_gene_6_1	GH106.hmm	1e-264	4	823	19	902	0.993932	d__Bacteria;k__norank;p__Bacteroidetes;c__Sphingobacteriia;o__Sphingobacteriales;f__Sphingobacteriaceae;g__Sphingobacterium;s__Sphingobacterium_spiritivorum
Mat30_scaffold7231_3_gene_9_1	GH105.hmm	8.2e-92	9	331	57	391	0.96988	d__Bacteria;k__norank;p__Bacteroidetes;c__Cytophagia;o__Cytophagales;f__Cytophagaceae;g__Rhodonellum;s__Rhodonellum_psychrophilum
Mat30_scaffold7231_5_gene_1_1	PL11.hmm	5.9e-146	3	299	78	375	0.488449	d__Bacteria;k__norank;p__Bacteroidetes;c__Chitinophagia;o__Chitinophagales;f__Chitinophagaceae;g__norank;s__Chitinophagaceae_bacterium_PMP191F
Mat30_scaffold7246_3_gene_1_1	CE1.hmm	8.6e-13	12	194	129	324	0.801762	d__Bacteria;k__norank;p__Bacteroidetes;c__Cytophagia;o__Cytophagales;f__Cytophagaceae;g__Fibrella;s__Fibrella_aestuarina
Mat30_scaffold728_3_gene_3_1	CE1.hmm	9.5e-07	104	180	89	179	0.334802	d__Bacteria;k__norank;p__Proteobacteria;c__Betaproteobacteria;o__Burkholderiales;f__Alcaligenaceae;g__Bordetella;s__Bordetella_ansorpii
Mat30_scaffold7316_1_gene_3_1	CE1.hmm	3e-26	7	159	41	236	0.669604	d__Bacteria;k__norank;p__Bacteroidetes;c__Cytophagia;o__Cytophagales;f__Cytophagaceae;g__Emticicia;s__Emticicia_sp._MM
Mat30_scaffold7323_1_gene_7_1	GH3.hmm	4.1e-57	5	214	101	326	0.967593	d__Bacteria;k__norank;p__Bacteroidetes;c__Sphingobacteriia;o__Sphingobacteriales;f__Sphingobacteriaceae;g__Sphingobacterium;s__Sphingobacterium_sp._T2
Mat30_scaffold7325_4_gene_2_1	CE1.hmm	1.6e-08	65	174	155	272	0.480176	d__Bacteria;k__norank;p__Actinobacteria;c__Actinobacteria;o__Pseudonocardiales;f__Pseudonocardiaceae;g__Amycolatopsis;s__Amycolatopsis_halophila
Mat30_scaffold7340_6_gene_2_1	CE1.hmm	4.9e-07	14	156	145	278	0.625551	d__Bacteria;k__norank;p__Proteobacteria;c__Alphaproteobacteria;o__Rhizobiales;f__Phyllobacteriaceae;g__Chelativorans;s__Chelativorans_sp._J32
Mat30_scaffold7444_5_gene_3_1	CE1.hmm	1.9e-07	53	143	74	276	0.396476	d__Bacteria;k__norank;p__Proteobacteria;c__Betaproteobacteria;o__Burkholderiales;f__norank;g__norank;s__[Polyangium]_brachysporum
Mat30_scaffold74532_2_gene_1_1	CE1.hmm	5.2e-18	5	150	44	210	0.638767	d__Bacteria;k__norank;p__Bacteroidetes;c__Cytophagia;o__Cytophagales;f__Hymenobacteraceae;g__Rufibacter;s__Rufibacter_sp._DG31D
Mat30_scaffold7463_2_gene_7_1	CE1.hmm	3.3e-06	8	141	350	481	0.585903	d__Bacteria;k__norank;p__Actinobacteria;c__Actinobacteria;o__Streptosporangiales;f__Streptosporangiaceae;g__Planobispora;s__Planobispora_rosea
Mat30_scaffold755_5_gene_6_1	GH2.hmm	3.3e-87	23	432	11	514	0.543883	d__Bacteria;k__norank;p__Actinobacteria;c__Actinobacteria;o__Micrococcales;f__Microbacteriaceae;g__Agromyces;s__Agromyces_subbeticus
Mat30_scaffold75726_1_gene_2_1	CBM66.hmm	5.3e-11	3	147	44	204	0.929032	d__Bacteria;k__norank;p__Bacteroidetes;c__Sphingobacteriia;o__Sphingobacteriales;f__Sphingobacteriaceae;g__Sphingobacterium;s__Sphingobacterium_sp._ML3W
Mat30_scaffold7634_3_gene_1_1	CBM13.hmm	7.6e-12	32	111	135	220	0.420213	d__Bacteria;k__norank;p__Bacteroidetes;c__Sphingobacteriia;o__Sphingobacteriales;f__Sphingobacteriaceae;g__Pedobacter;s__Pedobacter_sp._BAL39
Mat30_scaffold768_2_gene_2_1	CE1.hmm	2.1e-18	9	223	79	291	0.942731	d__Bacteria;k__norank;p__Actinobacteria;c__Actinobacteria;o__Propionibacteriales;f__Nocardioidaceae;g__Kribbella;s__Kribbella_flavida
Mat30_scaffold769_3_gene_14_1	GH42.hmm	2.8e-164	1	370	9	381	0.994609	d__Bacteria;k__norank;p__Actinobacteria;c__Actinobacteria;o__Pseudonocardiales;f__Pseudonocardiaceae;g__Kutzneria;s__Kutzneria_albida
Mat30_scaffold7698_4_gene_3_1	GH43.hmm	4e-37	42	247	5	265	0.826613	d__Bacteria;k__norank;p__Firmicutes;c__Bacilli;o__Bacillales;f__Paenibacillaceae;g__Thermobacillus;s__Thermobacillus_composti
Mat30_scaffold7726_2_gene_2_1	CE1.hmm	8.7e-08	82	176	62	154	0.414097	d__Bacteria;k__norank;p__Actinobacteria;c__Actinobacteria;o__Micrococcales;f__Microbacteriaceae;g__Microbacterium;s__Microbacterium_sediminis
Mat30_scaffold775_3_gene_16_1	CE1.hmm	3.3e-59	1	219	40	269	0.960352	d__Bacteria;k__norank;p__Bacteroidetes;c__Chitinophagia;o__Chitinophagales;f__Chitinophagaceae;g__Niabella;s__Niabella_sp._BS26
Mat30_scaffold7752_2_gene_5_1	CBM66.hmm	6.1e-14	2	148	31	184	0.941935	d__Bacteria;k__norank;p__Bacteroidetes;c__Chitinophagia;o__Chitinophagales;f__Chitinophagaceae;g__Niabella;s__Niabella_aurantiaca
Mat30_scaffold7752_4_gene_19_1	GH43.hmm	2e-62	3	247	18	299	0.983871	d__Bacteria;k__norank;p__Bacteroidetes;c__Cytophagia;o__Cytophagales;f__Cytophagaceae;g__Dyadobacter;s__Dyadobacter_beijingensis
Mat30_scaffold7759_13_gene_4_1	GH2.hmm	1.2e-105	21	528	20	680	0.674202	d__Bacteria;k__norank;p__Proteobacteria;c__Betaproteobacteria;o__Methylophilales;f__Methylophilaceae;g__Methylobacillus;s__Methylobacillus_flagellatus
Mat30_scaffold777_1_gene_1_1	GH43.hmm	5.2e-33	3	138	1	171	0.544355	d__Bacteria;k__norank;p__Bacteroidetes;c__Sphingobacteriia;o__Sphingobacteriales;f__Sphingobacteriaceae;g__Sphingobacterium;s__Sphingobacterium_sp._21
Mat30_scaffold777_3_gene_1_1	GH43.hmm	4.1e-19	157	247	2	112	0.362903	d__Bacteria;k__norank;p__Bacteroidetes;c__Sphingobacteriia;o__Sphingobacteriales;f__Sphingobacteriaceae;g__Sphingobacterium;s__Sphingobacterium_sp._21
Mat30_scaffold777_3_gene_2_1	GH43.hmm	8.5e-59	1	248	22	317	0.995968	d__Bacteria;k__norank;p__Bacteroidetes;c__Sphingobacteriia;o__Sphingobacteriales;f__Sphingobacteriaceae;g__Sphingobacterium;s__Sphingobacterium_sp._21
Mat30_scaffold7806_2_gene_1_1	PL22.hmm	6.3e-10	143	244	172	272	0.381132	d__Bacteria;k__norank;p__Proteobacteria;c__Alphaproteobacteria;o__Sphingomonadales;f__Sphingomonadaceae;g__Novosphingobium;s__Novosphingobium_barchaimii
Mat30_scaffold781_15_gene_1_1	PL22.hmm	7.3e-12	99	202	59	149	0.388679	d__Bacteria;k__norank;p__Bacteroidetes;c__Sphingobacteriia;o__Sphingobacteriales;f__Sphingobacteriaceae;g__Sphingobacterium;s__Sphingobacterium_sp._21
Mat30_scaffold7814_1_gene_1_1	GH105.hmm	2.7e-81	112	332	3	217	0.662651	d__Bacteria;k__norank;p__Bacteroidetes;c__Sphingobacteriia;o__Sphingobacteriales;f__Sphingobacteriaceae;g__Sphingobacterium;s__Sphingobacterium_sp._21
Mat30_scaffold7814_8_gene_1_1	GH106.hmm	1.4e-118	96	424	74	390	0.398058	d__Bacteria;k__norank;p__Bacteroidetes;c__Sphingobacteriia;o__Sphingobacteriales;f__Sphingobacteriaceae;g__Sphingobacterium;s__Sphingobacterium_sp._21
Mat30_scaffold7868_1_gene_1_1	CE1.hmm	2.3e-15	7	216	208	439	0.920705	d__Bacteria;k__norank;p__Bacteroidetes;c__Cytophagia;o__Cytophagales;f__Cytophagaceae;g__Spirosoma;s__Spirosoma_panaciterrae
Mat30_scaffold7956_5_gene_1_1	GH3.hmm	2.8e-73	4	215	3	223	0.976852	d__Bacteria;k__norank;p__Proteobacteria;c__Betaproteobacteria;o__Burkholderiales;f__Alcaligenaceae;g__Bordetella;s__Bordetella_ansorpii
Mat30_scaffold7992_1_gene_4_1	CE1.hmm	1.2e-16	1	93	22	131	0.405286	d__Bacteria;k__norank;p__Proteobacteria;c__Betaproteobacteria;o__Burkholderiales;f__Alcaligenaceae;g__Bordetella;s__Bordetella_sp._SCN_67-23
Mat30_scaffold7992_2_gene_1_1	CE1.hmm	9.4e-15	124	225	1	117	0.444934	d__Bacteria;k__norank;p__Proteobacteria;c__Betaproteobacteria;o__Burkholderiales;f__Alcaligenaceae;g__Bordetella;s__Bordetella_sp._SCN_67-23
Mat30_scaffold801_11_gene_1_1	GH78.hmm	5.5e-12	199	352	149	319	0.303571	d__Bacteria;k__norank;p__Bacteroidetes;c__Flavobacteriia;o__Flavobacteriales;f__Flavobacteriaceae;g__Arenibacter;s__Arenibacter_algicola
Mat30_scaffold801_11_gene_2_1	GH78.hmm	2e-152	1	503	361	875	0.996032	d__Bacteria;k__norank;p__Bacteroidetes;c__Chitinophagia;o__Chitinophagales;f__Chitinophagaceae;g__Niabella;s__Niabella_aurantiaca
Mat30_scaffold801_6_gene_2_1	CBM32.hmm	6.2e-07	31	112	214	328	0.653226	d__Bacteria;k__norank;p__Bacteroidetes;c__Bacteroidia;o__Bacteroidales;f__Bacteroidaceae;g__Bacteroides;s__norank
Mat30_scaffold801_7_gene_1_1	GH42.hmm	1.2e-07	221	370	120	278	0.401617	d__Bacteria;k__norank;p__Firmicutes;c__Bacilli;o__Bacillales;f__Paenibacillaceae;g__Paenibacillus;s__Paenibacillus_daejeonensis
Mat30_scaffold80140_2_gene_1_1	GH78.hmm	6.5e-50	228	398	1	178	0.337302	d__Bacteria;k__norank;p__Bacteroidetes;c__Sphingobacteriia;o__Sphingobacteriales;f__Sphingobacteriaceae;g__Pedobacter;s__Pedobacter_heparinus
Mat30_scaffold802_1_gene_2_1	GH51.hmm	2.4e-100	96	433	179	528	0.534921	d__Bacteria;k__norank;p__Bacteroidetes;c__Bacteroidia;o__Bacteroidales;f__Porphyromonadaceae;g__Paludibacter;s__Paludibacter_jiangxiensis
Mat30_scaffold802_1_gene_3_1	GH43.hmm	3.8e-21	2	95	24	136	0.375	d__Bacteria;k__norank;p__Bacteroidetes;c__Cytophagia;o__Cytophagales;f__Cytophagaceae;g__Spirosoma;s__Spirosoma_radiotolerans
Mat30_scaffold802_3_gene_1_1	GH43.hmm	3.7e-18	125	248	3	134	0.495968	d__Bacteria;k__norank;p__Bacteroidetes;c__Bacteroidia;o__Bacteroidales;f__Bacteroidaceae;g__Bacteroides;s__Candidatus_Bacteroides_timonensis
Mat30_scaffold80249_2_gene_1_1	CBM66.hmm	6.8e-09	3	133	30	171	0.83871	d__Bacteria;k__norank;p__Verrucomicrobia;c__Verrucomicrobiae;o__Verrucomicrobiales;f__Verrucomicrobiaceae;g__Verrucomicrobium;s__Verrucomicrobium_sp._BvORR106
Mat30_scaffold8061_4_gene_2_1	CE1.hmm	2.8e-06	3	122	51	172	0.524229	d__Bacteria;k__norank;p__Proteobacteria;c__Gammaproteobacteria;o__Nevskiales;f__Sinobacteraceae;g__Solimonas;s__Solimonas_soli
Mat30_scaffold8081_12_gene_1_1	CE1.hmm	8.2e-06	90	209	98	207	0.524229	d__Bacteria;k__norank;p__Proteobacteria;c__Alphaproteobacteria;o__Sphingomonadales;f__Sphingomonadaceae;g__Novosphingobium;s__Novosphingobium_pentaromativorans
Mat30_scaffold8096_1_gene_1_1	GH42.hmm	1.7e-39	252	370	2	119	0.318059	d__Bacteria;k__norank;p__Actinobacteria;c__Actinobacteria;o__Micrococcales;f__Microbacteriaceae;g__Agromyces;s__Agromyces_sp._Leaf222
Mat30_scaffold81_17_gene_3_1	PL22.hmm	1.4e-09	109	249	48	179	0.528302	d__Bacteria;k__norank;p__Bacteroidetes;c__Sphingobacteriia;o__Sphingobacteriales;f__Sphingobacteriaceae;g__Sphingobacterium;s__Sphingobacterium_paucimobilis
Mat30_scaffold8119_1_gene_5_1	GH105.hmm	2.1e-73	13	329	526	832	0.951807	d__Bacteria;k__norank;p__Bacteroidetes;c__Sphingobacteriia;o__Sphingobacteriales;f__Sphingobacteriaceae;g__Sphingobacterium;s__Sphingobacterium_sp._21
Mat30_scaffold8161_1_gene_1_1	CE1.hmm	5.5e-07	56	147	123	227	0.400881	d__Bacteria;k__norank;p__Proteobacteria;c__Alphaproteobacteria;o__Sphingomonadales;f__Erythrobacteraceae;g__Altererythrobacter;s__Altererythrobacter_sp._Root672
Mat30_scaffold818_3_gene_4_1	CBM32.hmm	9.7e-17	12	111	197	305	0.798387	d__Bacteria;k__norank;p__Bacteroidetes;c__Sphingobacteriia;o__Sphingobacteriales;f__Sphingobacteriaceae;g__Sphingobacterium;s__Sphingobacterium_sp._T2
Mat30_scaffold8180_1_gene_1_1	PL22.hmm	7.6e-13	143	240	352	450	0.366038	d__Bacteria;k__norank;p__Bacteroidetes;c__Cytophagia;o__Cytophagales;f__Cytophagaceae;g__norank;s__Cytophagaceae_bacterium_SCN_52-12
Mat30_scaffold82202_1_gene_1_1	GH4.hmm	4.7e-39	1	120	3	124	0.664804	d__Bacteria;k__norank;p__Actinobacteria;c__Actinobacteria;o__Micrococcales;f__Promicromonosporaceae;g__Promicromonospora;s__Promicromonospora_kroppenstedtii
Mat30_scaffold8241_4_gene_1_1	GH78.hmm	1.4e-130	4	372	327	701	0.730159	d__Bacteria;k__norank;p__Firmicutes;c__Bacilli;o__Bacillales;f__Paenibacillaceae;g__Thermobacillus;s__Thermobacillus_composti
Mat30_scaffold8241_7_gene_1_1	GH78.hmm	9.9e-121	4	332	20	355	0.650794	d__Bacteria;k__norank;p__Firmicutes;c__Bacilli;o__Bacillales;f__Paenibacillaceae;g__Thermobacillus;s__Thermobacillus_composti
Mat30_scaffold8245_4_gene_3_1	GH105.hmm	2.1e-75	14	330	60	366	0.951807	d__Bacteria;k__norank;p__Bacteroidetes;c__Sphingobacteriia;o__Sphingobacteriales;f__Sphingobacteriaceae;g__Sphingobacterium;s__Sphingobacterium_sp._21
Mat30_scaffold8282_2_gene_26_1	CE1.hmm	6.2e-06	83	194	54	230	0.488987	d__Bacteria;k__norank;p__Proteobacteria;c__Betaproteobacteria;o__Methylophilales;f__Methylophilaceae;g__Methylobacillus;s__Methylobacillus_flagellatus
Mat30_scaffold8283_16_gene_15_1	CE1.hmm	1.8e-10	23	202	18	200	0.788546	d__Bacteria;k__norank;p__Proteobacteria;c__Gammaproteobacteria;o__Nevskiales;f__Sinobacteraceae;g__Solimonas;s__Solimonas_soli
Mat30_scaffold8297_3_gene_1_1	PL9.hmm	1.4e-09	34	174	39	230	0.374332	d__Bacteria;k__norank;p__Bacteroidetes;c__Sphingobacteriia;o__Sphingobacteriales;f__Sphingobacteriaceae;g__Sphingobacterium;s__Sphingobacterium_sp._21
Mat30_scaffold8297_4_gene_1_1	GH127.hmm	3.2e-41	120	521	338	732	0.765267	d__Bacteria;k__norank;p__Bacteroidetes;c__Sphingobacteriia;o__Sphingobacteriales;f__Sphingobacteriaceae;g__Sphingobacterium;s__Sphingobacterium_sp._21
Mat30_scaffold8367_1_gene_1_1	GH78.hmm	1.6e-69	5	439	498	953	0.861111	d__Bacteria;k__norank;p__Bacteroidetes;c__Bacteroidia;o__Bacteroidales;f__Bacteroidaceae;g__Bacteroides;s__norank
Mat30_scaffold84512_2_gene_2_1	PL1.hmm	4.3e-29	34	199	147	327	0.816832	d__Bacteria;k__norank;p__Bacteroidetes;c__Chitinophagia;o__Chitinophagales;f__Chitinophagaceae;g__Niabella;s__Niabella_sp._BS26
Mat30_scaffold84512_3_gene_1_1	GH28.hmm	1.6e-100	8	306	51	411	0.916923	d__Bacteria;k__norank;p__Bacteroidetes;c__Sphingobacteriia;o__Sphingobacteriales;f__Sphingobacteriaceae;g__Arcticibacter;s__Arcticibacter_eurypsychrophilus
Mat30_scaffold849_1_gene_1_1	CE1.hmm	9.5e-08	12	120	559	676	0.475771	d__Bacteria;k__norank;p__Bacteroidetes;c__Cytophagia;o__Cytophagales;f__Cytophagaceae;g__norank;s__Cytophagaceae_bacterium_SCN_52-12
Mat30_scaffold849_5_gene_1_1	CBM32.hmm	2.4e-07	15	107	120	256	0.741935	d__Bacteria;k__norank;p__Bacteroidetes;c__Flavobacteriia;o__Flavobacteriales;f__Flavobacteriaceae;g__Flavobacterium;s__Flavobacterium_daejeonense
Mat30_scaffold8505_3_gene_5_1	PL9.hmm	6.3e-15	6	219	33	256	0.569519	d__Bacteria;k__norank;p__Actinobacteria;c__Actinobacteria;o__Streptosporangiales;f__Streptosporangiaceae;g__Nonomuraea;s__Nonomuraea_solani
Mat30_scaffold8511_2_gene_5_1	CBM32.hmm	1.5e-17	9	110	185	304	0.814516	d__Bacteria;k__norank;p__Bacteroidetes;c__Bacteroidia;o__Bacteroidales;f__Porphyromonadaceae;g__Proteiniphilum;s__Proteiniphilum_acetatigenes
Mat30_scaffold8511_5_gene_2_1	CE1.hmm	3.6e-28	6	208	36	240	0.889868	d__Bacteria;k__norank;p__Bacteroidetes;c__Sphingobacteriia;o__Sphingobacteriales;f__Sphingobacteriaceae;g__Olivibacter;s__Olivibacter_sitiensis
Mat30_scaffold8566_1_gene_1_1	GH43.hmm+CBM32.hmm	5.6e-19	146	246	15	118	0.403226	d__Bacteria;k__norank;p__Bacteroidetes;c__Chitinophagia;o__Chitinophagales;f__Chitinophagaceae;g__Flavihumibacter;s__Flavihumibacter_solisilvae
Mat30_scaffold8566_1_gene_3_1	GH43.hmm+CBM32.hmm	2e-39	10	246	50	317	0.951613	d__Bacteria;k__norank;p__Bacteroidetes;c__Cytophagia;o__Cytophagales;f__Hymenobacteraceae;g__Pontibacter;s__Pontibacter_korlensis
Mat30_scaffold8566_1_gene_4_1	GH3.hmm	4.5e-73	3	216	69	290	0.986111	d__Bacteria;k__norank;p__Bacteroidetes;c__Sphingobacteriia;o__Sphingobacteriales;f__Sphingobacteriaceae;g__Sphingobacterium;s__Sphingobacterium_sp._ACCC_05744
Mat30_scaffold8582_1_gene_6_1	GH53.hmm	1.1e-09	133	285	153	310	0.444444	d__Bacteria;k__norank;p__Bacteroidetes;c__Sphingobacteriia;o__Sphingobacteriales;f__Sphingobacteriaceae;g__Sphingobacterium;s__Sphingobacterium_sp._21
Mat30_scaffold8639_2_gene_1_1	CBM32.hmm	3e-06	42	82	114	156	0.322581	d__Bacteria;k__norank;p__Bacteroidetes;c__Sphingobacteriia;o__Sphingobacteriales;f__Sphingobacteriaceae;g__Pseudopedobacter;s__Pseudopedobacter_saltans
Mat30_scaffold8664_4_gene_3_1	GH51.hmm	5.7e-145	83	543	3	492	0.730159	d__Bacteria;k__norank;p__Actinobacteria;c__Actinobacteria;o__Streptomycetales;f__Streptomycetaceae;g__Streptomyces;s__Streptomyces_megasporus
Mat30_scaffold87193_1_gene_2_1	CE12.hmm	8e-78	1	210	8	217	0.995238	d__Bacteria;k__norank;p__Firmicutes;c__Bacilli;o__Bacillales;f__Paenibacillaceae;g__Thermobacillus;s__Thermobacillus_composti
Mat30_scaffold8748_4_gene_1_1	GH43.hmm	3.8e-37	61	247	2	254	0.75	d__Bacteria;k__norank;p__Actinobacteria;c__Actinobacteria;o__Micrococcales;f__Microbacteriaceae;g__Microbacterium;s__Microbacterium_hydrocarbonoxydans
Mat30_scaffold8749_1_gene_1_1	CBM32.hmm	3.1e-13	12	108	157	252	0.774194	d__Bacteria;k__norank;p__Proteobacteria;c__Gammaproteobacteria;o__Xanthomonadales;f__Xanthomonadaceae;g__Pseudoxanthomonas;s__Pseudoxanthomonas_sp._GW2
Mat30_scaffold8808_1_gene_2_1	CBM32.hmm	9.2e-18	10	121	312	431	0.895161	d__Bacteria;k__norank;p__Bacteroidetes;c__Sphingobacteriia;o__Sphingobacteriales;f__Sphingobacteriaceae;g__Sphingobacterium;s__Sphingobacterium_sp._21
Mat30_scaffold882_1_gene_1_1	GH1.hmm	2.8e-114	2	340	3	357	0.787879	d__Bacteria;k__norank;p__Bacteroidetes;c__Sphingobacteriia;o__Sphingobacteriales;f__Sphingobacteriaceae;g__Olivibacter;s__Olivibacter_sitiensis
Mat30_scaffold8842_1_gene_9_1	CE12.hmm	5.1e-07	1	161	19	189	0.761905	d__Bacteria;k__norank;p__Bacteroidetes;c__Cytophagia;o__Cytophagales;f__Cytophagaceae;g__norank;s__Cytophagaceae_bacterium_SCN_52-12
Mat30_scaffold8842_2_gene_1_1	GH28.hmm	1.2e-71	6	309	50	397	0.932308	d__Bacteria;k__norank;p__Bacteroidetes;c__Cytophagia;o__Cytophagales;f__Cytophagaceae;g__norank;s__Cytophagaceae_bacterium_SCN_52-12
Mat30_scaffold8847_1_gene_1_1	GH78.hmm	2.2e-53	68	224	2	172	0.309524	d__Bacteria;k__norank;p__Bacteroidetes;c__Sphingobacteriia;o__Sphingobacteriales;f__Sphingobacteriaceae;g__Sphingobacterium;s__Sphingobacterium_sp._21
Mat30_scaffold8857_5_gene_3_1	CBM32.hmm	2e-20	14	123	506	628	0.879032	d__Bacteria;k__norank;p__Bacteroidetes;c__Sphingobacteriia;o__Sphingobacteriales;f__Sphingobacteriaceae;g__Sphingobacterium;s__Sphingobacterium_sp._CFCC_11742
Mat30_scaffold8864_4_gene_22_1	GH3.hmm	8.2e-43	8	215	57	282	0.958333	d__Bacteria;k__norank;p__Proteobacteria;c__Alphaproteobacteria;o__Rhizobiales;f__Phyllobacteriaceae;g__Nitratireductor;s__Nitratireductor_aquibiodomus
Mat30_scaffold8865_10_gene_15_1	CE1.hmm	1.4e-22	5	202	135	351	0.867841	d__Bacteria;k__norank;p__Bacteroidetes;c__Sphingobacteriia;o__Sphingobacteriales;f__Sphingobacteriaceae;g__norank;s__Sphingobacteriaceae_bacterium_DW12
Mat30_scaffold8865_8_gene_1_1	GH1.hmm	6e-147	2	424	3	441	0.983683	d__Bacteria;k__norank;p__Bacteroidetes;c__norank;o__norank;f__norank;g__norank;s__Cytophagales_bacterium_B6
Mat30_scaffold8872_4_gene_4_1	CBM66.hmm	5.9e-07	2	134	171	296	0.851613	d__Bacteria;k__norank;p__Bacteroidetes;c__Sphingobacteriia;o__Sphingobacteriales;f__Sphingobacteriaceae;g__Sphingobacterium;s__Sphingobacterium_paucimobilis
Mat30_scaffold8941_2_gene_1_1	CE1.hmm	2e-08	55	143	24	129	0.387665	d__Bacteria;k__norank;p__Proteobacteria;c__Betaproteobacteria;o__Burkholderiales;f__Alcaligenaceae;g__Bordetella;s__Bordetella_sp._SCN_67-23
Mat30_scaffold8945_1_gene_1_1	CE1.hmm	5.8e-09	101	217	1	128	0.511013	d__Bacteria;k__norank;p__Bacteroidetes;c__Sphingobacteriia;o__Sphingobacteriales;f__Sphingobacteriaceae;g__Sphingobacterium;s__Sphingobacterium_sp._21
Mat30_scaffold897_1_gene_6_1	CE1.hmm	1.3e-12	5	103	56	162	0.431718	d__Bacteria;k__norank;p__Bacteroidetes;c__Sphingobacteriia;o__Sphingobacteriales;f__Sphingobacteriaceae;g__Sphingobacterium;s__Sphingobacterium_sp._21
Mat30_scaffold899_16_gene_9_1	CBM66.hmm	2.2e-08	10	155	66	242	0.935484	d__Bacteria;k__norank;p__Bacteroidetes;c__Sphingobacteriia;o__Sphingobacteriales;f__Sphingobacteriaceae;g__Sphingobacterium;s__Sphingobacterium_sp._21
Mat30_scaffold901_14_gene_1_1	CE1.hmm	6.5e-35	1	137	87	221	0.599119	d__Bacteria;k__norank;p__Planctomycetes;c__Planctomycetia;o__Planctomycetales;f__Planctomycetaceae;g__Rhodopirellula;s__Rhodopirellula_baltica
Mat30_scaffold901_19_gene_1_1	GH78.hmm	2.1e-140	2	504	355	884	0.996032	d__Bacteria;k__norank;p__Bacteroidetes;c__Sphingobacteriia;o__Sphingobacteriales;f__Sphingobacteriaceae;g__Pseudopedobacter;s__Pseudopedobacter_saltans
Mat30_scaffold9018_1_gene_1_1	GH106.hmm	1.2e-99	399	766	1	356	0.445388	d__Bacteria;k__norank;p__Bacteroidetes;c__Sphingobacteriia;o__Sphingobacteriales;f__Sphingobacteriaceae;g__Pedobacter;s__Pedobacter_sp._V48
Mat30_scaffold9018_3_gene_1_1	GH106.hmm	5.6e-91	93	359	244	509	0.322816	d__Bacteria;k__norank;p__Bacteroidetes;c__Sphingobacteriia;o__Sphingobacteriales;f__Sphingobacteriaceae;g__Pedobacter;s__Pedobacter_sp._V48
Mat30_scaffold9028_1_gene_1_1	GH51.hmm	1.3e-122	84	443	4	406	0.569841	d__Bacteria;k__norank;p__Proteobacteria;c__Alphaproteobacteria;o__Rhodospirillales;f__norank;g__norank;s__Rhodospirillales_bacterium_URHD0088
Mat30_scaffold9028_1_gene_7_1	CE1.hmm	9.6e-06	29	143	4	133	0.502203	d__Bacteria;k__norank;p__Proteobacteria;c__Alphaproteobacteria;o__Rhodobacterales;f__Rhodobacteraceae;g__Pseudovibrio;s__Pseudovibrio_axinellae
Mat30_scaffold903_11_gene_3_1	CE1.hmm	3.9e-09	25	179	512	672	0.678414	d__Bacteria;k__norank;p__Firmicutes;c__Bacilli;o__Bacillales;f__Paenibacillaceae;g__Thermobacillus;s__Thermobacillus_composti
Mat30_scaffold903_3_gene_1_1	CE1.hmm	2.8e-13	8	143	71	233	0.594714	d__Bacteria;k__norank;p__Firmicutes;c__Bacilli;o__Bacillales;f__Paenibacillaceae;g__Thermobacillus;s__Thermobacillus_composti
Mat30_scaffold9044_3_gene_1_1	CE12.hmm	2.3e-56	1	180	43	219	0.852381	d__Bacteria;k__norank;p__Proteobacteria;c__Gammaproteobacteria;o__Xanthomonadales;f__Xanthomonadaceae;g__Pseudoxanthomonas;s__Pseudoxanthomonas_sp._J31
Mat30_scaffold90580_2_gene_1_1	PL10.hmm	1.1e-95	1	286	30	322	0.993031	d__Bacteria;k__norank;p__Bacteroidetes;c__Sphingobacteriia;o__Sphingobacteriales;f__Sphingobacteriaceae;g__Sphingobacterium;s__Sphingobacterium_sp._21
Mat30_scaffold9067_3_gene_2_1	CE1.hmm	1.2e-09	26	143	21	153	0.515419	d__Bacteria;k__norank;p__Actinobacteria;c__Actinobacteria;o__Micrococcales;f__Microbacteriaceae;g__Microbacterium;s__Microbacterium_sediminis
Mat30_scaffold910_10_gene_1_1	GH51.hmm	9.2e-108	188	542	1	384	0.561905	d__Bacteria;k__norank;p__Firmicutes;c__Bacilli;o__Bacillales;f__Paenibacillaceae;g__Thermobacillus;s__Thermobacillus_composti
Mat30_scaffold910_6_gene_2_1	GH10.hmm	6.8e-112	1	302	69	405	0.993399	d__Bacteria;k__norank;p__Firmicutes;c__Bacilli;o__Bacillales;f__Paenibacillaceae;g__Thermobacillus;s__Thermobacillus_composti
Mat30_scaffold910_8_gene_5_1	GH10.hmm	2.6e-115	3	302	7	328	0.986799	d__Bacteria;k__norank;p__Firmicutes;c__Bacilli;o__Bacillales;f__Paenibacillaceae;g__Thermobacillus;s__Thermobacillus_composti
Mat30_scaffold9154_1_gene_1_1	CE1.hmm	1e-40	4	222	177	378	0.960352	d__Bacteria;k__norank;p__Actinobacteria;c__Actinobacteria;o__Micrococcales;f__Ruaniaceae;g__Ruania;s__Ruania_albidiflava
Mat30_scaffold91629_1_gene_2_1	GH2.hmm	8.2e-96	29	562	3	704	0.708777	d__Bacteria;k__norank;p__Actinobacteria;c__Actinobacteria;o__Micrococcales;f__Microbacteriaceae;g__Rathayibacter;s__Rathayibacter_sp._Leaf296
Mat30_scaffold9202_4_gene_2_1	GH1.hmm	2.6e-53	277	427	2	183	0.34965	d__Bacteria;k__norank;p__Actinobacteria;c__Actinobacteria;o__Micrococcales;f__Microbacteriaceae;g__Microbacterium;s__Microbacterium_sp._Root53
Mat30_scaffold921_1_gene_1_1	GH2.hmm	8e-114	28	547	3	718	0.69016	d__Bacteria;k__norank;p__Firmicutes;c__Bacilli;o__Bacillales;f__Paenibacillaceae;g__Thermobacillus;s__Thermobacillus_composti
Mat30_scaffold92126_2_gene_1_1	CBM32.hmm	5.3e-06	39	107	60	129	0.548387	d__Bacteria;k__norank;p__Bacteroidetes;c__Chitinophagia;o__Chitinophagales;f__Chitinophagaceae;g__Terrimonas;s__Terrimonas_ferruginea
Mat30_scaffold9264_2_gene_3_1	GH43.hmm	2.5e-62	2	245	29	359	0.979839	d__Bacteria;k__norank;p__Bacteroidetes;c__Sphingobacteriia;o__Sphingobacteriales;f__Sphingobacteriaceae;g__Sphingobacterium;s__Sphingobacterium_sp._21
Mat30_scaffold9300_1_gene_1_1	GH43.hmm	6.7e-66	2	247	21	302	0.987903	d__Bacteria;k__norank;p__Bacteroidetes;c__Sphingobacteriia;o__Sphingobacteriales;f__Sphingobacteriaceae;g__Sphingobacterium;s__Sphingobacterium_sp._ACCC_05744
Mat30_scaffold9312_12_gene_1_1	CBM32.hmm	1.1e-14	15	109	260	357	0.758065	d__Bacteria;k__norank;p__Bacteroidetes;c__Cytophagia;o__Cytophagales;f__Cytophagaceae;g__norank;s__Cytophagaceae_bacterium_SCN_52-12
Mat30_scaffold932_10_gene_3_1	CE1.hmm	1.8e-08	25	143	32	188	0.519824	d__Bacteria;k__norank;p__Proteobacteria;c__Betaproteobacteria;o__Burkholderiales;f__Alcaligenaceae;g__Achromobacter;s__norank
Mat30_scaffold9322_3_gene_1_1	GH43.hmm	1.3e-26	1	98	4	119	0.391129	d__Bacteria;k__norank;p__Firmicutes;c__Bacilli;o__Bacillales;f__Paenibacillaceae;g__Thermobacillus;s__Thermobacillus_composti
Mat30_scaffold939_5_gene_3_1	CE1.hmm	6.1e-06	27	147	41	190	0.528634	d__Bacteria;k__norank;p__Actinobacteria;c__Actinobacteria;o__Streptosporangiales;f__Streptosporangiaceae;g__Microtetraspora;s__Microtetraspora_glauca
Mat30_scaffold9396_1_gene_2_1	GH2.hmm	2.2e-112	32	386	34	490	0.470745	d__Bacteria;k__norank;p__Bacteroidetes;c__Bacteroidia;o__Bacteroidales;f__Porphyromonadaceae;g__Dysgonomonas;s__Dysgonomonas_gadei
Mat30_scaffold9463_9_gene_2_1	GH43.hmm	2.1e-63	2	246	29	309	0.983871	d__Bacteria;k__norank;p__Bacteroidetes;c__Sphingobacteriia;o__Sphingobacteriales;f__Sphingobacteriaceae;g__norank;s__Sphingobacteriaceae_bacterium_DW12
Mat30_scaffold9507_3_gene_4_1	CE1.hmm	1.9e-48	28	223	73	321	0.859031	d__Bacteria;k__norank;p__Actinobacteria;c__Actinobacteria;o__Corynebacteriales;f__Mycobacteriaceae;g__Mycobacterium;s__norank
Mat30_scaffold9553_6_gene_40_1	CE1.hmm	1.6e-07	27	150	29	145	0.54185	d__Bacteria;k__norank;p__Actinobacteria;c__Actinobacteria;o__Pseudonocardiales;f__Pseudonocardiaceae;g__Saccharothrix;s__Saccharothrix_espanaensis
Mat30_scaffold9553_6_gene_54_1	GH3.hmm	2.9e-66	4	216	140	372	0.981481	d__Bacteria;k__norank;p__Actinobacteria;c__Actinobacteria;o__Pseudonocardiales;f__Pseudonocardiaceae;g__Allokutzneria;s__Allokutzneria_albata
Mat30_scaffold9557_8_gene_4_1	CBM32.hmm	1.1e-12	9	109	236	356	0.806452	d__Bacteria;k__norank;p__Bacteroidetes;c__Sphingobacteriia;o__Sphingobacteriales;f__Sphingobacteriaceae;g__norank;s__Sphingobacteriaceae_bacterium_DW12
Mat30_scaffold9587_1_gene_2_1	CE12.hmm	1.4e-60	1	210	9	227	0.995238	d__Bacteria;k__norank;p__Bacteroidetes;c__Sphingobacteriia;o__Sphingobacteriales;f__Sphingobacteriaceae;g__Sphingobacterium;s__Sphingobacterium_sp._21
Mat30_scaffold9587_1_gene_3_1	GH105.hmm	6e-74	7	285	42	313	0.837349	d__Bacteria;k__norank;p__Bacteroidetes;c__Sphingobacteriia;o__Sphingobacteriales;f__Sphingobacteriaceae;g__Sphingobacterium;s__Sphingobacterium_sp._21
Mat30_scaffold96306_2_gene_1_1	GH43.hmm	4.7e-40	18	244	2	285	0.91129	d__Bacteria;k__norank;p__Actinobacteria;c__Actinobacteria;o__Streptomycetales;f__Streptomycetaceae;g__Streptomyces;s__Streptomyces_sp._AA0539
Mat30_scaffold96943_2_gene_1_1	CBM66.hmm	1.1e-06	94	154	8	67	0.387097	d__Bacteria;k__norank;p__Proteobacteria;c__Gammaproteobacteria;o__Cellvibrionales;f__Cellvibrionaceae;g__Cellvibrio;s__Cellvibrio_mixtus
Mat30_scaffold97001_2_gene_1_1	CE8.hmm	7.1e-56	28	183	3	177	0.538194	d__Bacteria;k__norank;p__Actinobacteria;c__Actinobacteria;o__Streptosporangiales;f__Streptosporangiaceae;g__Planomonospora;s__Planomonospora_sphaerica
Mat30_scaffold97842_1_gene_1_1	GH43.hmm	1.5e-21	12	111	31	150	0.399194	d__Bacteria;k__norank;p__Bacteroidetes;c__Bacteroidia;o__Bacteroidales;f__Prolixibacteraceae;g__Sunxiuqinia;s__Sunxiuqinia_dokdonensis
Mat30_scaffold97842_1_gene_2_1	GH43.hmm	3.4e-59	1	247	11	311	0.991935	d__Bacteria;k__norank;p__Bacteroidetes;c__Sphingobacteriia;o__Sphingobacteriales;f__Sphingobacteriaceae;g__Sphingobacterium;s__Sphingobacterium_thalpophilum
Mat30_scaffold979_2_gene_1_1	GH43.hmm	8.5e-45	3	247	12	344	0.983871	d__Bacteria;k__norank;p__Actinobacteria;c__Actinobacteria;o__Micrococcales;f__Microbacteriaceae;g__Microbacterium;s__Microbacterium_trichothecenolyticum
Mat30_scaffold9812_5_gene_2_1	GH3.hmm	6.1e-68	4	216	141	369	0.981481	d__Bacteria;k__norank;p__Actinobacteria;c__Actinobacteria;o__Micrococcales;f__Intrasporangiaceae;g__Terrabacter;s__Terrabacter_sp._28
Mat30_scaffold982_13_gene_2_1	CBM13.hmm	1.2e-18	5	142	19	180	0.728723	d__Bacteria;k__norank;p__Bacteroidetes;c__Sphingobacteriia;o__Sphingobacteriales;f__Sphingobacteriaceae;g__Sphingobacterium;s__Sphingobacterium_sp._21
Mat30_scaffold982_13_gene_4_1	CE12.hmm	3.8e-07	2	205	31	228	0.966667	d__Bacteria;k__norank;p__Bacteroidetes;c__Sphingobacteriia;o__Sphingobacteriales;f__Sphingobacteriaceae;g__Sphingobacterium;s__Sphingobacterium_sp._21
Mat30_scaffold9890_4_gene_2_1	GH43.hmm	2.5e-47	12	248	55	346	0.951613	d__Bacteria;k__norank;p__Actinobacteria;c__Actinobacteria;o__Micrococcales;f__Cellulomonadaceae;g__Cellulomonas;s__Cellulomonas_sp._Root485
Mat30_scaffold99_10_gene_8_1	GH127.hmm	3.6e-38	120	500	563	940	0.725191	d__Bacteria;k__norank;p__Bacteroidetes;c__Sphingobacteriia;o__Sphingobacteriales;f__Sphingobacteriaceae;g__Sphingobacterium;s__Sphingobacterium_sp._21
Mat30_scaffold99_11_gene_3_1	GH43.hmm	5.1e-51	2	247	39	353	0.987903	d__Bacteria;k__norank;p__norank;c__norank;o__norank;f__norank;g__norank;s__uncultured_bacterium
Mat30_scaffold99_11_gene_6_1	CE1.hmm	9.8e-56	1	221	155	366	0.969163	d__Bacteria;k__norank;p__Bacteroidetes;c__Cytophagia;o__Cytophagales;f__Cytophagaceae;g__Spirosoma;s__Spirosoma_panaciterrae
Mat30_scaffold99_4_gene_8_1	CBM32.hmm	3.2e-15	15	120	211	325	0.846774	d__Bacteria;k__norank;p__Bacteroidetes;c__Sphingobacteriia;o__Sphingobacteriales;f__Sphingobacteriaceae;g__Sphingobacterium;s__Sphingobacterium_sp._21
Mat30_scaffold99_4_gene_9_1	CBM32.hmm	1e-15	11	121	336	455	0.887097	d__Bacteria;k__norank;p__Bacteroidetes;c__Sphingobacteriia;o__Sphingobacteriales;f__Sphingobacteriaceae;g__Sphingobacterium;s__Sphingobacterium_sp._21
Mat30_scaffold99_6_gene_3_1	CBM32.hmm	1.4e-14	7	112	242	356	0.846774	d__Bacteria;k__norank;p__Bacteroidetes;c__Sphingobacteriia;o__Sphingobacteriales;f__Sphingobacteriaceae;g__Sphingobacterium;s__Sphingobacterium_sp._21
Mat30_scaffold9953_3_gene_2_1	GH127.hmm	1e-24	299	522	303	521	0.425573	d__Bacteria;k__norank;p__Bacteroidetes;c__Bacteroidia;o__Bacteroidales;f__Rikenellaceae;g__Alistipes;s__Candidatus_Alistipes_marseilloanorexicus
Mat30_scaffold9990_2_gene_1_1	PL22.hmm	2.9e-06	100	261	157	314	0.607547	d__Bacteria;k__norank;p__Proteobacteria;c__Alphaproteobacteria;o__Sphingomonadales;f__Sphingomonadaceae;g__Novosphingobium;s__Novosphingobium_barchaimii
