# Supplementary material for: Metagenomic mining pectinolytic microbes and enzymes from an apple pomace-adapted compost microbial community
Source: Biotechnol Biofuels. 2017 Aug 22;10:198. doi: 10.1186/s13068-017-0885-y (PMC5568718; doi:10.1186/s13068-017-0885-y)
Supplement: Supplementary file 8 — Additional file 8: Table S6. Distributions of identities.xlsx. Distributions of identities of predicated pectinolytic enzyme sequences. [file 13068_2017_885_MOESM8_ESM.xlsx]

## Sheet: NCBI-NR DIAMOND result
Query	Match	Identity	Length	E-value	Bitscore
Mat30_scaffold10069_8_gene_2_1	WP_015808373.1	25	368	1e-06	48.9
Mat30_C6041426_1_gene_1_1	WP_026781575.1	27.4	303	1.6e-08	69.7
Mat30_scaffold17143_2_gene_1_1	WP_029136333.1	29.2	489	8.5e-34	154.1
Mat30_scaffold10069_8_gene_1_1	YP_006988780.1	29.4	177	6.6e-07	64.3
Mat30_scaffold289799_1_gene_1_1	WP_053237818.1	29.4	194	1e-07	66.6
Mat30_C6116188_1_gene_1_1	WP_015811995.1	29.9	184	3.1e-14	90.1
Mat30_scaffold280605_1_gene_1_1	YP_006988359.1	31	142	4.2e-11	77.4
Mat30_scaffold1377_1_gene_170_1	OFY66575.1	31.9	496	1.4e-44	189.9
Mat30_scaffold3559_2_gene_1_1	WP_029136333.1	32.5	197	1.6e-07	65.5
Mat30_scaffold275590_1_gene_1_1	WP_051834945.1	33.6	143	7.8e-12	79.7
Mat30_scaffold6980_5_gene_1_1	SEW53908.1	33.7	285	3.7e-32	147.9
Mat30_scaffold272474_1_gene_1_1	ACL73433.1	34.5	197	9.9e-12	79.3
Mat30_scaffold92126_2_gene_1_1	WP_051350426.1	34.6	127	1.8e-10	75.1
Mat30_scaffold296697_2_gene_1_1	ETW93875.1	35.3	635	1.2e-89	340.5
Mat30_C5928165_1_gene_2_1	WP_033366504.1	35.5	121	4.6e-13	83.6
Mat30_scaffold3390_1_gene_2_1	SEJ50075.1	35.6	371	3.2e-65	258.1
Mat30_scaffold285117_1_gene_2_1	WP_056609193.1	36.4	955	4.8e-134	488
Mat30_C5933339_1_gene_1_1	WP_028974839.1	37	127	2.2e-11	77.8
Mat30_scaffold6655_5_gene_1_1	ODS82981.1	37.9	306	2.3e-54	221.9
Mat30_scaffold3895_2_gene_9_1	WP_027823208.1	38.2	259	4.3e-39	171
Mat30_scaffold248204_2_gene_1_1	SFM15747.1	38.4	289	3.8e-47	197.6
Mat30_scaffold1514_11_gene_1_1	ABX12969.1	38.8	178	6.8e-22	113.2
Mat30_scaffold291589_1_gene_1_1	OHB69705.1	38.9	252	2.2e-41	178.3
Mat30_scaffold3354_31_gene_66_1	OJW77348.1	39.5	238	8.5e-41	176.4
Mat30_scaffold228568_2_gene_1_1	WP_068770516.1	39.7	232	1.9e-26	129.4
Mat30_scaffold284690_1_gene_1_1	WP_068769572.1	40	164	5e-29	116				160
Mat30_C5891055_1_gene_1_1	OIP40086.1	40	152	3e-29	121
Mat30_scaffold240754_3_gene_1_1	WP_051293263.1	40.2	112	2.5e-16	94
Mat30_scaffold287676_2_gene_6_1	WP_007185291.1	40.4	366	6.9e-74	287
Mat30_scaffold298302_1_gene_5_1	SFN23070.1	40.5	294	2.2e-54	221.9
Mat30_C5893889_1_gene_1_1	WP_028407209.1	41.1	95	2.6e-07	64.3
Mat30_scaffold11274_7_gene_4_1	OFX32252.1	41.2	405	3.2e-79	304.7
Mat30_scaffold287780_1_gene_1_1	SEN98391.1	41.5	668	3.8e-149	537.7
Mat30_scaffold299860_1_gene_13_1	WP_025604370.1	41.8	292	1.4e-58	235.7
Mat30_scaffold3895_2_gene_4_1	KJS04599.1	42	410	7.2e-90	340.1
Mat30_scaffold299555_1_gene_5_1	CDF79928.1	42.1	589	1.5e-122	449.1
Mat30_scaffold273303_1_gene_2_1	WP_008201014.1	42.5	614	4e-132	481.1
Mat30_scaffold768_2_gene_2_1	WP_012918536.1	42.6	291	2.7e-54	221.5
Mat30_scaffold20574_1_gene_2_1	OFY33490.1	42.7	372	1.1e-84	322.8
Mat30_scaffold273596_2_gene_1_1	WP_015810342.1	42.8	283	2.2e-58	235
Mat30_scaffold640_4_gene_10_1	WP_003069268.1	42.9	77	6e-09	70.5
Mat30_scaffold1420_5_gene_2_1	WP_077027585.1	42.9	175	3.9e-37	163.7
Mat30_scaffold232166_2_gene_1_1	WP_068770516.1	42.9	240	5.7e-31	143.7
Mat30_scaffold292949_1_gene_1_1	WP_068773081.1	42.9	438	2.2e-68	268.9
Mat30_scaffold161156_2_gene_2_1	WP_069380435.1	43	379	4.4e-94	354
Mat30_scaffold271949_2_gene_2_1	WP_025684862.1	43.1	369	4.1e-84	320.9
Mat30_scaffold233326_2_gene_1_1	WP_040743631.1	44	200	7.3e-35	156.4
Mat30_scaffold603_4_gene_10_1	WP_028937435.1	44.1	347	2.8e-69	271.6
Mat30_scaffold265179_2_gene_1_1	ODS82981.1	44.4	266	5e-60	240.4
Mat30_scaffold3304_21_gene_19_1	WP_067755315.1	44.7	150	5e-22	113.6
Mat30_scaffold175032_2_gene_4_1	SFB90601.1	44.8	362	1.7e-68	268.9
Mat30_scaffold214048_2_gene_3_1	WP_061269384.1	44.8	520	1.1e-86	329.7
Mat30_scaffold293300_2_gene_1_1	WP_076454089.1	44.9	314	1.1e-74	289.3
Mat30_scaffold189365_1_gene_1_1	WP_008515246.1	45	291	3.4e-62	247.7
Mat30_scaffold258149_1_gene_1_1	SEM71444.1	45	102	2e-09	62
Mat30_scaffold1148_2_gene_238_1	WP_068809890.1	45.3	300	1.2e-56	229.2
Mat30_scaffold13356_3_gene_3_1	WP_070320261.1	45.3	179	3.8e-14	87.8
Mat30_scaffold299859_1_gene_1_1	OHB65083.1	45.3	459	6.2e-100	374.4
Mat30_scaffold299863_1_gene_117_1	OJU73632.1	45.3	369	4.3e-76	294.3
Mat30_scaffold216649_2_gene_1_1	WP_068809983.1	45.4	207	8.3e-47	196.1
Mat30_scaffold4871_3_gene_30_1	OJV53781.1	45.5	178	8.2e-39	169.5
Mat30_scaffold5686_1_gene_2_1	WP_046311917.1	45.6	193	2.2e-39	171.4
Mat30_scaffold291484_2_gene_1_1	WP_068122274.1	45.6	274	1.5e-45	192.6
Mat30_scaffold3010_5_gene_18_1	WP_069380435.1	45.7	392	8.5e-104	386.3
Mat30_scaffold130_1_gene_10_1	WP_057951700.1	46.1	622	1.1e-166	595.9
Mat30_scaffold8639_2_gene_1_1	WP_044208922.1	46.1	89	3.1e-10	74.3
Mat30_scaffold3354_31_gene_98_1	SEK56445.1	46.3	456	3.5e-114	421
Mat30_scaffold696_4_gene_31_1	OJX01445.1	46.7	730	1.3e-195	692.2
Mat30_scaffold2010_3_gene_2_1	OMP75616.1	46.8	489	9.2e-124	453
Mat30_scaffold129_4_gene_25_1	WP_049054723.1	46.9	262	4.6e-67	263.8
Mat30_scaffold2083_3_gene_2_1	WP_046313782.1	47.9	888	6.1e-240	839.7
Mat30_scaffold11274_7_gene_3_1	OFX32253.1	47.9	382	3.8e-96	360.9
Mat30_scaffold277643_1_gene_1_1	SBW23024.1	47.9	190	9.2e-37	162.5
Mat30_scaffold6519_1_gene_5_1	SDK64562.1	48.1	759	2.3e-225	791.2
Mat30_scaffold16459_3_gene_11_1	WP_015030463.1	48.1	266	1.1e-65	259.2
Mat30_scaffold298288_1_gene_1_1	WP_055924875.1	48.2	363	4.8e-89	337.4
Mat30_scaffold299860_1_gene_20_1	OFZ65617.1	48.4	345	7e-94	353.2
Mat30_scaffold175032_2_gene_3_1	WP_048905837.1	48.5	359	9.2e-102	379.4
Mat30_scaffold258185_2_gene_1_1	SEJ29050.1	48.5	241	5.1e-64	253.4
Mat30_scaffold273402_1_gene_1_1	WP_019540998.1	48.5	134	8.2e-27	129
Mat30_scaffold160743_1_gene_1_1	WP_044046523.1	48.7	78	3.2e-13	84.3
Mat30_scaffold11274_7_gene_5_1	KKB56121.1	48.8	822	8.6e-236	825.9
Mat30_scaffold247_2_gene_78_1	WP_019538821.1	48.9	319	5.2e-80	307
Mat30_scaffold208_18_gene_3_1	WP_015265526.1	49.4	1141	0	1152.9
Mat30_C5936009_1_gene_1_1	AGC71072.1	49.5	204	1.2e-56	228.8
Mat30_scaffold14023_4_gene_1_1	WP_064501059.1	49.6	423	6.3e-115	424.1
Mat30_scaffold6240_1_gene_2_1	WP_007809267.1	49.7	1191	0	1220.7
Mat30_scaffold219536_1_gene_1_1	WP_056728135.1	49.7	356	3.3e-83	317.8
Mat30_scaffold242135_3_gene_2_1	WP_057928793.1	49.7	159	2.4e-33	151
Mat30_scaffold12769_2_gene_10_1	WP_049772222.1	49.8	645	3.8e-172	614
Mat30_scaffold284441_2_gene_2_1	WP_066797857.1	49.8	510	3.8e-132	481.1
Mat30_scaffold801_6_gene_2_1	WP_007211971.1	49.9	349	6.7e-97	363.2
Mat30_scaffold10404_2_gene_7_1	OFY25301.1	49.9	943	6.8e-264	919.5
Mat30_scaffold6306_1_gene_1_1	WP_006226545.1	50	204	4.2e-43	183.7
Mat30_scaffold12012_4_gene_10_1	WP_056871065.1	50	1100	0	1141.7
Mat30_scaffold174069_1_gene_57_1	OFX28490.1	50	722	8.7e-200	706.1
Mat30_scaffold197490_2_gene_1_1	OHB55781.1	50	176	2.7e-34	154.5
Mat30_scaffold1110_4_gene_5_1	WP_055916845.1	50.1	1359	0	1204.9
Mat30_scaffold10764_1_gene_13_1	WP_045317071.1	50.1	429	1e-107	399.4
Mat30_scaffold14759_2_gene_13_1	OJV30780.1	50.1	383	2.8e-104	387.9
Mat30_scaffold170834_2_gene_13_1	WP_052305811.1	50.1	1249	0	1148.3
Mat30_scaffold143079_2_gene_1_1	OHB60128.1	50.4	256	4.9e-57	230.3
Mat30_scaffold297784_2_gene_1_1	WP_074236531.1	50.5	212	3.2e-47	197.6
Mat30_scaffold284874_1_gene_1_1	WP_029351143.1	50.7	276	6.5e-79	303.1
Mat30_scaffold2230_6_gene_2_1	WP_068017726.1	50.8	260	1.1e-62	249.2
Mat30_scaffold99_4_gene_9_1	WP_049795002.1	51.1	442	1.2e-117	432.6
Mat30_scaffold1061_11_gene_4_1	WP_018617760.1	51.1	1086	0	1124
Mat30_scaffold2139_1_gene_30_1	WP_015810342.1	51.1	452	1.8e-127	465.3
Mat30_scaffold3135_5_gene_2_1	WP_051293377.1	51.1	460	1.5e-128	468.8
Mat30_scaffold11612_3_gene_3_1	WP_048908065.1	51.1	395	5.7e-108	400.2
Mat30_scaffold18811_2_gene_16_1	SDN02245.1	51.3	493	1.7e-146	528.5
Mat30_scaffold5718_1_gene_1_1	WP_024821475.1	51.4	313	1.9e-89	339
Mat30_scaffold136562_2_gene_2_1	WP_055494972.1	51.4	253	1.2e-61	245.7
Mat30_scaffold103391_1_gene_1_1	WP_049563967.1	51.5	169	2.2e-40	174.5
Mat30_scaffold299863_1_gene_19_1	OJW96213.1	51.6	527	1.6e-145	525.4
Mat30_scaffold1719_5_gene_2_1	SEE15112.1	51.7	230	1.9e-53	218.4
Mat30_scaffold17258_3_gene_231_1	WP_038334700.1	51.7	717	7.4e-215	756.1
Mat30_scaffold2594_18_gene_11_1	SFB82309.1	51.8	386	3.1e-114	421
Mat30_scaffold801_7_gene_1_1	SDM23246.1	52	333	2.4e-94	354.8
Mat30_scaffold9028_1_gene_7_1	WP_068006938.1	52	252	1.3e-70	275.4
Mat30_scaffold238036_2_gene_1_1	WP_020604165.1	52	173	6.9e-45	189.5
Mat30_scaffold289582_1_gene_1_1	OJU96965.1	52.1	587	1.9e-173	618.2
Mat30_scaffold16152_1_gene_2_1	WP_009037733.1	52.2	1246	0	1351.7
Mat30_scaffold1670_13_gene_13_1	WP_073480043.1	52.3	428	5.2e-101	377.1
Mat30_scaffold134415_2_gene_1_1	WP_020891863.1	52.3	107	3.7e-22	113.2
Mat30_scaffold406_8_gene_1_1	SED79419.1	52.5	425	9.7e-98	367.1
Mat30_scaffold1151_8_gene_4_1	WP_013633674.1	52.5	1135	0	1108.6
Mat30_scaffold3898_4_gene_2_1	SFN83887.1	52.5	314	1.7e-78	302
Mat30_scaffold117_9_gene_2_1	SFI09456.1	52.6	723	5.4e-221	776.5
Mat30_scaffold317_1_gene_4_1	WP_074230381.1	52.7	336	2.1e-98	368.2
Mat30_C5990537_1_gene_1_1	SEJ53821.1	53.2	263	1.6e-74	288.5
Mat30_scaffold584_2_gene_1_1	OFY49958.1	53.4	1074	0	1207.2
Mat30_scaffold2601_9_gene_27_1	WP_030427658.1	53.4	524	4.2e-159	570.5
Mat30_scaffold8180_1_gene_1_1	OIO99456.1	53.5	1079	0	1213.7
Mat30_scaffold135121_1_gene_2_1	WP_039335886.1	53.6	125	2.4e-28	134
Mat30_scaffold262552_1_gene_1_1	SFI66741.1	53.6	181	5e-51	209.9
Mat30_C6025896_1_gene_1_1	SEO64039.1	53.6	319	2.8e-89	337.8
Mat30_C6089302_1_gene_1_1	WP_076070016.1	53.6	722	3.1e-210	740.7
Mat30_scaffold270660_2_gene_1_1	WP_012485864.1	53.7	149	1.7e-30	141.4
Mat30_scaffold231317_1_gene_2_1	SHH52645.1	53.8	173	1.1e-47	198.7
Mat30_scaffold170501_1_gene_1_1	WP_067030593.1	53.9	304	1.3e-88	335.5
Mat30_scaffold17_7_gene_1_1	ODS84311.1	54	187	4.3e-50	206.8
Mat30_scaffold287043_1_gene_1_1	WP_046919602.1	54	1077	0	1153.3
Mat30_scaffold299860_1_gene_31_1	WP_055043092.1	54	239	6.9e-70	273.1
Mat30_scaffold801_11_gene_2_1	OJY91376.1	54.3	921	0	1102
Mat30_scaffold271893_1_gene_1_1	WP_054120180.1	54.3	175	2.3e-45	191
Mat30_scaffold4330_6_gene_6_1	WP_048502438.1	54.4	274	1.2e-85	325.5
Mat30_scaffold9953_3_gene_2_1	OJY92041.1	54.4	577	4.3e-189	670.2
Mat30_scaffold18879_2_gene_1_1	WP_052958173.1	54.4	340	3.5e-93	350.9
Mat30_C5913117_1_gene_1_1	OFX28732.1	54.4	149	1.1e-43	185.3
Mat30_scaffold208_15_gene_4_1	AHF16746.1	54.5	264	7.4e-80	306.2
Mat30_scaffold1455_7_gene_6_1	WP_022918266.1	54.6	930	4.6e-254	886.7
Mat30_scaffold2641_2_gene_1_1	OJW33421.1	54.6	293	3.5e-89	337.4
Mat30_scaffold263979_1_gene_1_1	WP_041973200.1	54.6	174	2.7e-46	194.1
Mat30_scaffold3457_15_gene_6_1	KPK80687.1	54.7	891	0	1075.8
Mat30_scaffold262683_1_gene_2_1	WP_066207504.1	54.7	749	1.7e-246	861.3
Mat30_scaffold299859_1_gene_10_1	OGF99518.1	54.7	574	2.2e-190	674.5
Mat30_scaffold316_10_gene_2_1	WP_031301273.1	54.8	454	4.3e-136	493.8
Mat30_scaffold299064_1_gene_6_1	WP_015808571.1	54.8	924	0	1078.5
Mat30_scaffold17789_3_gene_1_1	WP_012888209.1	55.1	1067	0	1087.8
Mat30_scaffold2382_5_gene_1_1	WP_069765110.1	55.2	543	1.1e-162	582.4
Mat30_scaffold13329_1_gene_2_1	WP_063818833.1	55.2	663	1.8e-195	691.8
Mat30_scaffold1089_5_gene_1_1	SDB80824.1	55.4	121	2.2e-24	120.9
Mat30_scaffold2370_16_gene_3_1	WP_052425778.1	55.5	703	1.7e-211	745
Mat30_scaffold3457_15_gene_23_1	SDT17484.1	55.5	917	0	1087
Mat30_scaffold4516_6_gene_2_1	WP_015808121.1	55.5	1064	0	1236.1
Mat30_C5868261_1_gene_1_1	OHE77068.1	55.5	173	5.1e-42	179.9
Mat30_scaffold230292_2_gene_2_1	WP_076381002.1	55.6	178	4e-37	163.7
Mat30_C6010020_1_gene_1_1	ALJ29334.1	55.7	140	6.4e-38	166
Mat30_scaffold5749_3_gene_16_1	SFJ07190.1	55.8	362	4e-121	443.7
Mat30_scaffold167324_3_gene_1_1	WP_026190887.1	55.8	283	6.6e-86	326.6
Mat30_scaffold1344_20_gene_5_1	WP_072834065.1	55.9	976	0	1079.3
Mat30_scaffold173045_3_gene_1_1	WP_027376281.1	55.9	179	2.7e-52	214.2
Mat30_scaffold270888_1_gene_1_1	WP_052385241.1	55.9	170	3.8e-45	190.3
Mat30_scaffold13215_2_gene_1_1	WP_068204102.1	56	884	2.9e-262	914.1
Mat30_scaffold278888_2_gene_2_1	WP_066580599.1	56.1	264	2.1e-74	288.1
Mat30_scaffold281629_1_gene_1_1	WP_054417024.1	56.1	196	2.9e-54	220.7
Mat30_scaffold2440_10_gene_20_1	SFB57799.1	56.2	251	8.3e-71	276.2
Mat30_scaffold27713_2_gene_1_1	WP_017257572.1	56.2	308	1.5e-100	375.2
Mat30_scaffold236300_2_gene_1_1	WP_047245219.1	56.2	267	1.9e-83	318.2
Mat30_scaffold299874_1_gene_3_1	SEP55177.1	56.2	251	3.1e-83	317.4
Mat30_scaffold178863_3_gene_2_1	WP_072895861.1	56.3	277	9.9e-80	305.8
Mat30_scaffold259137_5_gene_1_1	WP_026922250.1	56.3	327	1.5e-95	358.6
Mat30_scaffold1148_2_gene_386_1	WP_034767203.1	56.4	936	0	1088.2
Mat30_scaffold215888_1_gene_7_1	WP_033280518.1	56.4	1028	0	1096.3
Mat30_scaffold52_10_gene_33_1	WP_066835683.1	56.5	451	1e-156	562.4
Mat30_scaffold3974_3_gene_1_1	WP_023938547.1	56.5	308	1.4e-104	388.7
Mat30_scaffold6201_1_gene_6_1	SEN69353.1	56.5	271	2.2e-87	331.3
Mat30_scaffold3974_3_gene_12_1	WP_013663780.1	56.6	251	7.4e-83	316.2
Mat30_scaffold5749_3_gene_12_1	WP_051107141.1	56.6	304	3.6e-105	390.6
Mat30_scaffold4330_4_gene_8_1	KYP15370.1	56.7	884	0	1099.3
Mat30_scaffold99_4_gene_8_1	WP_013666024.1	56.8	322	5.6e-101	376.7
Mat30_scaffold1460_12_gene_2_1	SEW53315.1	56.8	923	0	1134
Mat30_scaffold4379_11_gene_7_1	SFQ44094.1	56.8	301	2.2e-94	354.8
Mat30_scaffold7316_1_gene_3_1	OJW33421.1	56.8	308	3.9e-101	377.1
Mat30_scaffold284345_1_gene_1_1	WP_055920518.1	56.8	988	0	1107.8
Mat30_scaffold2201_2_gene_8_1	SFO71003.1	56.9	914	0	1087
Mat30_scaffold3135_5_gene_1_1	WP_013666024.1	57	321	2.9e-100	374.4
Mat30_scaffold15257_2_gene_29_1	OJU22693.1	57	914	0	1127.9
Mat30_scaffold277036_1_gene_2_1	WP_010549256.1	57	230	6e-63	250
Mat30_scaffold226424_1_gene_1_1	SDS18989.1	57.1	189	6.5e-62	246.1
Mat30_scaffold3457_15_gene_7_1	WP_076380191.1	57.2	926	0	1141.3
Mat30_scaffold5386_3_gene_1_1	WP_068202403.1	57.2	194	1.1e-53	218.8
Mat30_scaffold560_1_gene_2_1	WP_039421163.1	57.3	1141	0	1241.1
Mat30_scaffold1131_21_gene_1_1	WP_057933547.1	57.3	875	0	1078.2
Mat30_scaffold2097_2_gene_2_1	SDD83882.1	57.3	185	6.2e-56	227.3
Mat30_scaffold240330_1_gene_1_1	KXK37984.1	57.3	164	3.7e-45	190.3
Mat30_scaffold272987_1_gene_1_1	WP_062257888.1	57.3	178	1.1e-47	198.7
Mat30_C6090166_1_gene_1_1	WP_044434864.1	57.3	262	5.6e-73	283.5
Mat30_scaffold57_2_gene_1_1	WP_026628407.1	57.4	230	1.3e-75	292
Mat30_scaffold1402_8_gene_1_1	WP_066752423.1	57.4	197	6.7e-57	229.6
Mat30_scaffold5298_1_gene_3_1	WP_073109863.1	57.4	296	5.8e-76	293.5
Mat30_scaffold263059_1_gene_1_1	SFS95157.1	57.4	101	1.5e-27	131.3
Mat30_scaffold2737_17_gene_2_1	WP_048343154.1	57.6	618	2.6e-191	677.9
Mat30_scaffold15257_2_gene_28_1	WP_071596991.1	57.6	920	0	1101.3
Mat30_scaffold290315_1_gene_1_1	WP_068692447.1	57.6	172	4.4e-47	196.8
Mat30_scaffold8119_1_gene_5_1	KKB56122.1	57.7	818	4e-297	1029.6
Mat30_scaffold289907_1_gene_2_1	WP_051438802.1	57.7	168	2.5e-41	177.6
Mat30_scaffold8367_1_gene_1_1	SEM05419.1	57.8	521	2.9e-182	648.3
Mat30_scaffold10498_3_gene_5_1	WP_039399455.1	57.8	488	5.1e-151	543.5
Mat30_scaffold755_5_gene_6_1	WP_076702708.1	57.9	630	5.6e-205	723
Mat30_scaffold4330_12_gene_14_1	SEA02013.1	57.9	665	9.2e-236	825.5
Mat30_scaffold281430_2_gene_1_1	WP_030918847.1	57.9	235	4.2e-74	287
Mat30_scaffold901_19_gene_1_1	SDC59424.1	58	916	0	1129
Mat30_scaffold2564_6_gene_1_1	OJY87910.1	58.1	124	6.7e-34	152.9
Mat30_scaffold2601_1_gene_4_1	EWM13895.1	58.1	303	2.2e-83	318.2
Mat30_scaffold299863_1_gene_49_1	OJV55974.1	58.2	680	1.9e-241	844.3
Mat30_scaffold4516_11_gene_8_1	WP_062550983.1	58.3	877	0	1100.5
Mat30_scaffold6201_4_gene_1_1	SEM38932.1	58.3	242	9.8e-71	275.8
Mat30_scaffold20969_2_gene_1_1	WP_052425967.1	58.4	190	4e-56	226.9
Mat30_scaffold240567_2_gene_1_1	WP_037496720.1	58.4	226	7e-71	276.2
Mat30_scaffold598_18_gene_3_1	SDS61381.1	58.5	836	1.3e-255	891.7
Mat30_scaffold2344_1_gene_1_1	WP_055988694.1	58.5	176	2.2e-48	201.1
Mat30_scaffold15257_2_gene_23_1	WP_022601291.1	58.5	910	0	1157.9
Mat30_C5880445_1_gene_1_1	WP_012874381.1	58.5	176	4.8e-59	236.5
Mat30_scaffold336_4_gene_2_1	WP_015770765.1	58.6	980	0	1077
Mat30_scaffold2201_3_gene_2_1	WP_053826016.1	58.6	900	0	1149.4
Mat30_C6100650_1_gene_4_1	SFJ74132.1	58.6	198	2.6e-64	254.2
Mat30_scaffold247_3_gene_1_1	GAP68356.1	58.8	296	4.7e-99	370.2
Mat30_scaffold801_11_gene_1_1	WP_072860679.1	58.8	422	4.1e-152	547
Mat30_scaffold6465_3_gene_2_1	WP_053013408.1	58.8	226	2.8e-62	247.7
Mat30_scaffold15403_3_gene_4_1	WP_004918499.1	58.8	243	1.9e-77	298.1
Mat30_scaffold275925_1_gene_1_1	WP_045027382.1	58.8	182	2e-63	251.1
Mat30_scaffold152285_2_gene_1_1	WP_012375872.1	58.9	494	5.7e-161	576.6
Mat30_scaffold296526_1_gene_5_1	WP_013882884.1	58.9	231	8.7e-64	252.7
Mat30_scaffold8505_3_gene_5_1	WP_043639382.1	59	432	3e-131	477.6
Mat30_scaffold297794_1_gene_51_1	SDL96788.1	59.2	250	2.2e-89	337.8
Mat30_scaffold81_17_gene_3_1	WP_041885825.1	59.3	1093	0	1352
Mat30_scaffold268854_1_gene_1_1	WP_026089507.1	59.3	246	1.2e-79	305.4
Mat30_scaffold2064_10_gene_18_1	WP_073479744.1	59.4	505	1.1e-148	535.8
Mat30_scaffold5749_3_gene_8_1	OJU28624.1	59.4	286	1.9e-102	381.3
Mat30_scaffold12012_3_gene_1_1	SEL90307.1	59.4	843	0	1086.6
Mat30_scaffold216106_1_gene_2_1	WP_067451897.1	59.4	138	2.7e-39	170.6
Mat30_scaffold2063_2_gene_6_1	WP_052143992.1	59.5	677	8.6e-250	872.1
Mat30_scaffold7231_3_gene_12_1	SEO97561.1	59.5	981	0	1240.7
Mat30_scaffold274734_1_gene_1_1	WP_045257608.1	59.5	116	1.3e-35	158.3
Mat30_scaffold173_1_gene_2_1	SED63555.1	59.6	562	1.8e-160	575.1
Mat30_scaffold1131_2_gene_2_1	WP_062161089.1	59.6	908	0	1180.6
Mat30_scaffold2410_4_gene_6_1	WP_052022491.1	59.6	282	2e-80	308.1
Mat30_scaffold3056_2_gene_12_1	WP_053826016.1	59.7	844	0	1088.6
Mat30_scaffold12769_3_gene_2_1	WP_012781452.1	59.7	870	0	1097.8
Mat30_scaffold196221_2_gene_2_1	OFY83726.1	59.8	184	9.4e-58	232.3
Mat30_scaffold274335_1_gene_1_1	SFF12839.1	59.8	1007	0	1126.3
Mat30_C5858437_1_gene_1_1	WP_029190355.1	59.8	112	1e-30	141.7
Mat30_scaffold296050_2_gene_2_1	WP_067859681.1	59.9	192	7.2e-53	216.1
Mat30_scaffold3056_2_gene_2_1	WP_039448654.1	60	844	0	1087
Mat30_scaffold1344_18_gene_15_1	WP_039137274.1	60.1	138	8.8e-40	172.2
Mat30_C5960735_1_gene_1_1	ODS80637.1	60.1	228	7.3e-76	292.7
Mat30_scaffold2201_3_gene_4_1	WP_077921527.1	60.2	593	2.7e-207	730.7
Mat30_scaffold5749_3_gene_6_1	WP_018628953.1	60.2	221	7.8e-80	306.2
Mat30_scaffold246833_2_gene_2_1	WP_013654152.1	60.3	237	7.8e-81	309.3
Mat30_scaffold1455_7_gene_1_1	WP_062102772.1	60.4	586	4.1e-198	700.3
Mat30_scaffold4714_7_gene_2_1	WP_022472151.1	60.4	323	7.1e-125	456.1
Mat30_scaffold154920_1_gene_3_1	WP_010296625.1	60.4	245	3.3e-74	287.3
Mat30_scaffold277268_2_gene_1_1	WP_077222409.1	60.4	932	0	1089.7
Mat30_scaffold290277_1_gene_1_1	WP_072387983.1	60.5	261	8.2e-87	329.3
Mat30_scaffold153_3_gene_1_1	WP_026377638.1	60.6	165	2.8e-48	200.7
Mat30_scaffold99_10_gene_8_1	SJN43866.1	60.7	956	0	1223
Mat30_scaffold148439_1_gene_6_1	SFH23340.1	60.7	735	3.2e-274	953.4
Mat30_scaffold130_1_gene_8_1	OFY51132.1	60.8	692	2.3e-261	910.6
Mat30_scaffold5130_7_gene_2_1	WP_030483724.1	60.8	444	4.8e-148	533.5
Mat30_scaffold104579_2_gene_1_1	WP_007438388.1	60.8	204	2.5e-64	254.2
Mat30_scaffold280915_2_gene_1_1	WP_037497557.1	60.9	220	1.1e-71	278.9
Mat30_scaffold1812_12_gene_11_1	WP_067762444.1	61.1	301	8.7e-101	375.9
Mat30_scaffold125089_1_gene_1_1	WP_074488651.1	61.1	167	2.4e-55	224.2
Mat30_scaffold280780_1_gene_1_1	SDT31486.1	61.1	380	4.3e-137	496.9
Mat30_scaffold2737_13_gene_4_1	SCX43296.1	61.2	647	6.2e-221	776.2
Mat30_scaffold3010_5_gene_19_1	WP_068887524.1	61.2	374	2.4e-140	507.7
Mat30_scaffold14678_4_gene_35_1	WP_051220607.1	61.2	637	4.6e-237	829.7
Mat30_scaffold149029_2_gene_1_1	WP_061617624.1	61.2	196	1.3e-62	248.4
Mat30_scaffold272902_4_gene_2_1	OJU19305.1	61.2	289	5.4e-92	346.7
Mat30_scaffold603_2_gene_3_1	SFJ63253.1	61.3	318	3.4e-98	367.5
Mat30_scaffold2201_7_gene_73_1	SFU82908.1	61.3	310	2.3e-115	424.5
Mat30_scaffold10971_2_gene_2_1	WP_068654571.1	61.3	390	7.5e-151	542.7
Mat30_scaffold172416_2_gene_1_1	WP_051337019.1	61.3	333	5.5e-112	413.3
Mat30_C5998457_1_gene_1_1	WP_035093545.1	61.4	272	2.9e-95	357.5
Mat30_scaffold96943_2_gene_1_1	WP_039916298.1	61.5	361	1.6e-114	421.8
Mat30_scaffold1344_8_gene_8_1	WP_053181864.1	61.6	891	0	1177.5
Mat30_scaffold3620_7_gene_1_1	WP_076373308.1	61.6	846	0	1154.8
Mat30_scaffold210974_1_gene_5_1	SFH23340.1	61.6	679	8.4e-261	908.7
Mat30_scaffold299859_1_gene_3_1	SFC27891.1	61.6	537	3.5e-196	693.7
Mat30_scaffold299878_1_gene_217_1	WP_070117782.1	61.6	310	9.5e-106	392.5
Mat30_scaffold1900_6_gene_7_1	WP_068888389.1	61.8	727	2e-276	960.7
Mat30_scaffold2888_16_gene_2_1	SDQ64815.1	61.8	429	2.3e-149	537.7
Mat30_scaffold204652_1_gene_2_1	WP_045027382.1	61.8	131	3.7e-43	183.3
Mat30_C6073987_1_gene_1_1	WP_012376429.1	61.8	422	1.3e-158	568.5
Mat30_scaffold289644_1_gene_1_1	WP_076639984.1	61.9	378	4.6e-129	470.3
Mat30_scaffold3304_21_gene_5_1	WP_067759010.1	62	898	0	1194.9
Mat30_scaffold116573_2_gene_1_1	WP_067195290.1	62	229	8.1e-75	289.3
Mat30_scaffold294629_1_gene_1_1	WP_044431532.1	62	234	2.7e-76	294.3
Mat30_scaffold1402_6_gene_22_1	WP_073118650.1	62.1	631	4.3e-235	823.2
Mat30_scaffold2097_2_gene_1_1	SDD83882.1	62.1	393	5.3e-146	526.6
Mat30_scaffold2201_3_gene_7_1	WP_016269905.1	62.1	850	0	1164.8
Mat30_scaffold272903_1_gene_2_1	BAG84269.1	62.1	269	2.7e-94	354.4
Mat30_scaffold584_1_gene_15_1	WP_036787087.1	62.2	679	8.4e-261	908.7
Mat30_scaffold4516_5_gene_9_1	CDC53468.1	62.2	887	0	1193.7
Mat30_scaffold5712_4_gene_2_1	WP_013666016.1	62.2	347	1.6e-130	474.9
Mat30_scaffold7063_1_gene_1_1	WP_055481319.1	62.2	629	8.6e-212	745.7
Mat30_scaffold14794_2_gene_2_1	SBO95392.1	62.2	858	0	1094.7
Mat30_scaffold173121_2_gene_3_1	WP_045248351.1	62.2	312	1.8e-93	351.7
Mat30_scaffold259586_1_gene_1_1	SCX31860.1	62.2	225	1.6e-70	275
Mat30_scaffold3135_10_gene_7_1	WP_013666016.1	62.3	358	7.1e-126	459.5
Mat30_scaffold687_13_gene_1_1	WP_033564477.1	62.4	798	0	1077.8
Mat30_scaffold2526_2_gene_10_1	WP_037498191.1	62.4	824	0	1080.5
Mat30_scaffold13925_1_gene_7_1	WP_015810157.1	62.4	524	1.5e-209	738
Mat30_scaffold170304_1_gene_5_1	WP_055917391.1	62.4	870	0	1087.4
Mat30_scaffold240786_2_gene_1_1	WP_046298762.1	62.4	205	1.3e-68	268.5
Mat30_scaffold9018_1_gene_1_1	SFI09289.1	62.5	357	2.3e-129	471.1
Mat30_scaffold10698_2_gene_1_1	ODS85396.1	62.5	240	1.6e-84	321.6
Mat30_scaffold288755_1_gene_1_1	WP_055824997.1	62.5	653	4.3e-222	780
Mat30_scaffold285940_1_gene_1_1	WP_054041276.1	62.6	265	7.4e-88	332.8
Mat30_scaffold226346_2_gene_1_1	WP_023953597.1	62.7	547	1.7e-211	744.6
Mat30_scaffold1402_6_gene_20_1	WP_013762966.1	62.8	793	0	1077
Mat30_scaffold289798_2_gene_1_1	WP_053234489.1	62.8	218	1.4e-65	258.5
Mat30_scaffold299840_1_gene_7_1	WP_069658461.1	62.9	784	6.1e-303	1048.9
Mat30_scaffold4378_10_gene_2_1	EXZ91507.1	63	1323	0	1735.3
Mat30_scaffold6201_7_gene_1_1	SEM38932.1	63	605	4.7e-231	809.7
Mat30_scaffold6415_1_gene_2_1	SDO63067.1	63	868	0	1087.8
Mat30_scaffold921_1_gene_1_1	WP_071221211.1	63.1	845	0	1156.4
Mat30_scaffold1402_12_gene_14_1	WP_012025860.1	63.1	872	0	1157.5
Mat30_scaffold2220_3_gene_1_1	SEM38117.1	63.1	832	0	1144.4
Mat30_scaffold2638_1_gene_11_1	OJU26493.1	63.1	268	1.4e-97	365.2
Mat30_scaffold181653_4_gene_4_1	WP_044578902.1	63.2	402	3.1e-154	553.9
Mat30_scaffold255242_1_gene_2_1	SDX46004.1	63.2	247	1.7e-86	328.2
Mat30_C6016846_1_gene_1_1	WP_012373818.1	63.2	304	1.1e-106	395.6
Mat30_scaffold2036_6_gene_10_1	KUK78805.1	63.3	504	3.9e-199	703.4
Mat30_scaffold201257_2_gene_1_1	WP_008583967.1	63.3	471	1.6e-181	644.8
Mat30_scaffold297782_2_gene_2_1	SFD58385.1	63.3	305	5e-101	376.7
Mat30_scaffold22127_1_gene_3_1	WP_030508603.1	63.4	522	9.5e-169	602.4
Mat30_scaffold3103_5_gene_1_1	SEW39045.1	63.5	203	8.8e-73	282.3
Mat30_scaffold12543_5_gene_1_1	WP_066669494.1	63.5	170	3e-50	207.2
Mat30_scaffold1273_1_gene_6_1	SFC55166.1	63.6	352	3.6e-133	483.8
Mat30_scaffold5142_7_gene_3_1	WP_028008061.1	63.6	242	5.4e-85	323.2
Mat30_scaffold5712_5_gene_1_1	WP_013666024.1	63.6	143	7.6e-47	195.7
Mat30_scaffold6372_8_gene_2_1	SDN52995.1	63.6	583	7.8e-215	755.7
Mat30_scaffold22765_2_gene_1_1	WP_067195304.1	63.6	368	8e-133	482.6
Mat30_scaffold288437_2_gene_2_1	WP_018767586.1	63.6	44	2.9e-08	66.2
Mat30_scaffold18977_1_gene_2_1	WP_075615004.1	63.7	124	7.3e-36	159.1
Mat30_scaffold180076_2_gene_1_1	WP_062380061.1	63.7	581	3.8e-198	700.3
Mat30_scaffold1940_7_gene_1_1	CDA22002.1	63.8	777	0	1080.9
Mat30_C5907083_1_gene_1_1	WP_066923514.1	63.8	174	1.4e-63	251.5
Mat30_scaffold2671_7_gene_15_1	WP_051772676.1	63.9	559	4e-201	710.3
Mat30_scaffold5852_2_gene_4_1	WP_066836646.1	63.9	736	1.2e-297	1031.2
Mat30_scaffold23260_4_gene_1_1	WP_020424320.1	63.9	416	8.4e-163	582.4
Mat30_scaffold292864_1_gene_2_1	WP_037496479.1	63.9	266	5.6e-107	396.4
Mat30_scaffold259796_2_gene_2_1	WP_067960586.1	64	706	6.3e-275	955.7
Mat30_scaffold1721_2_gene_1_1	WP_076249876.1	64.1	850	0	1180.2
Mat30_scaffold11881_3_gene_2_1	WP_068901396.1	64.1	304	1.8e-104	388.3
Mat30_scaffold224751_1_gene_1_1	WP_051908083.1	64.1	421	2.1e-161	577.8
Mat30_scaffold299376_1_gene_11_1	WP_034277881.1	64.2	528	1.5e-204	721.5
Mat30_C5931939_1_gene_2_1	WP_056904069.1	64.3	115	3.3e-32	146.7
Mat30_scaffold5673_6_gene_3_1	SDJ67072.1	64.4	980	0	1310.4
Mat30_scaffold12222_2_gene_20_1	WP_013772509.1	64.4	734	2.1e-260	907.5
Mat30_scaffold243012_1_gene_1_1	WP_066527146.1	64.4	365	1.2e-136	495.4
Mat30_scaffold52_10_gene_35_1	WP_055861639.1	64.5	594	2.7e-234	820.5
Mat30_scaffold1254_23_gene_6_1	SFU82908.1	64.5	307	1.7e-118	434.9
Mat30_scaffold3457_15_gene_5_1	OJU28449.1	64.5	743	1.1e-303	1051.2
Mat30_scaffold10861_2_gene_1_1	WP_022917401.1	64.5	774	2.5e-285	990.3
Mat30_scaffold603_6_gene_10_1	WP_051308873.1	64.6	503	4.4e-185	656.8
Mat30_scaffold12275_1_gene_6_1	SFB93024.1	64.6	254	2.7e-99	370.9
Mat30_scaffold16254_3_gene_1_1	SDQ52696.1	64.6	782	2e-295	1023.8
Mat30_scaffold2987_11_gene_1_1	WP_036374617.1	64.7	816	3.5e-306	1059.7
Mat30_scaffold3895_2_gene_71_1	ADC79135.1	64.7	252	1.3e-94	355.1
Mat30_scaffold299804_1_gene_5_1	WP_052598252.1	64.7	450	4.2e-182	646.7
Mat30_C5878995_1_gene_1_1	WP_024935695.1	64.7	173	1.8e-58	234.6
Mat30_scaffold200227_3_gene_3_1	KHL10688.1	64.8	250	9.7e-90	339
Mat30_scaffold215544_3_gene_1_1	WP_068773037.1	64.8	210	1.3e-71	278.5
Mat30_scaffold288826_1_gene_2_1	WP_029153001.1	64.8	159	1.8e-52	214.5
Mat30_scaffold168549_2_gene_2_1	WP_054279424.1	64.9	225	2.6e-81	310.8
Mat30_scaffold293212_1_gene_2_1	WP_055885755.1	64.9	279	4.7e-109	403.3
Mat30_C5959225_1_gene_1_1	SEJ73376.1	64.9	208	1.1e-81	312
Mat30_scaffold1792_2_gene_7_1	WP_037459947.1	65	329	1.7e-118	434.9
Mat30_scaffold1812_11_gene_27_1	WP_018629387.1	65	483	2e-200	707.6
Mat30_scaffold188502_4_gene_1_1	WP_019831628.1	65	137	4e-37	163.3
Mat30_scaffold6788_4_gene_2_1	WP_058623944.1	65.1	1037	0	1355.1
Mat30_scaffold274984_2_gene_1_1	WP_049572337.1	65.1	410	3.6e-147	530.4
Mat30_scaffold281471_2_gene_1_1	SFJ07190.1	65.1	358	4.4e-139	503.4
Mat30_scaffold291886_1_gene_1_1	WP_054284154.1	65.1	249	8.5e-86	325.9
Mat30_scaffold298896_1_gene_5_1	WP_025159426.1	65.1	837	0	1134.4
Mat30_C5863971_1_gene_1_1	WP_051695929.1	65.1	166	1.3e-53	218.4
Mat30_C5997071_1_gene_2_1	WP_006797586.1	65.1	83	3.1e-27	129.8
Mat30_scaffold253151_2_gene_1_1	WP_021068408.1	65.2	187	1.3e-67	265
Mat30_scaffold903_3_gene_1_1	SDX30399.1	65.3	747	2.2e-283	983.8
Mat30_scaffold1148_5_gene_7_1	OGT73544.1	65.3	268	2.9e-98	367.5
Mat30_scaffold3056_2_gene_16_1	SEM38706.1	65.3	822	0	1189.1
Mat30_scaffold12218_5_gene_1_1	SDF54578.1	65.3	375	4.8e-141	510
Mat30_scaffold231254_2_gene_2_1	AKH41513.1	65.3	303	4.8e-110	406.8
Mat30_scaffold2501_2_gene_9_1	WP_023938547.1	65.4	107	2e-36	160.6
Mat30_scaffold9557_8_gene_4_1	SFJ24776.1	65.4	370	6.8e-140	506.1
Mat30_scaffold1846_6_gene_6_1	WP_029664306.1	65.5	834	0	1100.5
Mat30_scaffold6086_12_gene_2_1	SFH77660.1	65.5	583	7.2e-237	828.9
Mat30_scaffold11455_8_gene_1_1	SDQ43273.1	65.5	322	8.1e-110	406
Mat30_scaffold897_1_gene_6_1	WP_013664179.1	65.6	154	7.8e-56	225.7
Mat30_scaffold3457_15_gene_21_1	WP_008588553.1	65.6	783	0	1089.3
Mat30_scaffold70862_1_gene_1_1	SFB78020.1	65.6	285	2.2e-106	394.4
Mat30_scaffold161607_1_gene_1_1	WP_068772639.1	65.6	259	9.8e-93	349
Mat30_scaffold217369_1_gene_2_1	WP_019145940.1	65.6	416	3.1e-162	580.5
Mat30_scaffold266417_1_gene_1_1	OFZ88035.1	65.6	422	1.2e-159	572
Mat30_scaffold530_16_gene_1_1	CAJ23500.1	65.7	859	0	1120.9
Mat30_scaffold246903_1_gene_1_1	WP_032934914.1	65.7	169	4.1e-60	240
Mat30_scaffold4847_7_gene_2_1	WP_051292746.1	65.8	348	4.8e-138	500
Mat30_scaffold12437_1_gene_31_1	WP_054281274.1	65.8	726	1.7e-304	1053.9
Mat30_scaffold14124_2_gene_4_1	WP_037347545.1	65.8	596	3.2e-235	823.5
Mat30_scaffold273322_2_gene_1_1	WP_067131907.1	65.8	237	6.4e-83	316.2
Mat30_scaffold849_5_gene_1_1	WP_071137657.1	65.9	273	3.5e-109	403.7
Mat30_scaffold170304_2_gene_1_1	WP_064110820.1	65.9	461	4.1e-163	583.6
Mat30_scaffold99_6_gene_3_1	WP_013666016.1	66	347	1e-135	492.3
Mat30_scaffold1344_21_gene_12_1	OJU28003.1	66	262	1.7e-92	348.2
Mat30_scaffold3940_11_gene_12_1	WP_063954678.1	66.1	381	2.8e-144	520.8
Mat30_scaffold161156_2_gene_1_1	WP_068887524.1	66.1	227	2e-89	337.8
Mat30_scaffold511_2_gene_2_1	WP_014178753.1	66.2	275	8.3e-97	362.8
Mat30_scaffold241542_1_gene_2_1	WP_028788465.1	66.2	204	8.5e-76	292.4
Mat30_scaffold849_1_gene_1_1	ODS84567.1	66.3	786	0	1110.9
Mat30_scaffold1402_12_gene_11_1	WP_067761921.1	66.3	368	6.2e-141	509.6
Mat30_scaffold2564_7_gene_1_1	OJY87910.1	66.3	208	4.8e-77	296.6
Mat30_scaffold10785_4_gene_1_1	ODS82874.1	66.3	163	2.3e-55	224.2
Mat30_scaffold12728_2_gene_2_1	WP_026873345.1	66.3	338	6.6e-121	443
Mat30_scaffold235504_1_gene_1_1	SFJ24776.1	66.3	709	1.9e-284	987.3
Mat30_scaffold237835_1_gene_1_1	WP_023787276.1	66.3	243	7.9e-84	319.3
Mat30_scaffold208_18_gene_2_1	WP_025299148.1	66.4	673	1.4e-273	951
Mat30_scaffold1148_5_gene_14_1	WP_070115920.1	66.4	223	7.9e-83	315.8
Mat30_scaffold2201_3_gene_5_1	SEM38075.1	66.4	694	2.9e-285	989.9
Mat30_scaffold11481_6_gene_3_1	OFZ90007.1	66.4	220	2.6e-78	300.8
Mat30_scaffold167877_2_gene_1_1	WP_066836646.1	66.4	718	7.9e-302	1045
Mat30_scaffold267945_1_gene_1_1	SFA73677.1	66.4	223	9.4e-76	292.4
Mat30_scaffold271674_1_gene_1_1	SFR77289.1	66.4	238	1.2e-84	322
Mat30_scaffold279872_1_gene_2_1	WP_052022452.1	66.4	539	2.3e-189	671
Mat30_scaffold287261_2_gene_1_1	WP_047136711.1	66.4	548	1.3e-206	728.4
Mat30_scaffold1010_16_gene_2_1	ACQ78323.1	66.5	645	8.6e-236	825.5
Mat30_scaffold1148_3_gene_99_1	WP_068812292.1	66.5	272	2.3e-103	384.4
Mat30_scaffold150386_3_gene_1_1	WP_073002767.1	66.5	170	3.9e-61	243.4
Mat30_scaffold248949_1_gene_1_1	WP_074615918.1	66.5	1091	0	1420.2
Mat30_scaffold584_7_gene_45_1	SEK36799.1	66.6	755	0	1073.9
Mat30_C6070624_1_gene_2_1	WP_056397539.1	66.6	335	4.2e-136	493.4
Mat30_scaffold1148_3_gene_95_1	ALO45614.1	66.7	570	2.6e-210	740.7
Mat30_C5969153_1_gene_1_1	WP_062063014.1	66.7	237	2.3e-88	334.3
Mat30_scaffold260_8_gene_9_1	AOS63198.1	66.8	199	9.7e-69	268.9
Mat30_scaffold1773_19_gene_17_1	WP_055924514.1	66.8	503	2.9e-194	687.2
Mat30_scaffold13925_1_gene_8_1	SFI36749.1	66.8	639	5.1e-260	906
Mat30_scaffold18811_2_gene_15_1	SDN02245.1	66.8	485	1.5e-198	701.4
Mat30_C5932705_1_gene_1_1	KXB96866.1	66.8	205	2.7e-74	287.3
Mat30_scaffold2542_4_gene_1_1	SFJ24776.1	66.9	709	3e-285	989.9
Mat30_scaffold97842_1_gene_1_1	SFJ07233.1	66.9	151	6.3e-52	212.6
Mat30_scaffold297724_2_gene_2_1	SEL81578.1	66.9	631	1.6e-264	921
Mat30_scaffold410_15_gene_9_1	WP_019973968.1	67	221	2.8e-88	334
Mat30_scaffold292628_1_gene_2_1	WP_034845542.1	67	215	8.2e-72	279.3
Mat30_scaffold2564_13_gene_1_1	WP_033565483.1	67.1	213	7.8e-80	305.8
Mat30_scaffold192558_2_gene_2_1	WP_056606876.1	67.1	246	4.8e-81	310.1
Mat30_scaffold210515_2_gene_1_1	WP_025560011.1	67.1	413	9.8e-164	585.5
Mat30_C5953895_1_gene_1_1	WP_013634633.1	67.1	219	9e-76	292.4
Mat30_scaffold6128_2_gene_2_1	OJY89283.1	67.2	754	0	1091.6
Mat30_scaffold188020_2_gene_1_1	WP_052590159.1	67.2	503	2.9e-194	687.2
Mat30_scaffold421_2_gene_2_1	OJX95959.1	67.3	153	3.8e-56	226.9
Mat30_scaffold1393_1_gene_6_1	WP_055945708.1	67.3	419	2.2e-166	594.3
Mat30_scaffold2195_25_gene_12_1	SFI36749.1	67.3	652	1.3e-266	927.9
Mat30_scaffold11575_1_gene_3_1	WP_051292747.1	67.3	599	6.5e-249	869
Mat30_scaffold230840_1_gene_1_1	WP_057934728.1	67.3	367	9.7e-147	528.9
Mat30_scaffold247189_2_gene_1_1	WP_056727717.1	67.3	165	1.4e-60	241.5
Mat30_scaffold272513_1_gene_1_1	WP_046298763.1	67.3	223	1e-82	315.5
Mat30_scaffold802_1_gene_2_1	WP_073402113.1	67.4	628	8.7e-268	931.8
Mat30_scaffold4805_5_gene_49_1	WP_058022891.1	67.4	380	6.3e-152	546.2
Mat30_scaffold2201_7_gene_67_1	SFB79719.1	67.5	759	0	1097.8
Mat30_scaffold4847_7_gene_3_1	WP_051292747.1	67.5	588	2e-250	874
Mat30_scaffold8842_2_gene_1_1	ODS84281.1	67.5	510	1.4e-196	694.9
Mat30_scaffold252812_2_gene_1_1	WP_022822062.1	67.5	280	1.7e-103	384.8
Mat30_C5988861_1_gene_1_1	SFD84377.1	67.5	237	6.7e-91	342.8
Mat30_C6004244_1_gene_1_1	WP_063041131.1	67.5	240	1.2e-89	338.6
Mat30_scaffold2571_1_gene_2_1	SDL49622.1	67.6	740	0	1082.8
Mat30_scaffold80249_2_gene_1_1	WP_038170779.1	67.6	176	1.4e-61	245
Mat30_scaffold91629_1_gene_2_1	WP_056866466.1	67.6	789	0	1099.7
Mat30_scaffold278055_1_gene_3_1	SEH01197.1	67.6	247	3.1e-96	360.5
Mat30_scaffold285678_2_gene_1_1	WP_007005515.1	67.6	207	3.2e-70	273.9
Mat30_scaffold289245_1_gene_1_1	EDY84185.1	67.6	250	9.1e-96	359
Mat30_scaffold1148_12_gene_87_1	WP_058021910.1	67.7	334	1.6e-119	438.3
Mat30_scaffold1326_2_gene_3_1	WP_013631164.1	67.7	399	1.1e-159	572
Mat30_scaffold179720_1_gene_2_1	WP_051216614.1	67.7	836	0	1132.5
Mat30_scaffold186757_2_gene_1_1	WP_056039107.1	67.7	461	3.2e-176	627.1
Mat30_scaffold263325_2_gene_1_1	WP_064003702.1	67.7	904	0	1183.7
Mat30_scaffold279132_2_gene_1_1	WP_013478162.1	67.7	198	5.2e-78	299.7
Mat30_scaffold2069_18_gene_11_1	WP_028079561.1	67.8	401	1.3e-152	548.5
Mat30_scaffold239374_1_gene_1_1	AKM80894.1	67.8	152	1.1e-62	248.4
Mat30_scaffold242980_1_gene_1_1	SFB78089.1	67.8	115	6.4e-39	169.1
Mat30_C5938765_1_gene_1_1	OJY87619.1	67.8	180	6.2e-73	282.7
Mat30_scaffold65_1_gene_1_1	SFI27199.1	67.9	252	6.4e-105	389.4
Mat30_scaffold3603_12_gene_1_1	WP_030484376.1	67.9	106	9.6e-31	141.7
Mat30_scaffold6201_2_gene_1_1	SEN77071.1	67.9	658	1.5e-281	977.6
Mat30_scaffold157658_1_gene_1_1	ODS82158.1	67.9	234	1e-93	352.1
Mat30_scaffold225182_1_gene_1_1	WP_054117234.1	67.9	769	6.8e-288	998.8
Mat30_scaffold289572_1_gene_8_1	WP_047193174.1	67.9	280	7.7e-97	362.8
Mat30_scaffold296952_1_gene_1_1	WP_026876004.1	67.9	417	1.1e-154	555.4
Mat30_scaffold316_8_gene_2_1	WP_077437940.1	68	766	0	1079.3
Mat30_scaffold2378_2_gene_14_1	WP_008765168.1	68	854	0	1273.1
Mat30_scaffold7325_4_gene_2_1	WP_051399533.1	68	447	8.1e-180	639
Mat30_scaffold261172_3_gene_1_1	WP_028738029.1	68	384	1.2e-158	568.5
Mat30_scaffold208_18_gene_11_1	WP_018627055.1	68.1	379	1.7e-152	548.1
Mat30_scaffold1148_2_gene_163_1	WP_058020703.1	68.1	251	3.3e-101	377.1
Mat30_scaffold5545_3_gene_1_1	WP_055802551.1	68.1	492	2.9e-189	670.6
Mat30_scaffold258391_1_gene_1_1	WP_071790460.1	68.1	226	2.2e-89	337.8
Mat30_C5951609_1_gene_1_1	WP_068773048.1	68.1	138	1.1e-46	195.3
Mat30_scaffold151816_1_gene_1_1	SDE20057.1	68.2	255	1.4e-96	361.7
Mat30_scaffold3010_7_gene_6_1	SFJ07233.1	68.3	322	1.2e-135	491.9
Mat30_scaffold9553_6_gene_54_1	SHE72947.1	68.3	600	6.6e-225	789.3
Mat30_scaffold16472_1_gene_1_1	ERJ59906.1	68.4	294	2.9e-109	404.1
Mat30_scaffold235302_1_gene_1_1	WP_056875860.1	68.4	326	4.2e-133	483.4
Mat30_scaffold3086_1_gene_1_1	WP_052678892.1	68.5	409	4e-157	563.5
Mat30_scaffold7956_5_gene_1_1	WP_066413736.1	68.5	387	1.6e-152	548.1
Mat30_scaffold295406_1_gene_1_1	WP_072530756.1	68.5	162	1.8e-66	261.2
Mat30_scaffold299858_1_gene_5_1	OGS68132.1	68.5	317	9.8e-117	429.1
Mat30_scaffold3974_3_gene_16_1	SFB80788.1	68.6	226	2.6e-84	320.9
Mat30_scaffold6013_9_gene_7_1	WP_066583955.1	68.6	255	1.1e-91	345.5
Mat30_scaffold6096_2_gene_1_1	SDL59858.1	68.6	210	1.2e-80	308.5
Mat30_scaffold7214_1_gene_1_1	WP_051554586.1	68.6	271	2.9e-111	410.6
Mat30_scaffold278288_1_gene_1_1	EMD82160.1	68.6	293	2.3e-114	421
Mat30_scaffold297101_2_gene_1_1	KPL26429.1	68.6	223	2.4e-79	304.3
Mat30_scaffold1117_5_gene_3_1	WP_012725516.1	68.7	803	0	1090.9
Mat30_scaffold1455_1_gene_2_1	WP_069385769.1	68.7	294	4e-111	410.2
Mat30_scaffold214868_1_gene_2_1	AAP86765.1	68.7	901	0	1300
Mat30_scaffold421_5_gene_1_1	OJX95959.1	68.8	141	1.1e-47	198.4
Mat30_scaffold2201_2_gene_14_1	SFB80695.1	68.8	615	2.4e-259	903.7
Mat30_scaffold3291_2_gene_2_1	ODS78707.1	68.8	221	1.2e-83	318.5
Mat30_scaffold4003_5_gene_3_1	SEN68931.1	68.8	282	1.4e-105	391.7
Mat30_scaffold23210_2_gene_2_1	WP_027935766.1	68.8	266	6.4e-98	366.3
Mat30_scaffold292196_2_gene_1_1	WP_035458951.1	68.8	346	9.9e-141	508.8
Mat30_scaffold4516_6_gene_3_1	WP_015330651.1	68.9	270	2.3e-108	401
Mat30_scaffold6747_7_gene_1_1	ODS77242.1	68.9	254	6.7e-106	392.9
Mat30_scaffold13925_1_gene_5_1	SEM63352.1	68.9	643	1.7e-279	970.7
Mat30_scaffold277659_2_gene_12_1	WP_047488167.1	68.9	438	8e-191	675.6
Mat30_scaffold290399_1_gene_1_1	SFO41606.1	68.9	437	3.4e-183	650.2
Mat30_C5944865_1_gene_1_1	SJN23436.1	68.9	180	9.2e-74	285.4
Mat30_scaffold10094_5_gene_3_1	WP_067024253.1	69.1	388	8.4e-141	509.2
Mat30_scaffold10723_7_gene_2_1	WP_046586348.1	69.1	709	0	1077
Mat30_scaffold13123_1_gene_5_1	WP_030450925.1	69.1	421	2.8e-150	540.8
Mat30_C5953865_1_gene_1_1	OJW62768.1	69.1	217	2.1e-83	317.8
Mat30_scaffold6201_1_gene_4_1	WP_052144216.1	69.2	734	0	1087.4
Mat30_scaffold9018_3_gene_1_1	SFI09289.1	69.2	510	4.1e-220	773.1
Mat30_scaffold235482_1_gene_2_1	WP_051172112.1	69.2	120	7.3e-35	155.6
Mat30_scaffold296425_1_gene_15_1	SEK36799.1	69.2	741	0	1104.4
Mat30_C6006736_1_gene_1_1	WP_043689893.1	69.2	286	2.2e-114	421
Mat30_scaffold228532_2_gene_1_1	WP_019071374.1	69.3	176	4.2e-63	250
Mat30_C5906597_1_gene_1_1	WP_076811515.1	69.3	189	1.6e-73	284.6
Mat30_C6013874_1_gene_1_1	WP_051697747.1	69.3	238	5.6e-95	356.3
Mat30_scaffold4805_1_gene_41_1	WP_070116655.1	69.4	408	3.3e-167	597
Mat30_C6054868_1_gene_1_1	AKM80894.1	69.4	268	1.4e-110	408.3
Mat30_scaffold2195_25_gene_13_1	SEM63352.1	69.5	584	1.3e-254	887.9
Mat30_scaffold3974_2_gene_6_1	SDM43572.1	69.5	243	7.2e-98	365.9
Mat30_scaffold235432_2_gene_1_1	EGH00268.1	69.5	154	3.3e-59	236.9
Mat30_scaffold284120_1_gene_1_1	SJN38279.1	69.5	174	7.9e-66	259.2
Mat30_scaffold52_10_gene_31_1	WP_074987981.1	69.6	773	0	1176
Mat30_scaffold505_11_gene_12_1	WP_013884413.1	69.6	766	1e-291	1011.5
Mat30_scaffold174575_5_gene_1_1	WP_077054438.1	69.6	230	8.4e-88	332.4
Mat30_scaffold176905_3_gene_2_1	WP_056082513.1	69.6	424	6.2e-160	573.5
Mat30_scaffold266396_1_gene_1_1	WP_066901593.1	69.6	253	1.1e-93	352.1
Mat30_scaffold1670_13_gene_17_1	SHE76870.1	69.7	491	1.8e-172	614.8
Mat30_scaffold1460_12_gene_3_1	WP_028296530.1	69.8	754	0	1138.3
Mat30_scaffold1812_5_gene_1_1	WP_023574169.1	69.8	800	0	1182.5
Mat30_scaffold2287_10_gene_4_1	WP_015884279.1	69.8	587	1.4e-240	841.3
Mat30_scaffold2780_4_gene_9_1	WP_073479291.1	69.8	367	8.7e-135	489.2
Mat30_scaffold4330_18_gene_3_1	WP_018627944.1	69.8	450	1.6e-188	667.9
Mat30_scaffold7003_4_gene_4_1	WP_047196407.1	69.8	736	0	1086.6
Mat30_scaffold8872_4_gene_4_1	WP_021069367.1	69.8	324	9.2e-136	492.3
Mat30_scaffold15119_2_gene_3_1	WP_066922412.1	69.8	278	7.7e-112	412.5
Mat30_scaffold265941_2_gene_1_1	OJX65739.1	69.8	467	5.3e-185	656.4
Mat30_scaffold283777_2_gene_1_1	WP_025159429.1	69.8	708	4e-306	1059.3
Mat30_scaffold553_15_gene_4_1	OJX96133.1	69.9	219	1.2e-80	308.5
Mat30_scaffold1776_1_gene_2_1	SFL44692.1	69.9	392	4.8e-168	599.7
Mat30_scaffold3587_17_gene_13_1	SDL31864.1	69.9	702	0	1079.3
Mat30_scaffold11828_4_gene_3_1	WP_047195451.1	69.9	269	2.3e-108	401
Mat30_scaffold298817_1_gene_1_1	WP_056733328.1	69.9	641	7.3e-238	832.4
Mat30_scaffold7463_2_gene_7_1	WP_062430890.1	70	510	3.5e-211	743.4
Mat30_scaffold8842_1_gene_9_1	ODS84323.1	70	203	8.5e-77	295.8
Mat30_scaffold162288_1_gene_1_1	WP_052724351.1	70	180	1.7e-72	281.2
Mat30_scaffold299878_1_gene_267_1	WP_068810456.1	70	320	2e-130	474.6
Mat30_scaffold11575_1_gene_2_1	WP_051292746.1	70.1	341	5.5e-144	519.6
Mat30_scaffold52027_1_gene_1_1	BAC16750.1	70.1	234	9.1e-90	339
Mat30_scaffold298178_2_gene_1_1	WP_026874707.1	70.1	411	1.3e-168	601.7
Mat30_scaffold3457_15_gene_25_1	WP_040680280.1	70.3	516	2.7e-211	743.8
Mat30_scaffold4044_2_gene_2_1	WP_050760658.1	70.3	441	1.8e-187	664.5
Mat30_scaffold769_3_gene_14_1	WP_030107882.1	70.4	666	8.4e-282	978.4
Mat30_scaffold2259_7_gene_5_1	WP_075130092.1	70.4	253	6.2e-98	366.3
Mat30_scaffold5739_7_gene_1_1	WP_015881848.1	70.4	321	4.5e-132	479.9
Mat30_scaffold18864_1_gene_2_1	WP_037522130.1	70.4	432	9e-184	652.1
Mat30_scaffold267286_1_gene_10_1	SFC62062.1	70.4	267	1.4e-113	418.3
Mat30_scaffold287161_1_gene_1_1	WP_052316754.1	70.4	179	4.9e-67	263.1
Mat30_scaffold8096_1_gene_1_1	WP_051172393.1	70.5	421	3.1e-168	600.5
Mat30_scaffold18235_1_gene_1_1	WP_066288059.1	70.5	210	5.1e-79	303.1
Mat30_C5911647_1_gene_1_1	OHE89244.1	70.5	190	1.7e-81	311.2
Mat30_scaffold603_29_gene_12_1	WP_077012104.1	70.6	462	8.5e-199	702.2
Mat30_scaffold2056_7_gene_29_1	WP_018629881.1	70.6	632	4.3e-275	956.1
Mat30_scaffold3689_8_gene_1_1	SDE35276.1	70.6	598	2.3e-254	887.1
Mat30_scaffold265348_2_gene_1_1	WP_053175350.1	70.6	299	3.4e-121	443.7
Mat30_C6071310_1_gene_2_1	WP_056289336.1	70.6	286	6.7e-111	409.5
Mat30_scaffold3056_2_gene_11_1	SFI09456.1	70.7	738	0	1112.1
Mat30_scaffold9202_4_gene_2_1	WP_055988053.1	70.7	184	1.2e-71	278.5
Mat30_scaffold13808_1_gene_1_1	WP_013584534.1	70.7	552	4.4e-220	773.1
Mat30_scaffold172846_1_gene_1_1	WP_052678892.1	70.7	682	7.1e-276	958.7
Mat30_scaffold299725_1_gene_7_1	SFO79154.1	70.7	778	0	1076.2
Mat30_scaffold1472_6_gene_1_1	WP_056733328.1	70.8	626	1.9e-254	887.5
Mat30_scaffold6289_4_gene_10_1	SFJ35516.1	70.8	414	3e-171	610.5
Mat30_scaffold12769_6_gene_5_1	WP_040679223.1	70.8	356	8.9e-150	538.9
Mat30_scaffold20400_2_gene_1_1	WP_015810156.1	70.8	465	1.4e-203	718
Mat30_scaffold100329_2_gene_1_1	ODU63522.1	70.8	322	4.1e-125	456.8
Mat30_scaffold100575_1_gene_1_1	WP_075615464.1	70.8	185	1.6e-73	284.6
Mat30_scaffold136855_1_gene_1_1	WP_028663638.1	70.8	209	1.1e-86	328.6
Mat30_C5997809_1_gene_1_1	SFG82892.1	70.8	271	8.5e-116	425.6
Mat30_scaffold410_14_gene_36_1	SDK75308.1	70.9	756	0	1100.9
Mat30_scaffold775_3_gene_16_1	OJU22633.1	70.9	265	1.8e-113	417.9
Mat30_scaffold2711_1_gene_1_1	WP_028032921.1	70.9	251	4.4e-98	366.7
Mat30_scaffold6201_1_gene_2_1	SFB80695.1	70.9	616	2.2e-268	933.7
Mat30_scaffold7726_2_gene_2_1	WP_067026871.1	70.9	254	2.1e-92	347.8
Mat30_scaffold7868_1_gene_1_1	WP_028665533.1	70.9	461	4.1e-195	689.9
Mat30_scaffold9154_1_gene_1_1	WP_022918683.1	70.9	553	7.3e-239	835.5
Mat30_scaffold21410_1_gene_4_1	WP_056214458.1	70.9	402	8.7e-173	615.5
Mat30_scaffold193682_2_gene_1_1	WP_067161489.1	71	207	1.1e-86	328.6
Mat30_scaffold232395_2_gene_2_1	SFI31728.1	71	424	1.6e-188	667.9
Mat30_scaffold240341_1_gene_1_1	WP_069963641.1	71	252	1e-94	355.5
Mat30_scaffold281861_1_gene_1_1	WP_049758214.1	71	365	9.2e-153	548.9
Mat30_scaffold932_10_gene_3_1	WP_049075453.1	71.1	263	5.1e-108	399.8
Mat30_scaffold5548_2_gene_3_1	WP_040653276.1	71.1	658	4.6e-280	972.6
Mat30_scaffold8864_4_gene_22_1	WP_065815374.1	71.1	339	1.4e-139	505
Mat30_C6011154_1_gene_1_1	WP_068205351.1	71.1	149	1.6e-55	224.6
Mat30_scaffold273161_1_gene_2_1	WP_056607575.1	71.2	243	9.6e-99	369
Mat30_scaffold208_18_gene_1_1	WP_025299147.1	71.3	508	6.1e-224	785.8
Mat30_scaffold1812_11_gene_25_1	WP_057933985.1	71.3	757	0	1115.1
Mat30_scaffold5642_3_gene_4_1	WP_028034496.1	71.3	705	3.2e-308	1066.2
Mat30_scaffold169200_3_gene_3_1	WP_059412254.1	71.3	753	0	1094
Mat30_scaffold225753_1_gene_1_1	WP_013480743.1	71.3	359	1.8e-148	534.6
Mat30_scaffold541_12_gene_1_1	WP_066461474.1	71.4	259	8.4e-108	399.1
Mat30_scaffold14794_2_gene_6_1	WP_049797182.1	71.4	856	0	1258
Mat30_scaffold266856_1_gene_1_1	WP_046297240.1	71.4	371	2e-155	557.8
Mat30_scaffold286840_1_gene_1_1	WP_052724361.1	71.4	192	1.8e-80	307.8
Mat30_scaffold75726_1_gene_2_1	WP_038699694.1	71.5	256	8.3e-105	389
Mat30_scaffold299774_1_gene_3_1	SEE99669.1	71.5	291	1.7e-122	448
Mat30_scaffold3010_7_gene_4_1	SFJ07190.1	71.6	348	4.7e-154	553.1
Mat30_scaffold8511_2_gene_5_1	KUK76159.1	71.6	243	1.6e-101	379
Mat30_scaffold244433_2_gene_1_1	ODS84230.1	71.6	264	2e-109	404.4
Mat30_scaffold248246_1_gene_12_1	SEW56225.1	71.6	331	2.6e-141	510.8
Mat30_C6042388_1_gene_1_1	KJS38228.1	71.6	225	2.2e-96	360.9
Mat30_scaffold22822_1_gene_1_1	WP_077961451.1	71.7	92	4.9e-34	152.5
Mat30_scaffold254066_1_gene_1_1	SFF49777.1	71.7	230	1.6e-94	354.8
Mat30_scaffold299046_1_gene_2_1	WP_015546480.1	71.7	322	2.6e-143	517.3
Mat30_scaffold299809_1_gene_7_1	WP_056319791.1	71.7	219	4.4e-86	326.6
Mat30_scaffold678_11_gene_6_1	WP_062493556.1	71.8	752	0	1085.5
Mat30_scaffold1148_2_gene_395_1	WP_070116203.1	71.8	245	2.9e-102	380.6
Mat30_scaffold17288_1_gene_4_1	CRD50931.1	71.8	844	0	1280.8
Mat30_scaffold1256_4_gene_3_1	SFJ35067.1	71.9	267	2e-112	414.5
Mat30_scaffold3010_7_gene_7_1	SFJ07280.1	71.9	313	1.2e-135	491.9
Mat30_scaffold17354_3_gene_3_1	SEG79273.1	71.9	718	7.6e-308	1065.1
Mat30_scaffold9990_2_gene_1_1	WP_058737735.1	72	432	2.8e-185	657.1
Mat30_scaffold12418_3_gene_2_1	WP_015807407.1	72	279	3.9e-119	436.8
Mat30_scaffold15956_2_gene_2_1	SDD85097.1	72	810	0	1134.4
Mat30_scaffold278812_1_gene_1_1	WP_007598601.1	72	200	1.4e-86	328.2
Mat30_scaffold4830_1_gene_4_1	WP_076435063.1	72.1	714	0	1086.2
Mat30_scaffold295055_1_gene_1_1	WP_015883564.1	72.1	430	1.2e-170	608.6
Mat30_scaffold4805_6_gene_93_1	WP_058023360.1	72.3	401	3.8e-171	610.1
Mat30_scaffold226053_1_gene_1_1	WP_027330012.1	72.3	206	2e-85	324.3
Mat30_scaffold67_9_gene_2_1	SFJ07233.1	72.4	323	5.6e-138	499.6
Mat30_scaffold14025_1_gene_2_1	WP_061253712.1	72.4	366	2.1e-149	537.7
Mat30_scaffold182954_3_gene_1_1	WP_052573010.1	72.4	272	6.3e-111	409.5
Mat30_scaffold194250_2_gene_3_1	KJL47973.1	72.4	294	2.1e-128	467.6
Mat30_scaffold240754_3_gene_2_1	SFS30446.1	72.4	221	2e-86	327.8
Mat30_scaffold295055_2_gene_1_1	WP_013586021.1	72.4	250	1.3e-97	365.2
Mat30_C5959167_1_gene_1_1	WP_019540995.1	72.4	228	6.7e-98	365.9
Mat30_scaffold3101_6_gene_2_1	ODS82776.1	72.5	262	2.5e-108	401
Mat30_scaffold4963_1_gene_5_1	SFR93737.1	72.5	657	2.4e-276	960.3
Mat30_scaffold5889_2_gene_2_1	WP_058196312.1	72.5	902	0	1341.3
Mat30_scaffold292864_1_gene_1_1	WP_052072097.1	72.5	222	4.8e-96	359.8
Mat30_scaffold298359_1_gene_1_1	WP_067025119.1	72.5	229	1.9e-92	347.8
Mat30_scaffold14679_1_gene_3_1	SEL81578.1	72.6	620	3.9e-284	986.1
Mat30_scaffold15254_4_gene_1_1	WP_055993261.1	72.6	212	1.2e-78	302
Mat30_scaffold229057_1_gene_1_1	SCK38438.1	72.6	241	2.9e-102	380.6
Mat30_scaffold299040_1_gene_1_1	SJN51368.1	72.6	504	1.6e-224	787.7
Mat30_scaffold2201_2_gene_10_1	SFB81085.1	72.7	385	9.9e-174	618.6
Mat30_scaffold2477_4_gene_2_1	WP_026330118.1	72.7	487	5.6e-206	726.1
Mat30_scaffold243318_3_gene_3_1	WP_030948644.1	72.7	267	1.6e-106	394.8
Mat30_scaffold296924_1_gene_7_1	SEK94790.1	72.7	630	2.1e-274	953.7
Mat30_scaffold298579_1_gene_2_1	OJW55965.1	72.7	293	6.7e-130	472.6
Mat30_scaffold63_4_gene_19_1	WP_067753285.1	72.8	213	4.9e-90	339.7
Mat30_scaffold171093_1_gene_7_1	WP_047195958.1	72.8	302	1.5e-132	481.5
Mat30_scaffold197761_1_gene_5_1	SFI66512.1	72.8	235	5.2e-101	376.3
Mat30_scaffold253163_2_gene_1_1	WP_033565481.1	72.8	246	1.2e-108	401.7
Mat30_scaffold291898_1_gene_1_1	WP_029150401.1	72.8	778	0	1152.1
Mat30_scaffold3125_1_gene_1_1	WP_013132280.1	72.9	424	2.8e-182	647.1
Mat30_scaffold6008_1_gene_3_1	SFB79771.1	72.9	277	2e-123	451.1
Mat30_scaffold9890_4_gene_2_1	OJX97677.1	72.9	328	1.3e-140	508.4
Mat30_scaffold297644_1_gene_6_1	WP_045754798.1	72.9	229	3.4e-97	363.6
Mat30_scaffold166004_2_gene_1_1	WP_026446264.1	73	141	1.1e-53	218.4
Mat30_scaffold1063_2_gene_4_1	ANY65482.1	73.1	644	2.3e-292	1013.4
Mat30_scaffold3457_15_gene_10_1	AHF16856.1	73.1	271	6.1e-122	446
Mat30_scaffold15313_3_gene_16_1	SDQ84256.1	73.1	349	3.9e-145	523.5
Mat30_C6086510_1_gene_1_1	WP_022918686.1	73.1	264	2.5e-107	397.5
Mat30_scaffold1392_8_gene_3_1	WP_049620839.1	73.2	697	1.8e-298	1033.9
Mat30_scaffold178867_2_gene_1_1	WP_070319838.1	73.2	590	8.8e-259	901.7
Mat30_scaffold294276_1_gene_2_1	WP_031048035.1	73.2	164	4e-63	250
Mat30_scaffold52_2_gene_3_1	SDC50637.1	73.3	243	1e-107	398.7
Mat30_scaffold2378_1_gene_1_1	OJU74772.1	73.3	262	1.5e-109	404.8
Mat30_scaffold8857_5_gene_3_1	SEL81578.1	73.3	621	4.1e-286	992.6
Mat30_scaffold20909_1_gene_5_1	Q09HN2.1	73.3	674	0	1101.3
Mat30_scaffold138609_3_gene_1_1	SFE86419.1	73.3	270	2.1e-112	414.5
Mat30_scaffold178883_1_gene_2_1	SFD48389.1	73.3	161	8.7e-61	242.3
Mat30_scaffold1148_2_gene_221_1	ALO45278.1	73.4	327	1.1e-146	528.5
Mat30_scaffold1402_6_gene_19_1	WP_073171916.1	73.4	564	5.8e-255	889
Mat30_scaffold160876_1_gene_1_1	WP_052724353.1	73.4	184	3.2e-74	287
Mat30_scaffold285845_3_gene_14_1	SFJ75381.1	73.4	207	2.6e-80	307.4
Mat30_C5999611_1_gene_1_1	SEL86476.1	73.4	271	1.1e-123	451.8
Mat30_scaffold1900_6_gene_5_1	WP_052144216.1	73.5	742	0	1147.9
Mat30_scaffold2257_7_gene_2_1	WP_028353169.1	73.5	204	3.9e-87	330.1
Mat30_scaffold2971_18_gene_7_1	WP_028079502.1	73.5	302	1.6e-126	461.5
Mat30_scaffold152974_1_gene_11_1	SEK34606.1	73.5	732	0	1119.8
Mat30_scaffold156535_2_gene_1_1	WP_012486066.1	73.5	321	5.7e-143	516.2
Mat30_scaffold298486_1_gene_1_1	WP_061257384.1	73.5	441	6.6e-195	689.1
Mat30_scaffold2201_7_gene_74_1	SFB79488.1	73.6	655	6.8e-300	1038.5
Mat30_scaffold289987_2_gene_1_1	WP_047864566.1	73.6	220	5.3e-95	356.3
Mat30_C6004912_1_gene_1_1	SCE04073.1	73.6	280	2e-115	424.5
Mat30_scaffold8241_4_gene_1_1	WP_027092225.1	73.7	696	0	1106.3
Mat30_scaffold277410_4_gene_2_1	WP_051509494.1	73.7	373	1.5e-161	578.2
Mat30_scaffold14126_2_gene_45_1	SDC45170.1	73.8	687	2.6e-305	1056.6
Mat30_scaffold222556_1_gene_1_1	WP_055925242.1	73.8	263	2.3e-110	407.5
Mat30_C6002514_1_gene_1_1	WP_062217877.1	73.8	279	3.6e-117	430.3
Mat30_scaffold1431_14_gene_8_1	WP_051362399.1	73.9	391	5.8e-161	576.2
Mat30_scaffold3636_3_gene_1_1	WP_028496594.1	73.9	283	7.8e-128	465.7
Mat30_scaffold4300_1_gene_2_1	ODS80788.1	73.9	264	1.4e-118	434.9
Mat30_scaffold235482_1_gene_3_1	WP_051172112.1	74	366	7.3e-154	552.7
Mat30_scaffold238986_1_gene_1_1	WP_052676321.1	74	365	6.2e-154	552.7
Mat30_C5998115_1_gene_1_1	SFL34056.1	74	258	2.5e-104	387.5
Mat30_C6093558_1_gene_2_1	SFI27199.1	74	292	6e-131	476.1
Mat30_scaffold3633_9_gene_2_1	WP_058736853.1	74.1	251	2.4e-104	387.5
Mat30_scaffold4309_10_gene_28_1	SEM29157.1	74.1	730	0	1125.9
Mat30_scaffold7752_2_gene_5_1	WP_018627123.1	74.1	201	5.4e-83	316.2
Mat30_scaffold179164_1_gene_1_1	WP_056752511.1	74.1	166	2.1e-70	274.2
Mat30_scaffold99_11_gene_3_1	SEK77219.1	74.2	357	6.8e-161	575.9
Mat30_scaffold410_3_gene_7_1	WP_013664179.1	74.2	314	5.4e-141	509.6
Mat30_scaffold2396_10_gene_11_1	SFJ35067.1	74.2	267	1e-119	438.7
Mat30_scaffold5164_2_gene_6_1	WP_011579793.1	74.2	264	1.2e-111	411.8
Mat30_scaffold6013_10_gene_10_1	WP_013769268.1	74.2	480	3.9e-196	693.3
Mat30_scaffold217761_2_gene_4_1	ODS82928.1	74.2	399	5.6e-180	639.4
Mat30_scaffold282223_4_gene_1_1	ODS68096.1	74.2	302	1.5e-129	471.5
Mat30_scaffold337_5_gene_5_1	WP_051362117.1	74.3	346	1.6e-146	528.1
Mat30_scaffold6510_18_gene_2_1	SFI27199.1	74.3	338	4.9e-153	549.7
Mat30_scaffold152974_1_gene_2_1	SEL11447.1	74.3	707	0	1139
Mat30_scaffold283330_1_gene_1_1	WP_013631410.1	74.3	498	1.1e-233	818.1
Mat30_scaffold291632_2_gene_1_1	WP_020013203.1	74.3	253	7.9e-114	419.1
Mat30_scaffold297017_1_gene_10_1	SEH00713.1	74.3	654	3.6e-301	1042.7
Mat30_C5955267_1_gene_1_1	SFE41396.1	74.3	222	2.3e-98	367.5
Mat30_scaffold5128_1_gene_1_1	WP_051762801.1	74.4	293	2e-129	471.1
Mat30_scaffold12605_1_gene_3_1	WP_019538983.1	74.4	581	1.1e-274	954.5
Mat30_scaffold882_1_gene_1_1	SEK95460.1	74.5	357	5e-164	586.3
Mat30_scaffold2056_7_gene_28_1	ODT35219.1	74.5	521	1.5e-233	817.8
Mat30_scaffold2596_4_gene_1_1	WP_051187219.1	74.5	404	6.4e-177	629.4
Mat30_scaffold6747_6_gene_3_1	ODS79702.1	74.5	212	2.4e-89	337.4
Mat30_scaffold156951_3_gene_1_1	WP_049567003.1	74.5	251	9.1e-104	385.6
Mat30_scaffold234299_1_gene_1_1	WP_026874710.1	74.5	436	1.2e-196	694.9
Mat30_scaffold283288_2_gene_1_1	WP_047136711.1	74.5	247	1e-99	372.1
Mat30_scaffold410_1_gene_2_1	SFI76230.1	74.6	519	1.9e-236	827.4
Mat30_scaffold3280_3_gene_1_1	WP_024287749.1	74.6	473	3.6e-218	766.5
Mat30_scaffold232539_1_gene_2_1	WP_028035201.1	74.6	331	9.3e-136	492.3
Mat30_scaffold253640_2_gene_1_1	SFI76230.1	74.6	299	1.6e-131	478
Mat30_scaffold263825_4_gene_2_1	WP_021236058.1	74.6	205	6.2e-77	296.2
Mat30_scaffold288500_1_gene_1_1	OJV73405.1	74.6	323	1.8e-144	521.2
Mat30_scaffold295457_1_gene_2_1	WP_009820433.1	74.6	264	8.3e-111	409.1
Mat30_scaffold698_3_gene_7_1	SEL61159.1	74.7	336	6.5e-150	539.3
Mat30_scaffold202226_1_gene_1_1	SFC28063.1	74.7	257	2.8e-108	400.6
Mat30_scaffold253248_3_gene_1_1	WP_049576639.1	74.7	285	5.1e-127	463
Mat30_C5966405_1_gene_1_1	WP_041785754.1	74.7	229	1.4e-98	368.2
Mat30_scaffold1402_6_gene_18_1	WP_004292525.1	74.8	436	1.5e-202	714.5
Mat30_scaffold12769_6_gene_4_1	WP_026309435.1	74.8	389	2.2e-181	644
Mat30_scaffold163280_1_gene_6_1	WP_004981413.1	74.8	436	6e-191	676
Mat30_scaffold266472_2_gene_2_1	SFD75927.1	74.8	337	1.7e-158	567.8
Mat30_scaffold271421_1_gene_2_1	SBO93893.1	74.8	202	3.9e-81	310.1
Mat30_scaffold282018_2_gene_2_1	WP_045753001.1	74.8	321	1e-147	531.9
Mat30_scaffold337_18_gene_23_1	WP_051362040.1	74.9	303	4.9e-136	493
Mat30_C6004330_1_gene_1_1	WP_051136534.1	74.9	275	1.6e-120	441.4
Mat30_scaffold5749_3_gene_10_1	WP_067753738.1	75	653	0	1086.6
Mat30_scaffold241881_1_gene_1_1	WP_047812293.1	75	72	2e-25	124
Mat30_scaffold297489_1_gene_2_1	WP_064955817.1	75	248	6.2e-105	389.4
Mat30_C5981635_1_gene_2_1	SJN37123.1	75	128	3e-50	206.8
Mat30_scaffold200486_3_gene_4_1	ODS82736.1	75.2	548	4.2e-266	926
Mat30_scaffold216462_1_gene_1_1	WP_055925803.1	75.2	577	3.8e-246	859.8
Mat30_scaffold143780_1_gene_10_1	SEK64612.1	75.3	247	1e-102	382.1
Mat30_scaffold199271_2_gene_1_1	SEG60244.1	75.3	190	1.6e-76	294.7
Mat30_scaffold96306_2_gene_1_1	SFT13868.1	75.4	285	7.1e-129	469.2
Mat30_scaffold255660_1_gene_3_1	WP_054946351.1	75.4	349	5.7e-160	572.8
Mat30_scaffold255660_3_gene_3_1	OJW66411.1	75.4	276	1.4e-116	428.3
Mat30_scaffold22887_1_gene_1_1	WP_045257608.1	75.5	188	9e-88	332
Mat30_scaffold194661_2_gene_1_1	WP_052631646.1	75.5	343	4.6e-141	510
Mat30_scaffold265260_5_gene_1_1	WP_019181827.1	75.5	294	5.6e-121	443
Mat30_scaffold293585_1_gene_1_1	WP_047187451.1	75.5	143	2.5e-62	247.3
Mat30_C5936077_1_gene_1_1	OFX61074.1	75.5	208	3e-92	347.1
Mat30_C5987415_1_gene_2_1	WP_055925715.1	75.5	139	1.1e-55	224.9
Mat30_scaffold1448_6_gene_2_1	SFC39503.1	75.6	357	1.3e-162	581.6
Mat30_scaffold1646_19_gene_3_1	ODS83633.1	75.6	209	1.1e-89	338.6
Mat30_scaffold2396_14_gene_5_1	SFB78958.1	75.6	684	0	1119.4
Mat30_scaffold4509_9_gene_13_1	SFC00022.1	75.6	238	3.1e-109	403.7
Mat30_scaffold4805_3_gene_80_1	WP_058023014.1	75.6	291	6.4e-122	446
Mat30_scaffold5441_8_gene_4_1	WP_051361829.1	75.6	315	2.5e-138	500.7
Mat30_scaffold219617_3_gene_11_1	WP_076434514.1	75.6	418	4.1e-192	679.9
Mat30_scaffold254789_2_gene_1_1	WP_049560424.1	75.6	430	6.2e-174	619.4
Mat30_scaffold295592_1_gene_1_1	SEG88965.1	75.6	574	1.8e-243	850.9
Mat30_scaffold4217_3_gene_15_1	WP_024849656.1	75.7	251	2.8e-108	400.6
Mat30_scaffold194176_1_gene_1_1	WP_028737354.1	75.7	189	8.1e-81	308.9
Mat30_scaffold337_12_gene_3_1	WP_020649150.1	75.8	335	1.5e-144	521.5
Mat30_scaffold1622_6_gene_2_1	ODS80637.1	75.8	128	1.3e-54	221.5
Mat30_scaffold4979_7_gene_1_1	OJX96214.1	75.8	673	1.2e-307	1064.3
Mat30_scaffold5088_1_gene_1_1	SFK41772.1	75.8	380	9.3e-185	655.2
Mat30_scaffold8161_1_gene_1_1	WP_055917250.1	75.8	380	3.1e-169	603.6
Mat30_scaffold170304_2_gene_2_1	WP_055917388.1	75.8	492	3.9e-231	809.7
Mat30_scaffold241478_2_gene_1_1	WP_069204729.1	75.8	285	7.5e-134	485.7
Mat30_C5945709_1_gene_1_1	SFD91591.1	75.8	215	3.1e-92	347.1
Mat30_scaffold1132_7_gene_3_1	SEE80136.1	75.9	632	4.1e-278	966.1
Mat30_scaffold5441_8_gene_3_1	WP_028079463.1	75.9	270	1.7e-119	438
Mat30_scaffold9812_5_gene_2_1	KJK11934.1	75.9	370	7.8e-152	545.8
Mat30_scaffold10478_6_gene_1_1	ODS85748.1	75.9	465	4.1e-219	769.6
Mat30_scaffold136000_2_gene_1_1	SFS05644.1	75.9	170	8.7e-66	258.8
Mat30_scaffold268357_1_gene_1_1	WP_076784480.1	75.9	245	1.7e-110	407.9
Mat30_scaffold2300_6_gene_2_1	WP_076063628.1	76	450	1.3e-196	694.9
Mat30_scaffold3974_3_gene_14_1	SFB80823.1	76	438	2.2e-201	710.7
Mat30_scaffold213716_1_gene_1_1	WP_045967426.1	76	125	4.2e-49	203
Mat30_scaffold248332_2_gene_1_1	SFC55376.1	76	312	4e-141	510
Mat30_scaffold273242_1_gene_1_1	WP_046375425.1	76	171	6.9e-71	275.8
Mat30_scaffold280411_1_gene_1_1	OJX66907.1	76	129	2.1e-46	194.1
Mat30_scaffold292601_1_gene_2_1	WP_012523030.1	76	167	3.9e-66	260
Mat30_scaffold299878_1_gene_275_1	WP_058022484.1	76	217	8.6e-90	339
Mat30_C6027058_1_gene_1_1	SEJ08914.1	76	325	3.4e-135	490.3
Mat30_scaffold272_5_gene_1_1	SFJ20325.1	76.1	280	7.7e-122	445.7
Mat30_scaffold12605_3_gene_1_1	WP_019538983.1	76.1	230	3.1e-98	367.1
Mat30_scaffold213473_1_gene_1_1	ODS76418.1	76.1	209	1.5e-91	344.7
Mat30_C6073031_1_gene_1_1	SFF24431.1	76.1	339	1.8e-155	557.8
Mat30_scaffold1402_12_gene_21_1	WP_018629877.1	76.2	332	9.4e-144	518.8
Mat30_scaffold2530_5_gene_10_1	SDM43572.1	76.2	223	4e-95	356.7
Mat30_scaffold3023_2_gene_2_1	SFI76230.1	76.2	520	2.5e-244	853.6
Mat30_scaffold3176_1_gene_15_1	SFJ22979.1	76.2	667	0	1101.7
Mat30_scaffold4309_10_gene_29_1	SFC34409.1	76.2	206	1.4e-86	328.2
Mat30_scaffold295606_1_gene_2_1	KJS06255.1	76.2	214	6e-88	332.8
Mat30_C6064570_1_gene_2_1	SEK36799.1	76.2	269	5.5e-115	422.9
Mat30_scaffold8297_4_gene_1_1	WP_007810969.1	76.3	794	0	1305.4
Mat30_scaffold90580_2_gene_1_1	SFC28063.1	76.3	333	3.4e-146	526.9
Mat30_scaffold252909_2_gene_2_1	SEL91632.1	76.3	376	3.7e-157	563.5
Mat30_scaffold298669_1_gene_1_1	KOX11829.1	76.3	430	5e-198	699.5
Mat30_scaffold299757_1_gene_3_1	SEL53929.1	76.3	241	1.5e-103	384.8
Mat30_C6115752_1_gene_11_1	WP_052144221.1	76.3	493	5.7e-230	805.8
Mat30_scaffold54_4_gene_17_1	SEK94790.1	76.4	628	1.4e-294	1020.8
Mat30_scaffold11086_4_gene_1_1	SEL86338.1	76.4	746	0	1214.5
Mat30_scaffold266914_1_gene_2_1	OJX96214.1	76.4	335	8e-162	578.9
Mat30_scaffold298740_2_gene_1_1	WP_064872353.1	76.4	242	2.3e-96	360.9
Mat30_C6053610_1_gene_1_1	WP_021071004.1	76.4	123	2.1e-53	217.2
Mat30_scaffold665_5_gene_1_1	ODS83416.1	76.5	204	6.1e-94	352.8
Mat30_scaffold4805_6_gene_85_1	WP_070117938.1	76.5	327	5.2e-150	539.7
Mat30_scaffold6847_1_gene_7_1	WP_007856060.1	76.5	549	3.6e-246	859.8
Mat30_scaffold13415_3_gene_4_1	ALJ01080.1	76.5	255	3.5e-119	436.8
Mat30_scaffold14050_2_gene_11_1	SFI27904.1	76.5	204	1.1e-89	338.6
Mat30_scaffold288154_1_gene_1_1	SDZ58994.1	76.5	460	6e-213	749.2
Mat30_scaffold903_11_gene_3_1	WP_020620576.1	76.6	933	0	1453.7
Mat30_scaffold1254_23_gene_7_1	SFB79488.1	76.6	642	0	1067.4
Mat30_scaffold4309_10_gene_27_1	SFC34446.1	76.6	555	3.6e-273	949.5
Mat30_scaffold4516_11_gene_17_1	SEK19162.1	76.6	529	2.1e-254	887.1
Mat30_scaffold115628_2_gene_1_1	WP_007003843.1	76.6	192	8.5e-78	298.9
Mat30_scaffold262554_4_gene_1_1	WP_061253726.1	76.6	384	4.5e-171	609.8
Mat30_C5897459_1_gene_1_1	SFD91591.1	76.6	184	9.1e-77	295.4
Mat30_C6114180_1_gene_9_1	SFI09799.1	76.6	244	3.1e-98	367.1
Mat30_scaffold4838_8_gene_1_1	SFC65166.1	76.7	266	3e-113	417.2
Mat30_scaffold294574_1_gene_1_1	WP_056371870.1	76.7	485	3.4e-216	760
Mat30_C6069462_1_gene_1_1	ODS73607.1	76.7	361	1.8e-164	587.8
Mat30_scaffold2116_2_gene_11_1	SEL74732.1	76.8	427	1.1e-197	698.4
Mat30_scaffold4518_9_gene_2_1	WP_015253997.1	76.8	263	4e-110	406.8
Mat30_scaffold14330_1_gene_6_1	WP_059161085.1	76.8	237	1.5e-103	384.8
Mat30_scaffold187663_1_gene_3_1	WP_056170230.1	76.8	280	2.6e-131	477.2
Mat30_scaffold275301_1_gene_1_1	WP_077062616.1	76.8	501	4.3e-222	779.6
Mat30_C6043434_1_gene_1_1	WP_051882367.1	76.8	371	3.7e-178	633.3
Mat30_scaffold1507_2_gene_1_1	WP_022917101.1	76.9	510	2.5e-232	813.9
Mat30_scaffold10437_2_gene_3_1	WP_033563187.1	76.9	212	1.3e-90	341.7
Mat30_scaffold10825_1_gene_1_1	WP_052629581.1	76.9	722	0	1155.6
Mat30_scaffold162813_1_gene_2_1	SEL61159.1	76.9	320	6.5e-156	559.3
Mat30_scaffold233462_1_gene_2_1	WP_059157929.1	76.9	251	3.6e-108	400.2
Mat30_C6045682_1_gene_1_1	WP_077062854.1	76.9	355	1.2e-157	565.1
Mat30_scaffold53_1_gene_3_1	WP_040680316.1	77	322	6e-148	532.7
Mat30_scaffold183685_2_gene_1_1	WP_058892449.1	77	283	5.2e-124	453
Mat30_scaffold226183_1_gene_1_1	SEL18510.1	77.1	477	1.5e-203	718
Mat30_scaffold293713_1_gene_1_1	WP_027374264.1	77.1	205	1.2e-88	335.1
Mat30_C5888709_1_gene_1_1	AJQ95007.1	77.1	179	1.7e-80	307.8
Mat30_scaffold802_3_gene_1_1	WP_044267508.1	77.2	355	3.5e-165	590.1
Mat30_scaffold939_5_gene_3_1	WP_061253921.1	77.2	303	1.1e-135	491.9
Mat30_scaffold1812_11_gene_23_1	WP_066404640.1	77.2	587	2.6e-295	1023.1
Mat30_scaffold8664_4_gene_3_1	SDR32516.1	77.2	496	2.7e-224	786.9
Mat30_scaffold9507_3_gene_4_1	WP_064916317.1	77.2	325	3.7e-146	526.9
Mat30_scaffold271392_2_gene_2_1	SDL88018.1	77.2	399	1.5e-164	588.2
Mat30_scaffold289841_1_gene_2_1	WP_045256717.1	77.2	272	3.1e-129	470.3
Mat30_scaffold290505_2_gene_1_1	WP_018600830.1	77.2	189	4.2e-77	296.6
Mat30_scaffold107881_2_gene_1_1	ERJ59375.1	77.3	172	1.2e-75	291.6
Mat30_scaffold217761_2_gene_2_1	ODS82937.1	77.3	488	5.8e-240	839
Mat30_scaffold1484_18_gene_1_1	SEL35319.1	77.4	700	0	1112.8
Mat30_scaffold2520_6_gene_8_1	SFB81427.1	77.4	804	0	1303.9
Mat30_scaffold11167_4_gene_1_1	WP_037443698.1	77.4	663	0	1075.8
Mat30_scaffold5749_3_gene_11_1	OJV98837.1	77.5	596	7.5e-290	1005
Mat30_scaffold6295_3_gene_3_1	ODS81572.1	77.5	408	1.7e-192	681
Mat30_scaffold284664_1_gene_1_1	WP_012485855.1	77.5	249	4.8e-113	416.4
Mat30_scaffold291151_2_gene_1_1	SFJ19847.1	77.5	276	4e-129	469.9
Mat30_scaffold237249_2_gene_1_1	WP_072397304.1	77.6	259	5.1e-118	433
Mat30_scaffold268697_1_gene_1_1	WP_076957764.1	77.6	170	1.9e-68	267.7
Mat30_C5970199_1_gene_1_1	WP_066837447.1	77.6	237	1.6e-105	391.3
Mat30_scaffold67_9_gene_3_1	SFB90484.1	77.7	264	8.3e-124	452.2
Mat30_scaffold1309_9_gene_12_1	SFC22271.1	77.7	444	1.3e-214	754.6
Mat30_scaffold223375_1_gene_1_1	WP_027752214.1	77.7	328	2.2e-150	540.8
Mat30_scaffold298868_1_gene_1_1	ERJ58555.1	77.7	600	2.4e-280	973.4
Mat30_scaffold802_1_gene_3_1	OMP75502.1	77.8	117	1.1e-47	198.4
Mat30_scaffold3800_4_gene_1_1	ODS82469.1	77.8	270	6.2e-130	472.6
Mat30_scaffold270902_2_gene_2_1	SDD33648.1	77.8	284	2.5e-126	460.7
Mat30_scaffold294991_1_gene_1_1	WP_056015653.1	77.8	248	4e-112	413.3
Mat30_scaffold299270_1_gene_3_1	WP_036482241.1	77.8	536	7.3e-260	905.2
Mat30_scaffold4637_6_gene_1_1	SEL10655.1	77.9	262	6.5e-124	452.6
Mat30_scaffold12009_2_gene_2_1	WP_067027204.1	77.9	339	1.3e-145	525
Mat30_scaffold160200_3_gene_1_1	SFI53596.1	77.9	154	1.9e-64	254.2
Mat30_scaffold174184_2_gene_1_1	WP_067165189.1	77.9	263	3.4e-125	456.8
Mat30_scaffold282411_2_gene_1_1	WP_049567649.1	77.9	249	2.3e-115	424.1
Mat30_scaffold2201_7_gene_65_1	SFB79771.1	78	286	5.8e-140	506.1
Mat30_scaffold175867_1_gene_1_1	WP_012486952.1	78	209	7.6e-96	359
Mat30_scaffold199601_1_gene_2_1	SFC27915.1	78	123	4.2e-54	219.5
Mat30_scaffold279987_1_gene_1_1	SFH01719.1	78	173	1.7e-77	297.7
Mat30_scaffold2139_1_gene_19_1	SFC67408.1	78.1	247	2e-111	411
Mat30_scaffold255660_2_gene_1_1	KPL69491.1	78.1	558	8.1e-254	885.2
Mat30_scaffold287999_3_gene_2_1	WP_007230285.1	78.1	219	2.4e-100	374
Mat30_scaffold236613_1_gene_2_1	WP_070011410.1	78.2	147	8.4e-57	228.8
Mat30_scaffold9312_12_gene_1_1	ODS82207.1	78.3	373	2.3e-183	650.6
Mat30_scaffold183376_1_gene_1_1	WP_063780633.1	78.3	649	1e-292	1014.6
Mat30_scaffold262899_1_gene_1_1	ODT69235.1	78.3	226	3.5e-99	370.2
Mat30_scaffold269121_2_gene_1_1	WP_012520834.1	78.3	166	5.2e-71	276.2
Mat30_scaffold270202_1_gene_1_1	WP_077547919.1	78.3	184	3.1e-77	297
Mat30_C5961047_1_gene_1_1	WP_075993558.1	78.3	212	2.9e-95	357.1
Mat30_scaffold4072_6_gene_2_1	WP_077436732.1	78.4	570	1.6e-281	977.2
Mat30_scaffold4944_6_gene_12_1	WP_047194154.1	78.4	425	2.9e-195	690.3
Mat30_scaffold252736_1_gene_1_1	WP_052424265.1	78.4	227	6.5e-109	402.5
Mat30_C6069686_1_gene_1_1	ACI99197.1	78.4	264	4.6e-122	446.4
Mat30_C6080327_1_gene_1_1	WP_029154161.1	78.4	333	2.2e-150	540.8
Mat30_scaffold1493_1_gene_2_1	SFC27915.1	78.5	251	2.2e-113	417.5
Mat30_scaffold3457_15_gene_17_1	WP_008588557.1	78.5	539	1.7e-259	904
Mat30_scaffold3974_3_gene_13_1	SFB81070.1	78.5	573	7.5e-282	978.4
Mat30_scaffold7752_4_gene_19_1	WP_033403148.1	78.5	302	5.6e-151	542.7
Mat30_scaffold22292_1_gene_1_1	SFC28085.1	78.5	200	2.1e-95	357.5
Mat30_scaffold297503_1_gene_1_1	WP_049580065.1	78.5	382	9.7e-174	618.6
Mat30_scaffold2201_7_gene_75_1	SFB79471.1	78.6	505	9e-244	851.7
Mat30_scaffold9300_1_gene_1_1	WP_037501511.1	78.6	318	8.4e-155	555.4
Mat30_scaffold1194_4_gene_8_1	WP_056324624.1	78.7	328	1.2e-146	528.5
Mat30_scaffold2006_13_gene_1_1	SFH77420.1	78.7	329	1.7e-153	551.2
Mat30_scaffold20400_2_gene_2_1	WP_015810155.1	78.7	446	1.4e-216	761.1
Mat30_scaffold3010_7_gene_15_1	SFB90724.1	78.8	622	0	1072
Mat30_scaffold2874_16_gene_7_1	WP_056562187.1	78.9	426	2.2e-193	684.1
Mat30_scaffold3342_5_gene_1_1	SEL74732.1	78.9	421	1e-200	708.4
Mat30_scaffold117665_1_gene_1_1	WP_049573953.1	78.9	551	5.7e-276	958.7
Mat30_scaffold6086_5_gene_1_1	SFC28236.1	79	434	3.6e-209	736.5
Mat30_C5880575_1_gene_1_1	SFF12870.1	79	176	2.4e-79	303.9
Mat30_C6054942_1_gene_1_1	WP_077059890.1	79	414	8.5e-208	731.9
Mat30_scaffold8081_12_gene_1_1	WP_007012212.1	79.1	234	2.7e-102	380.6
Mat30_scaffold159042_1_gene_1_1	ODS80611.1	79.1	235	2.5e-116	427.2
Mat30_scaffold161530_1_gene_1_1	WP_041342825.1	79.1	211	1.4e-100	374.8
Mat30_scaffold285749_2_gene_2_1	WP_049565757.1	79.1	225	1.7e-93	351.3
Mat30_scaffold298588_1_gene_1_1	SDH57570.1	79.1	163	6.2e-69	269.2
Mat30_scaffold67_7_gene_1_1	SFJ07280.1	79.2	259	3.4e-122	446.8
Mat30_scaffold1402_12_gene_13_1	SFQ42130.1	79.2	346	3.8e-169	603.2
Mat30_scaffold5749_3_gene_7_1	OJV98679.1	79.2	312	6.4e-153	549.3
Mat30_scaffold262802_2_gene_1_1	WP_025870077.1	79.2	159	6.6e-68	265.8
Mat30_scaffold266203_1_gene_2_1	SDR73599.1	79.2	226	1.1e-108	401.7
Mat30_scaffold2642_1_gene_1_1	SEL50908.1	79.3	376	1.2e-181	644.8
Mat30_scaffold240316_1_gene_1_1	WP_067027204.1	79.3	270	9.4e-107	395.6
Mat30_scaffold265866_1_gene_1_1	WP_075952336.1	79.3	145	2.4e-56	227.3
Mat30_scaffold1254_1_gene_1_1	WP_045028099.1	79.4	170	2.9e-77	297
Mat30_scaffold4044_1_gene_5_1	WP_066937775.1	79.4	462	1.7e-223	784.3
Mat30_scaffold97842_1_gene_2_1	SFJ07190.1	79.4	326	8.7e-163	582
Mat30_scaffold218790_5_gene_1_1	WP_035694922.1	79.4	199	4.8e-92	346.3
Mat30_scaffold18597_2_gene_1_1	ODS77087.1	79.5	185	2.8e-85	323.9
Mat30_scaffold263825_5_gene_1_1	WP_010218050.1	79.5	278	5.7e-123	449.5
Mat30_scaffold273330_6_gene_1_1	ODS75919.1	79.5	336	7.1e-152	545.8
Mat30_scaffold284491_1_gene_2_1	SDH83930.1	79.5	156	2.6e-67	263.8
Mat30_scaffold299131_1_gene_2_1	SFF06590.1	79.5	264	6.6e-105	389.4
Mat30_scaffold277_8_gene_2_1	SFC34446.1	79.6	563	6.6e-283	981.9
Mat30_scaffold2053_11_gene_1_1	SFJ76012.1	79.6	392	3.8e-189	669.8
Mat30_scaffold4741_1_gene_2_1	WP_069414178.1	79.6	181	8.1e-78	298.9
Mat30_scaffold228808_1_gene_1_1	WP_027027479.1	79.6	152	1.5e-65	258.1
Mat30_scaffold272_3_gene_2_1	SFJ20325.1	79.7	596	1.6e-287	997.3
Mat30_scaffold2594_2_gene_2_1	SFI13093.1	79.7	408	2.8e-203	716.8
Mat30_scaffold12689_1_gene_4_1	WP_067024253.1	79.7	227	3.7e-91	343.6
Mat30_C5930469_1_gene_1_1	WP_034224823.1	79.7	202	3.4e-85	323.6
Mat30_C5939899_1_gene_1_1	WP_077058954.1	79.7	202	3.9e-97	363.2
Mat30_scaffold2116_1_gene_28_1	SFJ28825.1	79.8	570	2.1e-265	923.7
Mat30_scaffold2380_16_gene_2_1	SFB80708.1	79.8	555	9.4e-274	951.4
Mat30_scaffold16101_3_gene_2_1	WP_055963481.1	79.8	510	8.2e-245	855.1
Mat30_scaffold18287_1_gene_1_1	WP_033565481.1	79.8	173	2.8e-80	307
Mat30_scaffold291989_1_gene_3_1	SEH03300.1	79.8	445	6.5e-193	682.6
Mat30_C5992249_1_gene_1_1	WP_056368246.1	79.8	263	6.1e-127	462.6
Mat30_scaffold3442_5_gene_4_1	WP_026640696.1	79.9	219	9.4e-97	362.1
Mat30_scaffold12979_4_gene_2_1	WP_055990125.1	79.9	388	1.2e-185	658.3
Mat30_scaffold20059_2_gene_2_1	ODS84716.1	79.9	294	5.4e-140	506.1
Mat30_scaffold202795_3_gene_1_1	WP_013633051.1	79.9	179	3.6e-86	326.6
Mat30_scaffold4648_4_gene_11_1	WP_028081742.1	80	335	3.4e-154	553.5
Mat30_scaffold46666_5_gene_1_1	OJX67553.1	80	270	2.7e-122	447.2
Mat30_scaffold294644_1_gene_1_1	WP_051172320.1	80	411	1.1e-183	651.7
Mat30_C5976373_1_gene_1_1	WP_009280357.1	80	230	1.9e-108	401
Mat30_scaffold5444_5_gene_5_1	WP_028032921.1	80.1	251	9.7e-114	418.7
Mat30_scaffold8511_5_gene_2_1	SFI67038.1	80.1	261	1.5e-122	448
Mat30_scaffold19668_1_gene_1_1	WP_067558223.1	80.1	231	1.1e-108	401.7
Mat30_C5982123_1_gene_1_1	WP_028922135.1	80.1	246	6.4e-110	406
Mat30_C6000498_1_gene_1_1	ODS82776.1	80.1	276	4.6e-133	483
Mat30_scaffold285762_1_gene_3_1	WP_072385004.1	80.2	248	5.7e-106	392.9
Mat30_scaffold4267_1_gene_7_1	SEK94790.1	80.3	628	1.4e-302	1047.3
Mat30_scaffold14967_2_gene_2_1	SFJ35067.1	80.3	254	4.8e-124	453
Mat30_scaffold43025_3_gene_1_1	WP_056283853.1	80.3	198	6.8e-94	352.4
Mat30_scaffold249421_1_gene_1_1	WP_066476399.1	80.3	193	7.4e-93	349
Mat30_scaffold1256_2_gene_1_1	SEL86615.1	80.4	301	2.8e-142	513.8
Mat30_scaffold10071_4_gene_6_1	ODS83366.1	80.4	214	8.2e-98	365.5
Mat30_scaffold163450_2_gene_1_1	WP_037497551.1	80.4	179	1.6e-81	311.2
Mat30_scaffold212520_2_gene_1_1	WP_052631646.1	80.4	219	3.4e-94	353.6
Mat30_scaffold248246_1_gene_7_1	SEK29846.1	80.4	634	0	1088.9
Mat30_C5905201_1_gene_1_1	WP_068202403.1	80.4	189	1.3e-89	338.2
Mat30_C5979185_1_gene_1_1	SDK61901.1	80.4	245	1.1e-112	415.2
Mat30_scaffold11354_4_gene_16_1	SEL76263.1	80.5	570	3.2e-266	926.4
Mat30_scaffold163373_2_gene_1_1	WP_051606530.1	80.5	261	1.5e-128	468
Mat30_scaffold217026_2_gene_1_1	WP_051390300.1	80.5	159	8.7e-76	292
Mat30_scaffold224511_2_gene_1_1	ODT41132.1	80.5	169	5.6e-73	282.7
Mat30_scaffold261336_1_gene_1_1	WP_051390300.1	80.5	282	1e-135	491.9
Mat30_scaffold291231_2_gene_1_1	SEL75187.1	80.5	215	9.5e-102	378.6
Mat30_scaffold295810_1_gene_1_1	SDI40611.1	80.5	354	1.5e-160	574.7
Mat30_scaffold297438_1_gene_1_1	SFR92034.1	80.5	359	1.4e-164	588.2
Mat30_C6030028_1_gene_1_1	SJN51373.1	80.5	174	1.6e-86	327.8
Mat30_C6068936_1_gene_1_1	SEH04098.1	80.5	226	1.9e-94	354.4
Mat30_scaffold146_22_gene_4_1	OJX95683.1	80.6	180	4.6e-70	273.1
Mat30_scaffold149958_1_gene_2_1	WP_046725137.1	80.6	134	9.7e-60	238.4
Mat30_scaffold299194_2_gene_1_1	WP_067028392.1	80.6	351	1.2e-173	618.2
Mat30_scaffold3457_15_gene_3_1	WP_067753358.1	80.7	347	5.9e-173	615.9
Mat30_scaffold8748_4_gene_1_1	KJL48675.1	80.7	491	4.5e-232	812.8
Mat30_scaffold191093_4_gene_1_1	WP_052072185.1	80.7	367	2.2e-175	624
Mat30_scaffold291724_1_gene_1_1	WP_021071004.1	80.7	171	1.1e-71	278.5
Mat30_scaffold4963_5_gene_1_1	WP_069982607.1	80.8	411	3.2e-199	703.4
Mat30_scaffold5952_3_gene_1_1	SEK18567.1	80.8	749	0	1307.7
Mat30_scaffold231762_1_gene_2_1	WP_055990125.1	80.8	203	2e-91	344.4
Mat30_scaffold237283_2_gene_2_1	WP_027081068.1	80.8	182	5.9e-84	319.3
Mat30_scaffold67_2_gene_5_1	SFJ07576.1	80.9	619	0	1090.1
Mat30_scaffold979_2_gene_1_1	WP_045301187.1	80.9	517	2.8e-256	893.3
Mat30_scaffold225366_1_gene_3_1	WP_040634906.1	80.9	277	2.5e-115	424.1
Mat30_scaffold99_11_gene_6_1	SFP53298.1	81	348	9.7e-171	608.6
Mat30_scaffold2220_2_gene_1_1	SFI09456.1	81	469	1.3e-231	811.2
Mat30_scaffold9028_1_gene_1_1	WP_027299871.1	81	426	4.5e-212	746.1
Mat30_scaffold9067_3_gene_2_1	WP_067024930.1	81	211	5.4e-97	362.8
Mat30_scaffold270987_1_gene_1_1	WP_055503563.1	81	174	6.6e-69	269.2
Mat30_scaffold280020_1_gene_1_1	KGE12293.1	81	195	1.5e-85	324.7
Mat30_scaffold2032_1_gene_1_1	WP_012725732.1	81.1	371	2.3e-176	627.5
Mat30_scaffold6233_13_gene_32_1	SFJ58078.1	81.1	628	0	1073.2
Mat30_scaffold45404_3_gene_3_1	SFB79771.1	81.1	380	6.7e-191	675.6
Mat30_scaffold241157_2_gene_1_1	WP_049577573.1	81.1	233	1.4e-103	384.8
Mat30_scaffold252065_1_gene_1_1	WP_023952634.1	81.1	354	2.7e-162	580.5
Mat30_C6073643_1_gene_1_1	WP_044439440.1	81.1	523	1.5e-241	844.3
Mat30_scaffold2564_12_gene_1_1	WP_033565483.1	81.2	176	1.3e-85	324.7
Mat30_scaffold172996_3_gene_2_1	SCZ00424.1	81.2	208	3.8e-95	356.7
Mat30_scaffold238400_2_gene_1_1	WP_062716623.1	81.2	532	5.7e-265	922.2
Mat30_C5977983_1_gene_1_1	WP_077062991.1	81.2	245	8e-113	415.6
Mat30_C6088424_1_gene_1_1	SFB90522.1	81.2	272	2e-136	494.2
Mat30_scaffold2021_8_gene_1_1	SEL11447.1	81.3	427	6.5e-219	768.8
Mat30_scaffold7340_6_gene_2_1	WP_028033527.1	81.3	434	1.2e-207	731.5
Mat30_scaffold20150_3_gene_1_1	WP_028735128.1	81.3	561	5.4e-290	1005.4
Mat30_scaffold261790_1_gene_1_1	WP_012376523.1	81.3	182	2.1e-81	310.8
Mat30_C5866935_1_gene_1_1	WP_043615615.1	81.3	166	4.2e-73	283.1
Mat30_C5967575_1_gene_1_1	SFF12839.1	81.3	235	5.7e-108	399.4
Mat30_scaffold1190_5_gene_1_1	SFC61447.1	81.4	630	1e-300	1041.2
Mat30_scaffold13417_2_gene_1_1	SFL16852.1	81.5	314	1.6e-158	567.8
Mat30_scaffold231566_1_gene_1_1	WP_075956050.1	81.5	211	7.2e-94	352.4
Mat30_C5974987_1_gene_1_1	WP_051172393.1	81.5	243	5.1e-120	439.5
Mat30_scaffold163010_1_gene_1_1	WP_012376522.1	81.6	163	8.6e-79	302
Mat30_scaffold1824_1_gene_2_1	SFC55132.1	81.7	175	6.9e-85	322.4
Mat30_scaffold1900_5_gene_2_1	SFI08055.1	81.7	263	8.2e-124	452.2
Mat30_scaffold5910_3_gene_8_1	WP_012250159.1	81.7	349	1.6e-162	581.3
Mat30_scaffold259321_1_gene_1_1	WP_075994988.1	81.7	169	1e-79	305.1
Mat30_scaffold288260_2_gene_3_1	ODS82925.1	81.7	660	0	1209.5
Mat30_scaffold728_3_gene_3_1	WP_066128050.1	81.8	292	4.1e-140	506.5
Mat30_scaffold5585_1_gene_2_1	WP_046108086.1	81.8	456	1.8e-222	780.8
Mat30_scaffold10064_2_gene_1_1	SFJ06530.1	81.8	165	3.2e-81	310.1
Mat30_scaffold11296_3_gene_1_1	EHI13679.1	81.8	297	2.5e-137	497.3
Mat30_scaffold224196_2_gene_9_1	SFJ24776.1	81.8	110	2e-43	184.1
Mat30_C6029346_1_gene_2_1	WP_076440849.1	81.8	165	4.9e-74	286.2
Mat30_scaffold149461_1_gene_1_1	WP_053175222.1	81.9	259	1.5e-117	431.4
Mat30_scaffold212192_2_gene_4_1	WP_003924526.1	81.9	277	7.7e-128	465.7
Mat30_scaffold275286_1_gene_2_1	WP_012374198.1	81.9	166	2.2e-77	297.4
Mat30_scaffold299794_1_gene_4_1	WP_046904493.1	81.9	459	1.7e-225	790.8
Mat30_scaffold6788_3_gene_1_1	SHJ05836.1	82	401	2e-201	710.7
Mat30_scaffold249329_1_gene_1_1	WP_055925276.1	82	305	5.3e-138	499.6
Mat30_scaffold10775_1_gene_2_1	WP_045301588.1	82.1	671	0	1173.7
Mat30_scaffold126887_2_gene_1_1	WP_028735804.1	82.1	168	1e-74	288.5
Mat30_scaffold165668_1_gene_1_1	WP_056372307.1	82.1	195	8.9e-91	342
Mat30_scaffold178782_4_gene_1_1	WP_037496274.1	82.1	229	4.7e-115	422.9
Mat30_scaffold241641_3_gene_1_1	WP_010967912.1	82.1	246	2.8e-121	443.7
Mat30_scaffold282217_1_gene_1_1	SDQ35401.1	82.1	364	1.2e-176	628.2
Mat30_scaffold271591_2_gene_2_1	WP_055916983.1	82.2	398	2.7e-198	700.3
Mat30_scaffold410_14_gene_34_1	SFC34480.1	82.3	588	0	1076.2
Mat30_scaffold3010_5_gene_14_1	SFB90393.1	82.3	339	1.2e-173	618.2
Mat30_scaffold9553_6_gene_40_1	WP_073479953.1	82.3	300	1.5e-145	524.6
Mat30_scaffold115190_1_gene_3_1	WP_033443387.1	82.3	474	1.5e-232	814.3
Mat30_scaffold287371_1_gene_1_1	SFF34719.1	82.3	605	1.4e-307	1063.9
Mat30_scaffold698_5_gene_1_1	SFJ07190.1	82.4	204	3.1e-102	380.2
Mat30_scaffold199094_3_gene_1_1	WP_049558366.1	82.4	318	2.1e-158	567.4
Mat30_scaffold261950_1_gene_1_1	SJN37047.1	82.4	222	1.4e-103	384.8
Mat30_C5938373_1_gene_1_1	WP_030918487.1	82.4	210	2.5e-99	370.5
Mat30_scaffold698_3_gene_3_1	SFB90522.1	82.5	297	1.5e-148	534.6
Mat30_scaffold1870_5_gene_1_1	WP_066134114.1	82.5	234	1.7e-101	377.9
Mat30_scaffold8941_2_gene_1_1	ODS74548.1	82.5	240	4.8e-110	406.4
Mat30_scaffold149001_2_gene_1_1	WP_027753583.1	82.5	223	1.5e-105	391.3
Mat30_scaffold165013_1_gene_5_1	WP_068923602.1	82.5	154	6.2e-63	250.4
Mat30_scaffold263718_1_gene_1_1	WP_021071320.1	82.5	280	1.7e-135	491.1
Mat30_scaffold5852_3_gene_7_1	SFB90393.1	82.6	367	2.6e-184	653.7
Mat30_scaffold257709_2_gene_1_1	WP_028788634.1	82.6	184	2.6e-92	347.1
Mat30_scaffold279898_1_gene_1_1	WP_013634632.1	82.6	219	4.4e-110	406.4
Mat30_scaffold286625_1_gene_2_1	WP_049571342.1	82.6	432	1.2e-220	774.6
Mat30_scaffold1300_2_gene_8_1	WP_012247374.1	82.7	300	3.2e-148	533.5
Mat30_scaffold3835_4_gene_14_1	WP_051101765.1	82.7	707	0	1239.6
Mat30_scaffold5841_3_gene_7_1	WP_038853318.1	82.7	277	2.6e-136	493.8
Mat30_scaffold154380_1_gene_1_1	WP_055960001.1	82.7	168	2.7e-80	307
Mat30_scaffold287033_2_gene_1_1	WP_052072134.1	82.7	225	4e-111	409.8
Mat30_scaffold11546_11_gene_3_1	WP_028080586.1	82.8	279	7e-137	495.7
Mat30_C6046180_1_gene_1_1	WP_053833543.1	82.8	344	2.2e-172	614
Mat30_scaffold3010_7_gene_8_1	SFJ07324.1	82.9	322	1.4e-166	594.7
Mat30_scaffold10127_1_gene_5_1	WP_055988053.1	82.9	298	2.1e-147	530.8
Mat30_scaffold17854_2_gene_2_1	WP_067026727.1	82.9	199	1.8e-94	354.4
Mat30_scaffold138505_2_gene_1_1	SFI12564.1	82.9	217	1.3e-103	384.8
Mat30_scaffold282059_1_gene_1_1	WP_028736664.1	82.9	269	3.1e-134	486.9
Mat30_scaffold337_18_gene_21_1	WP_028080311.1	83	283	1.8e-140	507.7
Mat30_scaffold1283_5_gene_1_1	WP_067026606.1	83	323	8.2e-158	565.5
Mat30_scaffold177780_1_gene_3_1	WP_003887477.1	83	223	2.1e-99	370.9
Mat30_scaffold180149_1_gene_2_1	SEK18567.1	83	746	0	1333.5
Mat30_scaffold270228_2_gene_2_1	WP_065655040.1	83	223	1.6e-102	381.3
Mat30_scaffold292991_1_gene_1_1	SEU47035.1	83	324	1e-147	531.9
Mat30_scaffold3549_4_gene_5_1	WP_028033593.1	83.1	438	5.8e-215	755.7
Mat30_scaffold17854_3_gene_1_1	WP_055990125.1	83.1	195	2.9e-92	347.1
Mat30_scaffold175926_1_gene_1_1	WP_013634740.1	83.1	236	2.9e-115	423.7
Mat30_scaffold106052_3_gene_1_1	WP_055960001.1	83.2	191	2.6e-90	340.5
Mat30_scaffold205557_1_gene_1_1	WP_069404673.1	83.2	469	4.2e-227	796.2
Mat30_C5936911_1_gene_1_1	OJX67357.1	83.2	208	3e-100	373.6
Mat30_scaffold247_2_gene_118_1	SEL39295.1	83.3	102	2.3e-45	190.3
Mat30_scaffold46666_2_gene_1_1	OJX67553.1	83.3	329	7.6e-159	568.9
Mat30_scaffold82202_1_gene_1_1	WP_036964339.1	83.3	126	2.8e-53	216.9
Mat30_scaffold225445_1_gene_10_1	SFJ07576.1	83.3	593	0	1092.8
Mat30_scaffold1493_1_gene_3_1	SFC27869.1	83.4	634	0	1127.9
Mat30_scaffold6693_6_gene_1_1	WP_067022798.1	83.4	223	2.2e-93	350.9
Mat30_scaffold48366_1_gene_1_1	WP_033105349.1	83.4	590	1e-302	1047.7
Mat30_scaffold166328_1_gene_1_1	WP_037965107.1	83.4	344	1.2e-181	644.8
Mat30_C5877683_1_gene_1_1	SFC28042.1	83.4	175	2.6e-89	337
Mat30_scaffold7246_3_gene_1_1	SEK34606.1	83.5	333	6.3e-169	602.4
Mat30_scaffold190891_2_gene_2_1	WP_007798500.1	83.5	194	3e-94	353.6
Mat30_C5951331_1_gene_1_1	WP_056122008.1	83.5	188	2.1e-89	337.4
Mat30_scaffold372_19_gene_4_1	SAI66351.1	83.6	281	8e-141	508.8
Mat30_scaffold11296_4_gene_2_1	WP_040546454.1	83.6	330	2.3e-158	567.4
Mat30_scaffold298822_2_gene_1_1	WP_056371801.1	83.6	330	1.2e-156	561.6
Mat30_scaffold3291_13_gene_3_1	ODS80386.1	83.7	399	1.5e-199	704.5
Mat30_scaffold258833_2_gene_1_1	WP_013633613.1	83.7	270	2.9e-140	506.9
Mat30_scaffold276357_2_gene_1_1	WP_056253086.1	83.7	233	4.4e-108	399.8
Mat30_scaffold899_16_gene_9_1	SEK64612.1	83.8	247	8.3e-118	432.2
Mat30_scaffold218756_2_gene_1_1	OJU58722.1	83.8	173	3.7e-80	306.6
Mat30_scaffold276955_3_gene_1_1	WP_049567194.1	83.8	197	4e-94	353.2
Mat30_scaffold8061_4_gene_2_1	WP_028080563.1	83.9	608	7.1e-304	1051.6
Mat30_C5943165_1_gene_1_1	WP_037500713.1	83.9	124	8.6e-55	221.9
Mat30_scaffold698_3_gene_2_1	SFJ07324.1	84	319	1.3e-169	604.7
Mat30_scaffold17849_3_gene_2_1	SFL33887.1	84	776	0	1370.1
Mat30_scaffold115190_1_gene_2_1	WP_063797904.1	84	425	1e-219	771.5
Mat30_scaffold264868_1_gene_1_1	SJN45574.1	84	206	1.4e-102	381.3
Mat30_scaffold274632_1_gene_3_1	WP_049560251.1	84	156	2.3e-65	257.3
Mat30_scaffold293236_2_gene_2_1	SFE30149.1	84	219	8.2e-101	375.6
Mat30_scaffold297929_2_gene_4_1	WP_055925891.1	84	213	7e-105	389
Mat30_scaffold3120_9_gene_10_1	WP_015041963.1	84.1	301	1.4e-156	561.2
Mat30_scaffold298238_2_gene_1_1	SFD83477.1	84.1	301	7.7e-142	512.3
Mat30_scaffold121490_2_gene_1_1	ODT14873.1	84.2	341	2e-170	607.4
Mat30_scaffold223720_2_gene_2_1	SFF49033.1	84.2	400	1.2e-201	711.4
Mat30_scaffold292022_2_gene_1_1	WP_049569316.1	84.2	165	2.4e-71	277.3
Mat30_C5910579_1_gene_1_1	WP_071504195.1	84.2	146	2e-73	284.3
Mat30_scaffold283_1_gene_7_1	WP_029760764.1	84.3	325	2.6e-167	597
Mat30_scaffold584_10_gene_45_1	SFB79092.1	84.3	428	6.8e-224	785.4
Mat30_scaffold505_10_gene_1_1	SEE64429.1	84.4	160	9.7e-75	288.5
Mat30_scaffold1148_13_gene_83_1	WP_058022092.1	84.4	430	8.9e-216	758.4
Mat30_scaffold1254_23_gene_8_1	SFB79471.1	84.4	448	7.3e-237	828.6
Mat30_scaffold1431_12_gene_3_1	WP_028081864.1	84.4	244	4.1e-117	429.9
Mat30_C6061604_1_gene_1_1	WP_076443186.1	84.4	443	8.8e-211	741.9
Mat30_scaffold1501_7_gene_1_1	SEL45661.1	84.5	612	0	1112.1
Mat30_scaffold5129_4_gene_6_1	WP_066751701.1	84.5	174	2.7e-83	317
Mat30_scaffold256077_1_gene_1_1	WP_020575628.1	84.5	245	3.2e-130	473.4
Mat30_scaffold267615_2_gene_1_1	WP_055832802.1	84.5	220	3.1e-108	400.2
Mat30_C5958761_1_gene_1_1	SEL86532.1	84.5	226	2.2e-109	404.1
Mat30_scaffold67_5_gene_3_1	SFJ07324.1	84.6	332	4.1e-179	636.3
Mat30_scaffold297531_1_gene_1_1	WP_049569715.1	84.6	175	3.1e-82	313.5
Mat30_scaffold298669_2_gene_1_1	WP_049561906.1	84.6	389	2.2e-197	697.2
Mat30_scaffold214765_1_gene_1_1	SFJ27645.1	84.7	378	6e-192	679.1
Mat30_scaffold15160_4_gene_2_1	ODS74370.1	84.8	223	9.2e-108	398.7
Mat30_scaffold97001_2_gene_1_1	SBO93670.1	84.8	178	8.5e-80	305.4
Mat30_scaffold203056_2_gene_1_1	SJN43900.1	84.8	138	2.6e-68	266.9
Mat30_scaffold240053_1_gene_2_1	WP_075956096.1	84.8	112	1.2e-48	201.4
Mat30_scaffold288036_3_gene_1_1	SFE66705.1	84.8	145	9.9e-66	258.5
Mat30_scaffold1843_2_gene_3_1	SFB77341.1	85	565	1.1e-282	981.1
Mat30_scaffold2713_1_gene_9_1	SEL40094.1	85	693	0	1231.1
Mat30_scaffold9396_1_gene_2_1	SFB79694.1	85	467	5.5e-246	859
Mat30_scaffold264811_1_gene_3_1	WP_005631551.1	85	287	1e-141	511.9
Mat30_scaffold1408_12_gene_12_1	WP_028353890.1	85.1	336	3.6e-164	586.6
Mat30_scaffold10064_1_gene_1_1	SFB90393.1	85.1	161	4.7e-77	296.2
Mat30_scaffold1455_4_gene_1_1	WP_061268782.1	85.2	135	2e-65	257.3
Mat30_scaffold33336_1_gene_1_1	ODS80611.1	85.2	135	1.2e-66	261.9
Mat30_scaffold74532_2_gene_1_1	SEJ50754.1	85.2	250	5e-126	459.5
Mat30_scaffold170106_1_gene_2_1	SFJ27645.1	85.2	378	1.6e-192	681
Mat30_scaffold255660_4_gene_1_1	OJW66411.1	85.2	122	5.8e-56	225.7
Mat30_C6001784_1_gene_1_1	WP_019180104.1	85.2	270	5.7e-131	476.1
Mat30_C6060776_1_gene_1_1	WP_051172393.1	85.2	359	2.8e-191	676.8
Mat30_scaffold296061_1_gene_3_1	SFF45766.1	85.3	265	1.2e-119	438.3
Mat30_C5930213_1_gene_1_1	WP_077063170.1	85.3	156	3.1e-78	300.1
Mat30_scaffold1709_14_gene_3_1	WP_028080218.1	85.4	288	5e-141	509.6
Mat30_scaffold1824_4_gene_1_1	SFC55132.1	85.4	103	4.2e-50	206.1
Mat30_scaffold248446_2_gene_2_1	WP_028033593.1	85.4	438	3.3e-218	766.5
Mat30_scaffold268520_1_gene_1_1	SEU47035.1	85.4	226	2e-110	407.5
Mat30_C5940711_1_gene_1_1	WP_053175002.1	85.4	212	2.6e-96	360.5
Mat30_scaffold222338_2_gene_1_1	AQT60401.1	85.7	175	2.2e-80	307.4
Mat30_C6114180_1_gene_8_1	SFI09832.1	85.8	492	9.7e-259	901.4
Mat30_scaffold1325_26_gene_1_1	SEL09774.1	85.9	525	1.9e-284	986.9
Mat30_scaffold280181_1_gene_1_1	WP_049563478.1	85.9	419	8.6e-216	758.4
Mat30_scaffold289947_2_gene_1_1	WP_062357267.1	85.9	163	8e-72	278.9
Mat30_scaffold2201_5_gene_21_1	SEK31086.1	86	300	2.2e-165	590.5
Mat30_scaffold6770_2_gene_3_1	WP_046108870.1	86	484	1e-252	881.3
Mat30_scaffold289947_3_gene_1_1	WP_068925616.1	86	250	1.1e-122	448.4
Mat30_C6011364_1_gene_1_1	WP_013665621.1	86	293	1.3e-146	528.1
Mat30_C5925061_1_gene_1_1	SFB79771.1	86.1	201	6.8e-102	379
Mat30_C6033822_1_gene_1_1	SBO97185.1	86.1	316	1.1e-146	528.5
Mat30_scaffold298_1_gene_2_1	WP_011828255.1	86.2	298	7.9e-147	528.9
Mat30_scaffold20355_1_gene_1_1	SFJ28825.1	86.2	378	2.9e-186	660.2
Mat30_scaffold104515_1_gene_1_1	WP_028069975.1	86.2	312	1.5e-151	544.7
Mat30_scaffold297681_1_gene_1_1	WP_067028500.1	86.2	174	1.3e-77	298.1
Mat30_scaffold2031_5_gene_7_1	WP_020648092.1	86.3	284	3.3e-142	513.5
Mat30_scaffold164089_1_gene_1_1	WP_077058549.1	86.3	284	6.2e-141	509.2
Mat30_scaffold227565_2_gene_1_1	WP_037496067.1	86.3	300	5e-149	536.2
Mat30_scaffold290150_2_gene_1_1	SFE20547.1	86.4	258	6.8e-118	432.6
Mat30_C5933697_1_gene_1_1	SJN34439.1	86.4	206	4.4e-104	386.3
Mat30_scaffold3361_1_gene_2_1	WP_055992607.1	86.5	341	2.3e-174	620.5
Mat30_scaffold240749_3_gene_2_1	SFF12992.1	86.5	89	3.3e-40	172.9
Mat30_scaffold299400_1_gene_3_1	SBO92795.1	86.5	251	3.4e-127	463.4
Mat30_C6114180_1_gene_6_1	SFI10033.1	86.5	333	7.9e-172	612.1
Mat30_scaffold239_5_gene_2_1	SDL75864.1	86.6	358	1.3e-188	667.9
Mat30_scaffold277960_1_gene_1_1	WP_055916974.1	86.6	253	1.6e-132	481.1
Mat30_scaffold287033_1_gene_2_1	WP_052072134.1	86.6	292	6.4e-149	535.8
Mat30_scaffold277_6_gene_2_1	SFJ75427.1	86.7	588	0	1143.3
Mat30_scaffold8283_16_gene_15_1	WP_028081196.1	86.7	225	9.9e-110	405.2
Mat30_scaffold171171_1_gene_1_1	WP_077057313.1	86.7	278	1.5e-147	531.2
Mat30_scaffold225144_2_gene_1_1	SEL39295.1	86.7	203	9.6e-104	385.2
Mat30_scaffold8945_1_gene_1_1	SFC59190.1	86.8	144	5.1e-67	262.7
Mat30_scaffold11925_2_gene_2_1	SFH84184.1	86.8	235	3.7e-118	433.3
Mat30_scaffold124539_2_gene_1_1	SEK77219.1	86.8	364	4.1e-191	676.4
Mat30_scaffold224990_3_gene_6_1	ODS74153.1	86.8	272	5.4e-137	496.1
Mat30_scaffold147448_2_gene_2_1	WP_067025119.1	86.9	283	4.1e-145	523.1
Mat30_scaffold253640_1_gene_2_1	SFI76230.1	86.9	199	1.9e-99	370.9
Mat30_scaffold1329_13_gene_5_1	SEK18965.1	87	261	2.9e-129	470.3
Mat30_scaffold4309_10_gene_25_1	SEK40872.1	87	579	0	1122.5
Mat30_scaffold9264_2_gene_3_1	SFJ06530.1	87	369	1.4e-196	694.5
Mat30_scaffold16946_1_gene_1_1	WP_013535011.1	87	169	7e-76	292.4
Mat30_scaffold262116_1_gene_2_1	WP_049569715.1	87.1	279	1e-143	518.5
Mat30_scaffold11926_3_gene_2_1	SFH84184.1	87.2	235	4.2e-119	436.4
Mat30_scaffold336_3_gene_1_1	WP_070409976.1	87.3	213	1e-103	385.2
Mat30_scaffold13925_1_gene_6_1	SFI66661.1	87.3	331	1.3e-177	631.3
Mat30_scaffold218642_4_gene_1_1	WP_055910308.1	87.3	166	8.7e-79	302
Mat30_scaffold272526_4_gene_1_1	WP_049562411.1	87.3	229	4.5e-110	406.4
Mat30_C5927733_1_gene_1_1	SFF04621.1	87.3	134	1.1e-68	268.1
Mat30_scaffold49897_1_gene_1_1	WP_057478199.1	87.4	270	7.9e-146	525.4
Mat30_scaffold273132_2_gene_3_1	WP_055925342.1	87.4	277	2.6e-144	520.4
Mat30_scaffold1914_1_gene_2_1	WP_043741008.1	87.5	687	0	1292.7
Mat30_scaffold272_10_gene_1_1	SFJ20294.1	87.6	402	1.2e-219	771.2
Mat30_scaffold159832_1_gene_1_1	WP_067025119.1	87.6	283	1.7e-146	527.7
Mat30_C5970025_1_gene_1_1	WP_069911526.1	87.6	233	5.2e-125	456.1
Mat30_scaffold127047_3_gene_3_1	SDJ20434.1	87.7	138	1.9e-66	260.8
Mat30_scaffold134992_4_gene_1_1	SEL51170.1	87.7	326	1.8e-173	617.5
Mat30_scaffold269862_1_gene_1_1	WP_005457559.1	87.8	826	0	1457.2
Mat30_scaffold15714_2_gene_3_1	SEL71729.1	87.9	256	1.7e-126	461.1
Mat30_scaffold263861_1_gene_1_1	SFH77420.1	87.9	173	2.6e-89	337
Mat30_C5908313_1_gene_1_1	ODS82341.1	87.9	190	1.5e-95	357.8
Mat30_C6064336_1_gene_1_1	WP_012523516.1	87.9	240	1.3e-120	441.4
Mat30_scaffold4297_1_gene_3_1	WP_056768237.1	88	158	1.2e-74	288.1
Mat30_scaffold5375_2_gene_33_1	WP_043114411.1	88	316	1.1e-154	555.1
Mat30_scaffold143282_1_gene_1_1	WP_049559239.1	88	192	1.1e-96	361.7
Mat30_scaffold258988_1_gene_1_1	WP_049573968.1	88	183	1.7e-91	344.4
Mat30_scaffold5889_2_gene_3_1	ADV28748.1	88.1	581	0	1081.6
Mat30_scaffold279423_1_gene_1_1	ODS65220.1	88.1	101	4.5e-49	202.6
Mat30_scaffold1325_35_gene_5_1	SEL09614.1	88.3	588	0	1111.7
Mat30_scaffold277_9_gene_1_1	SEK40842.1	88.4	464	2.8e-234	820.1
Mat30_scaffold15465_1_gene_1_1	WP_042647485.1	88.4	432	4.1e-237	829.3
Mat30_scaffold7444_5_gene_3_1	WP_047193167.1	88.5	375	1.9e-198	700.7
Mat30_scaffold16146_2_gene_1_1	WP_058231619.1	88.5	200	3.2e-104	386.7
Mat30_scaffold285044_1_gene_1_1	WP_037501619.1	88.5	269	1.4e-142	514.6
Mat30_scaffold1215_1_gene_9_1	WP_055458683.1	88.6	517	2.6e-286	993
Mat30_scaffold2594_2_gene_3_1	SFI13117.1	88.6	403	2.3e-218	766.9
Mat30_scaffold3905_3_gene_1_1	WP_067027920.1	88.6	647	0	1207.2
Mat30_scaffold4805_5_gene_24_1	WP_058020376.1	88.6	396	5.3e-215	755.7
Mat30_scaffold241137_2_gene_2_1	AMO61209.1	88.6	317	7.1e-170	605.5
Mat30_scaffold271397_1_gene_1_1	SFD69824.1	88.6	202	2.9e-100	373.6
Mat30_scaffold3095_5_gene_1_1	ODS82077.1	88.7	230	8.8e-122	445.3
Mat30_scaffold229532_1_gene_1_1	WP_063780995.1	88.7	212	3.6e-109	403.3
Mat30_scaffold257222_3_gene_1_1	SEL52258.1	88.7	364	2.3e-193	683.7
Mat30_scaffold162698_2_gene_1_1	OJX67316.1	88.8	134	2.2e-59	237.3
Mat30_scaffold293361_1_gene_1_1	SFN97078.1	88.8	661	0	1208.7
Mat30_scaffold3147_3_gene_1_1	WP_055990631.1	89.1	329	2.6e-167	597
Mat30_scaffold522_1_gene_1_1	WP_027286631.1	89.2	297	1.5e-145	524.6
Mat30_scaffold24290_1_gene_1_1	WP_067026803.1	89.3	365	5.7e-187	662.5
Mat30_scaffold126842_2_gene_1_1	WP_055990631.1	89.3	244	3.7e-118	433.3
Mat30_scaffold168739_3_gene_3_1	SEK40761.1	89.3	206	2.3e-100	374
Mat30_scaffold222201_1_gene_3_1	SEH00713.1	89.3	467	3.7e-260	906
Mat30_scaffold11296_4_gene_1_1	WP_003924830.1	89.4	245	2.9e-123	450.3
Mat30_scaffold190182_2_gene_1_1	KXW62365.1	89.4	425	1.1e-229	804.7
Mat30_scaffold8582_1_gene_6_1	WP_013665315.1	89.6	346	1.4e-179	637.9
Mat30_scaffold210032_1_gene_1_1	WP_028071901.1	89.6	125	3.5e-56	226.5
Mat30_C5973817_1_gene_1_1	WP_049558968.1	89.6	241	2.7e-121	443.7
Mat30_scaffold136659_3_gene_1_1	WP_029153007.1	89.7	175	7.8e-94	352.1
Mat30_scaffold214868_1_gene_3_1	WP_013536562.1	89.7	146	6.5e-70	272.3
Mat30_scaffold268811_1_gene_2_1	WP_067027202.1	89.7	465	2.1e-239	837
Mat30_scaffold156232_1_gene_3_1	SFD63975.1	89.8	244	1.6e-129	471.1
Mat30_scaffold269146_4_gene_4_1	WP_055991618.1	89.8	500	4e-268	932.6
Mat30_scaffold287070_1_gene_2_1	WP_067026606.1	89.8	166	1e-87	331.6
Mat30_scaffold1900_6_gene_6_1	SFI07523.1	89.9	526	1.1e-289	1004.2
Mat30_scaffold166115_1_gene_2_1	SFB90393.1	90	180	4.7e-94	352.8
Mat30_scaffold248246_1_gene_11_1	SEK29641.1	90	340	3.5e-191	676.4
Mat30_scaffold276856_3_gene_1_1	ODS67926.1	90	401	7.6e-217	761.9
Mat30_scaffold283611_1_gene_1_1	SEK27642.1	90	351	1.6e-183	651
Mat30_scaffold2392_21_gene_1_1	SEK79394.1	90.1	608	0	1165.2
Mat30_scaffold286149_2_gene_2_1	WP_067025494.1	90.1	283	1e-151	545
Mat30_scaffold7992_1_gene_4_1	ODS65220.1	90.2	133	8e-67	261.9
Mat30_scaffold14050_1_gene_2_1	SFI27199.1	90.2	184	4.9e-99	369.4
Mat30_scaffold15821_5_gene_1_1	WP_055458645.1	90.2	584	0	1087.8
Mat30_scaffold299322_1_gene_4_1	WP_061482525.1	90.2	287	3e-151	543.5
Mat30_scaffold12009_2_gene_1_1	WP_067027202.1	90.3	278	2.6e-142	513.8
Mat30_scaffold15824_1_gene_1_1	SFI76230.1	90.3	185	1.6e-97	364.4
Mat30_scaffold184994_1_gene_2_1	WP_037501686.1	90.3	269	1.6e-135	491.1
Mat30_scaffold275417_1_gene_1_1	WP_007598599.1	90.3	268	5.4e-147	529.3
Mat30_scaffold294295_1_gene_1_1	WP_049563780.1	90.3	247	1e-128	468.4
Mat30_scaffold179806_2_gene_1_1	SJN38253.1	90.4	104	2.4e-53	216.9
Mat30_scaffold281806_1_gene_2_1	WP_053232555.1	90.4	198	1.2e-98	368.2
Mat30_scaffold4984_4_gene_2_1	WP_067248210.1	90.5	389	2.8e-216	760
Mat30_C5991069_1_gene_1_1	WP_028735132.1	90.5	262	1.3e-148	534.6
Mat30_scaffold245756_2_gene_1_1	SDM29928.1	90.6	342	1.7e-190	674.1
Mat30_scaffold177186_1_gene_2_1	OJX66626.1	90.7	257	2e-135	490.7
Mat30_scaffold179503_1_gene_1_1	WP_013534184.1	90.7	270	2.5e-144	520.4
Mat30_scaffold236310_1_gene_2_1	WP_049560563.1	90.7	150	3.7e-76	293.1
Mat30_C5979523_1_gene_1_1	SEU40811.1	90.7	247	2.8e-137	496.9
Mat30_C5989053_1_gene_1_1	SBO97876.1	90.7	259	5.1e-142	512.7
Mat30_scaffold281066_1_gene_1_1	WP_033361691.1	90.8	207	1.7e-95	357.8
Mat30_scaffold901_14_gene_1_1	SFI08583.1	91	223	4.4e-118	433
Mat30_scaffold6086_2_gene_2_1	SFC28256.1	91	311	1.3e-168	601.3
Mat30_scaffold224842_2_gene_1_1	WP_012522519.1	91.1	158	2.9e-79	303.5
Mat30_scaffold293446_1_gene_2_1	WP_075954753.1	91.1	214	6.1e-109	402.5
Mat30_C6012012_1_gene_1_1	WP_040548014.1	91.1	192	3.4e-103	383.3
Mat30_scaffold2159_31_gene_2_1	WP_055458915.1	91.2	113	6.6e-54	218.8
Mat30_scaffold286985_2_gene_1_1	SEL76263.1	91.2	294	9.5e-153	548.5
Mat30_scaffold294148_1_gene_1_1	WP_075952126.1	91.3	254	4.7e-140	506.1
Mat30_scaffold298822_1_gene_1_1	WP_056371801.1	91.3	229	8.8e-122	445.3
Mat30_C6025434_1_gene_2_1	SBO96098.1	91.3	161	6.1e-77	295.8
Mat30_scaffold290880_1_gene_1_1	SDQ35401.1	91.4	266	3.3e-144	520
Mat30_scaffold6096_1_gene_6_1	SFI15084.1	91.5	189	4.2e-101	376.3
Mat30_scaffold144701_2_gene_1_1	WP_067026871.1	91.5	211	8.2e-106	392.1
Mat30_scaffold283391_1_gene_1_1	WP_061482095.1	91.5	248	8.6e-139	501.9
Mat30_C6073841_1_gene_1_1	WP_005627071.1	91.5	284	2.4e-153	550.4
Mat30_scaffold2159_33_gene_1_1	WP_071924755.1	91.6	167	3.3e-86	326.6
Mat30_C5991473_1_gene_1_1	SEK77566.1	91.6	262	2.1e-143	517.3
Mat30_scaffold7992_2_gene_1_1	ODS65220.1	91.7	121	1.1e-62	248.1
Mat30_scaffold280316_1_gene_2_1	WP_075955989.1	91.9	197	4.6e-95	356.3
Mat30_scaffold178972_1_gene_1_1	WP_049564413.1	92	313	1.6e-169	604.4
Mat30_scaffold222238_2_gene_1_1	SFF00599.1	92	261	3.9e-134	486.5
Mat30_scaffold283364_1_gene_2_1	WP_067025494.1	92	401	2.3e-221	776.9
Mat30_scaffold287421_1_gene_1_1	WP_046675269.1	92	212	1.5e-120	441
Mat30_C5905509_1_gene_1_1	ODS69971.1	92	188	1.7e-99	370.9
Mat30_scaffold4104_1_gene_56_1	WP_055460874.1	92.1	227	2.2e-120	440.7
Mat30_scaffold204772_2_gene_1_1	SFI27199.1	92.1	114	2.2e-57	230.3
Mat30_scaffold268811_1_gene_1_1	WP_067027204.1	92.1	241	1.2e-124	454.9
Mat30_scaffold210906_1_gene_2_1	SFE97288.1	92.2	166	7.9e-88	332
Mat30_scaffold4678_1_gene_5_1	ABL73883.1	92.4	380	5.1e-207	729.2
Mat30_scaffold160401_4_gene_2_1	SDQ69258.1	92.4	488	9.2e-270	937.9
Mat30_scaffold175674_2_gene_1_1	SEK31086.1	92.4	238	1.3e-136	494.6
Mat30_scaffold5360_1_gene_1_1	SFC55376.1	92.5	451	9.2e-256	891.3
Mat30_scaffold15714_2_gene_5_1	SEL71786.1	92.6	430	2.6e-236	826.6
Mat30_scaffold212_5_gene_4_1	WP_019401881.1	92.7	303	4.7e-155	556.2
Mat30_scaffold194661_3_gene_1_1	WP_028918297.1	92.7	220	3.6e-112	413.3
Mat30_scaffold12457_3_gene_1_1	WP_067028392.1	93.1	465	1.5e-269	937.2
Mat30_scaffold227083_1_gene_1_1	SEL86859.1	93.1	202	5.2e-110	406
Mat30_scaffold172227_1_gene_2_1	WP_056022736.1	93.3	254	6.8e-131	475.7
Mat30_scaffold7806_2_gene_1_1	WP_058736077.1	93.5	309	1.3e-171	611.3
Mat30_scaffold163911_2_gene_2_1	SFB93334.1	93.5	138	2.6e-76	293.5
Mat30_scaffold20177_2_gene_1_1	SEU35415.1	93.6	218	1.6e-117	431
Mat30_C5915681_1_gene_1_1	SFI07523.1	93.8	195	4.6e-103	382.9
Mat30_scaffold260937_1_gene_1_1	WP_012521001.1	94.1	306	2.3e-165	590.5
Mat30_scaffold2099_2_gene_1_1	WP_041854589.1	94.2	173	3.6e-99	369.8
Mat30_scaffold299496_1_gene_1_1	WP_067026912.1	94.2	483	5.9e-269	935.3
Mat30_scaffold274429_2_gene_1_1	SET80652.1	94.3	174	2.9e-93	350.1
Mat30_scaffold297819_1_gene_1_1	WP_040548014.1	95.1	144	6e-76	292.4
Mat30_scaffold8847_1_gene_1_1	WP_013665601.1	95.3	172	6.9e-95	355.5
Mat30_scaffold241540_2_gene_1_1	SFB79092.1	95.3	170	6.4e-93	349
Mat30_scaffold5197_10_gene_13_1	WP_055459698.1	95.5	375	2.3e-212	746.9
Mat30_scaffold80140_2_gene_1_1	SFC19499.1	95.5	179	6.3e-91	342.4
Mat30_scaffold5769_6_gene_3_1	WP_019404014.1	95.9	441	5.3e-248	865.5
Mat30_scaffold253640_1_gene_1_1	SEL40094.1	96	227	4.9e-125	456.1
Mat30_scaffold283477_1_gene_1_1	SFB79179.1	96	225	6.8e-127	462.2
Mat30_scaffold8749_1_gene_1_1	WP_019397695.1	96.1	384	9.2e-215	755.4
Mat30_scaffold3584_10_gene_6_1	WP_015254603.1	96.7	243	1.7e-131	477.6
Mat30_scaffold166235_1_gene_1_1	WP_067028392.1	96.8	125	8.3e-66	258.5
Mat30_scaffold299855_1_gene_3_1	WP_015253710.1	96.8	750	0	1478
Mat30_scaffold3100_4_gene_6_1	WP_013665191.1	96.9	545	0	1115.1
Mat30_scaffold286994_1_gene_3_1	SEH98836.1	97.2	251	3.3e-141	510
Mat30_scaffold1501_12_gene_1_1	WP_013666153.1	97.3	112	1.5e-61	244.2
Mat30_scaffold4879_4_gene_1_1	WP_013664713.1	97.3	257	2.2e-145	523.9
Mat30_scaffold4533_37_gene_2_1	WP_011480351.1	97.4	194	7.8e-103	382.1
Mat30_scaffold13063_1_gene_1_1	WP_013665590.1	97.4	311	1.1e-183	651.4
Mat30_scaffold87193_1_gene_2_1	WP_015254144.1	97.4	230	1.5e-124	454.5
Mat30_scaffold128603_1_gene_1_1	WP_024846349.1	97.4	191	8.1e-113	415.2
Mat30_scaffold1415_3_gene_1_1	WP_013664306.1	97.5	159	6.6e-92	345.5
Mat30_scaffold19035_3_gene_2_1	SFC58682.1	97.5	396	7e-231	808.5
Mat30_scaffold8566_1_gene_3_1	SFC34446.1	97.6	576	0	1194.1
Mat30_scaffold2789_4_gene_2_1	AGA56993.1	97.7	260	9e-147	528.5
Mat30_scaffold271837_2_gene_1_1	SEK18567.1	97.7	214	1.1e-121	444.9
Mat30_scaffold1476_4_gene_3_1	SFC19724.1	97.8	742	0	1536.2
Mat30_scaffold14435_1_gene_1_1	WP_041853730.1	97.9	706	0	1431
Mat30_scaffold5169_3_gene_2_1	WP_041854140.1	98	149	6.2e-84	318.9
Mat30_scaffold20998_1_gene_1_1	WP_028918297.1	98.1	259	2.8e-136	493.8
Mat30_scaffold250531_2_gene_1_1	WP_028068728.1	98.1	214	1.1e-118	434.9
Mat30_scaffold8566_1_gene_1_1	SFC34480.1	98.2	383	7.3e-230	805.1
Mat30_scaffold7814_1_gene_1_1	WP_013663806.1	98.3	235	4.2e-135	489.6
Mat30_scaffold10971_3_gene_2_1	WP_015253479.1	98.3	699	0	1399
Mat30_scaffold173813_1_gene_1_1	WP_013406961.1	98.3	173	3.7e-96	359.8
Mat30_scaffold283961_3_gene_2_1	SEH96741.1	98.3	239	2.5e-127	463.8
Mat30_C5961937_1_gene_1_1	WP_037532335.1	98.3	120	8.4e-64	252.7
Mat30_scaffold2657_7_gene_1_1	WP_015255956.1	98.4	182	6.4e-99	369
Mat30_scaffold3379_8_gene_1_1	WP_049794941.1	98.4	125	3.3e-62	246.5
Mat30_scaffold189952_1_gene_1_1	WP_006902428.1	98.4	185	1.6e-102	380.9
Mat30_scaffold282221_1_gene_1_1	WP_037954098.1	98.4	182	2.5e-95	357.1
Mat30_C5896127_1_gene_1_1	WP_049795151.1	98.4	184	2.1e-105	390.6
Mat30_scaffold777_3_gene_2_1	ADZ77173.1	98.5	620	0	1309.7
Mat30_scaffold292981_1_gene_1_1	SEH56069.1	98.5	269	1.4e-148	534.6
Mat30_scaffold2547_6_gene_1_1	WP_041387071.1	98.6	207	4.1e-110	406.4
Mat30_scaffold8241_7_gene_1_1	WP_015256132.1	98.6	355	4.1e-211	742.7
Mat30_scaffold8808_1_gene_2_1	WP_049795002.1	98.6	438	8.6e-243	848.2
Mat30_scaffold222636_1_gene_3_1	SFB90393.1	98.6	355	1.8e-214	753.8
Mat30_scaffold6981_1_gene_1_1	WP_013668268.1	98.7	297	1.7e-181	644
Mat30_scaffold198574_1_gene_1_1	WP_028961644.1	98.7	152	2e-77	297.4
Mat30_scaffold1136_14_gene_2_1	WP_013665864.1	98.8	253	4.3e-146	526.2
Mat30_scaffold2993_6_gene_4_1	WP_015256019.1	98.8	672	0	1387.9
Mat30_scaffold4679_2_gene_1_1	WP_015254182.1	98.8	169	2.4e-92	347.1
Mat30_scaffold7698_4_gene_3_1	WP_015256009.1	98.8	421	1.3e-259	904
Mat30_scaffold274215_2_gene_1_1	WP_028071475.1	98.8	170	1.4e-93	351.3
Mat30_scaffold291178_1_gene_1_1	WP_015253416.1	98.8	256	1.8e-155	557.4
Mat30_scaffold1460_8_gene_1_1	WP_041387855.1	98.9	185	5.7e-103	382.5
Mat30_scaffold6272_10_gene_1_1	SFC16859.1	98.9	362	5.9e-205	722.2
Mat30_scaffold7759_13_gene_4_1	WP_011478374.1	98.9	734	0	1533.9
Mat30_scaffold13898_1_gene_22_1	WP_011480066.1	98.9	280	1.7e-159	570.9
Mat30_scaffold214117_1_gene_1_1	WP_020154718.1	98.9	175	2e-94	354
Mat30_C6029240_1_gene_1_1	WP_040919074.1	98.9	181	3.8e-96	359.8
Mat30_scaffold6240_2_gene_3_1	SFC28130.1	99	497	4.2e-294	1018.8
Mat30_scaffold156624_4_gene_2_1	WP_005465146.1	99	202	1e-105	391.7
Mat30_scaffold2249_7_gene_1_1	WP_013665622.1	99.1	566	0	1165.6
Mat30_scaffold10712_1_gene_1_1	WP_013667687.1	99.1	331	9.2e-197	694.9
Mat30_scaffold13559_2_gene_7_1	WP_015255671.1	99.1	1166	0	2370.9
Mat30_scaffold161132_3_gene_6_1	SFC41660.1	99.1	649	0	1353.2
Mat30_scaffold231028_1_gene_1_1	WP_028071465.1	99.1	226	6e-131	475.7
Mat30_scaffold213_16_gene_7_1	WP_039052847.1	99.2	256	1.5e-149	537.7
Mat30_scaffold777_3_gene_1_1	WP_013663903.1	99.2	130	7.3e-73	282
Mat30_scaffold781_15_gene_1_1	WP_013665637.1	99.2	652	0	1330.9
Mat30_scaffold1325_10_gene_2_1	WP_013665907.1	99.2	256	7.2e-149	535.4
Mat30_scaffold1501_11_gene_3_1	WP_013666153.1	99.2	242	2.8e-134	486.9
Mat30_scaffold2015_4_gene_2_1	WP_013667477.1	99.2	392	2.5e-233	816.6
Mat30_scaffold3561_5_gene_10_1	ABE49461.1	99.2	359	1.9e-219	770.4
Mat30_scaffold3983_3_gene_2_1	WP_015255995.1	99.2	490	1.5e-296	1026.9
Mat30_scaffold4679_1_gene_4_1	WP_015254182.1	99.2	130	1.2e-70	274.6
Mat30_scaffold9322_3_gene_1_1	WP_015253416.1	99.2	121	4.6e-69	269.2
Mat30_scaffold157583_1_gene_1_1	WP_013663777.1	99.2	501	1.8e-305	1056.6
Mat30_scaffold229491_1_gene_1_1	WP_026243846.1	99.2	245	9.7e-135	488.4
Mat30_scaffold295383_1_gene_1_1	WP_061570102.1	99.2	241	1.6e-137	497.7
Mat30_C6033448_1_gene_1_1	WP_003886991.1	99.2	118	8.1e-63	248.4
Mat30_scaffold910_6_gene_2_1	WP_015255609.1	99.3	409	9.9e-233	814.7
Mat30_scaffold1888_32_gene_7_1	WP_013666305.1	99.3	271	1.9e-155	557.4
Mat30_scaffold5034_14_gene_2_1	WP_049795131.1	99.3	304	4.7e-182	646
Mat30_scaffold6528_4_gene_1_1	WP_013665621.1	99.3	461	4.6e-279	968.8
Mat30_scaffold7231_3_gene_15_1	SFB80989.1	99.3	612	0	1240.3
Mat30_scaffold13116_3_gene_1_1	WP_013664179.1	99.3	283	4.5e-168	599.4
Mat30_scaffold147670_3_gene_8_1	SFC39814.1	99.3	299	4.9e-165	589.3
Mat30_scaffold223245_4_gene_1_1	SFC55358.1	99.3	296	9.5e-177	628.2
Mat30_scaffold225029_3_gene_2_1	WP_067026999.1	99.3	270	4.3e-144	519.6
Mat30_scaffold258251_1_gene_1_1	WP_019521670.1	99.3	269	5.3e-158	565.8
Mat30_scaffold283728_1_gene_3_1	SFC62062.1	99.3	270	8.2e-159	568.5
Mat30_scaffold250_36_gene_5_1	WP_011478853.1	99.4	617	0	1256.1
Mat30_scaffold528_1_gene_2_1	WP_013666596.1	99.4	335	4.1e-192	679.5
Mat30_scaffold1325_35_gene_3_1	WP_013665921.1	99.4	509	2.2e-306	1059.7
Mat30_scaffold1888_19_gene_4_1	WP_013666287.1	99.4	900	0	1795.4
Mat30_scaffold2202_9_gene_3_1	WP_013665580.1	99.4	317	1.2e-174	621.3
Mat30_scaffold2998_14_gene_4_1	WP_051403689.1	99.4	322	8.1e-190	671.8
Mat30_scaffold4336_5_gene_4_1	WP_015254409.1	99.4	315	1.9e-186	660.6
Mat30_scaffold4646_6_gene_1_1	ADZ77070.1	99.4	316	3.2e-183	649.8
Mat30_scaffold9463_9_gene_2_1	SFB93334.1	99.4	334	1.2e-204	721.1
Mat30_scaffold10723_8_gene_1_1	WP_015253045.1	99.4	173	8.2e-96	358.6
Mat30_scaffold13559_3_gene_5_1	WP_015255676.1	99.4	503	0	1075.1
Mat30_scaffold20909_1_gene_7_1	WP_015254428.1	99.4	518	2e-302	1046.6
Mat30_scaffold234995_1_gene_1_1	WP_011291781.1	99.4	180	2e-100	374
Mat30_scaffold281750_4_gene_2_1	WP_005464924.1	99.4	156	4.6e-90	339.3
Mat30_scaffold283728_1_gene_14_1	SFC61762.1	99.4	336	1.4e-197	697.6
Mat30_scaffold297456_1_gene_2_1	WP_005466683.1	99.4	310	6.4e-184	652.1
Mat30_scaffold299867_1_gene_3_1	ADZ77074.1	99.4	475	1.8e-281	976.9
Mat30_C5875951_1_gene_1_1	WP_013666024.1	99.4	174	9.1e-95	355.1
Mat30_C5890987_1_gene_1_1	WP_037533923.1	99.4	181	4e-101	376.3
Mat30_scaffold678_1_gene_1_1	WP_015253410.1	99.5	213	2.6e-120	440.3
Mat30_scaffold777_1_gene_1_1	WP_013663903.1	99.5	186	1.5e-108	401
Mat30_scaffold1141_25_gene_5_1	WP_039053589.1	99.5	399	7.4e-225	788.5
Mat30_scaffold2993_7_gene_2_1	WP_015256017.1	99.5	591	0	1189.1
Mat30_scaffold3784_1_gene_1_1	WP_013664306.1	99.5	186	2.3e-104	387.1
Mat30_scaffold5034_10_gene_1_1	WP_013664098.1	99.5	208	3.4e-120	439.9
Mat30_scaffold7192_2_gene_1_1	WP_050992170.1	99.5	216	1.7e-119	437.6
Mat30_scaffold7231_3_gene_10_1	SFB81085.1	99.5	386	2.5e-238	833.2
Mat30_scaffold7323_1_gene_7_1	AME17642.1	99.5	567	0	1115.9
Mat30_scaffold14767_3_gene_2_1	WP_015253474.1	99.5	444	2.4e-248	866.7
Mat30_scaffold141874_2_gene_1_1	WP_028959800.1	99.5	219	6.1e-120	439.1
Mat30_scaffold177936_1_gene_1_1	WP_028068651.1	99.5	208	1.8e-121	444.1
Mat30_scaffold178282_2_gene_1_1	WP_028072002.1	99.5	206	1.3e-116	427.9
Mat30_scaffold227427_1_gene_1_1	WP_019525648.1	99.5	211	5.4e-118	432.6
Mat30_scaffold231885_1_gene_2_1	WP_020154798.1	99.5	189	5.2e-104	386
Mat30_scaffold281484_1_gene_1_1	WP_028071032.1	99.5	217	2.9e-130	473.4
Mat30_scaffold294949_1_gene_1_1	WP_012851007.1	99.5	218	4.3e-118	433
Mat30_C5939353_1_gene_1_1	WP_041387071.1	99.5	208	9.2e-110	405.2
Mat30_C5941275_1_gene_1_1	WP_026243639.1	99.5	202	1.1e-115	424.9
Mat30_C5978561_1_gene_1_1	WP_037534738.1	99.5	218	7.6e-123	448.7
Mat30_scaffold318_6_gene_2_1	WP_049794933.1	99.6	459	2.7e-279	969.5
Mat30_scaffold571_17_gene_1_1	WP_013666966.1	99.6	258	1.2e-143	518.1
Mat30_scaffold1445_8_gene_2_1	WP_015253906.1	99.6	282	4.1e-153	549.7
Mat30_scaffold1460_12_gene_1_1	WP_013663756.1	99.6	478	8.4e-284	984.6
Mat30_scaffold3653_1_gene_3_1	WP_013667926.1	99.6	465	1.1e-280	974.2
Mat30_scaffold3653_2_gene_1_1	WP_013667926.1	99.6	236	7.2e-135	488.8
Mat30_scaffold3653_6_gene_1_1	WP_013667925.1	99.6	488	9.5e-299	1034.2
Mat30_scaffold4072_11_gene_1_1	WP_039052913.1	99.6	492	7.3e-299	1034.6
Mat30_scaffold4352_5_gene_2_1	WP_026010260.1	99.6	272	2.4e-158	567
Mat30_scaffold4405_2_gene_5_1	WP_015256087.1	99.6	450	4.8e-281	975.3
Mat30_scaffold7634_3_gene_1_1	SFC65166.1	99.6	226	1.5e-121	444.5
Mat30_scaffold8282_2_gene_26_1	WP_011480383.1	99.6	266	6.4e-148	532.3
Mat30_scaffold9587_1_gene_2_1	WP_013663780.1	99.6	242	2.9e-139	503.4
Mat30_scaffold11513_6_gene_44_1	SFC00022.1	99.6	273	6.1e-162	578.9
Mat30_scaffold12589_2_gene_2_1	WP_013668271.1	99.6	507	0	1074.7
Mat30_scaffold14884_3_gene_1_1	WP_013663777.1	99.6	282	1.3e-159	571.2
Mat30_scaffold15549_1_gene_1_1	WP_019397721.1	99.6	272	1.1e-155	558.1
Mat30_scaffold18241_3_gene_1_1	SFC25304.1	99.6	229	9.4e-132	478.4
Mat30_scaffold20252_1_gene_1_1	WP_013667408.1	99.6	283	4.7e-173	615.9
Mat30_scaffold123878_2_gene_1_1	WP_005465023.1	99.6	255	1.5e-146	527.7
Mat30_scaffold255469_2_gene_1_1	WP_028961693.1	99.6	253	1.1e-138	501.5
Mat30_scaffold258038_1_gene_2_1	WP_061483107.1	99.6	279	2.4e-158	567
Mat30_scaffold265625_1_gene_1_1	WP_037534690.1	99.6	251	6.9e-144	518.8
Mat30_scaffold274858_1_gene_1_1	WP_051607331.1	99.6	241	1.7e-139	504.2
Mat30_scaffold287671_1_gene_1_1	WP_028071032.1	99.6	242	2.3e-136	493.8
Mat30_scaffold299064_1_gene_4_1	SFC15208.1	99.6	512	5.1e-303	1048.5
Mat30_scaffold27_4_gene_1_1	WP_013664579.1	99.7	291	2.8e-165	590.1
Mat30_scaffold270_17_gene_1_1	WP_019399147.1	99.7	347	1.2e-210	741.1
Mat30_scaffold818_3_gene_4_1	WP_052258694.1	99.7	321	2.4e-181	643.7
Mat30_scaffold1049_1_gene_4_1	WP_013664857.1	99.7	316	2.2e-187	663.7
Mat30_scaffold2740_13_gene_3_1	WP_028915491.1	99.7	310	3.7e-171	609.8
Mat30_scaffold5034_1_gene_1_1	WP_013664100.1	99.7	301	3e-178	633.3
Mat30_scaffold5034_7_gene_2_1	WP_013664098.1	99.7	334	5.6e-194	685.6
Mat30_scaffold5760_1_gene_2_1	WP_013666149.1	99.7	327	6.5e-187	662.1
Mat30_scaffold8865_10_gene_15_1	SFC21719.1	99.7	381	4.9e-226	792.3
Mat30_scaffold10293_2_gene_3_1	WP_028915241.1	99.7	339	3.2e-205	723
Mat30_scaffold13414_2_gene_1_1	SFC55132.1	99.7	345	4e-211	742.7
Mat30_scaffold15828_2_gene_1_1	WP_015253434.1	99.7	320	4.3e-191	676
Mat30_scaffold24096_2_gene_9_1	SFB93024.1	99.7	321	3.1e-197	696.4
Mat30_scaffold240493_5_gene_1_1	EIE99118.1	99.7	333	5.1e-187	662.5
Mat30_scaffold246062_1_gene_3_1	WP_005465756.1	99.7	305	7.5e-169	602.1
Mat30_scaffold255385_1_gene_3_1	WP_005463098.1	99.7	376	2.2e-218	766.9
Mat30_scaffold298293_1_gene_8_1	SFC20061.1	99.7	293	1.6e-163	584.3
Mat30_C6042404_1_gene_1_1	WP_015254006.1	99.7	293	1.8e-180	640.6
Mat30_C6042444_1_gene_1_1	WP_037034681.1	99.7	368	6.2e-210	738.8
Mat30_scaffold64_2_gene_1_1	WP_013663905.1	99.8	615	0	1286.6
Mat30_scaffold627_2_gene_1_1	WP_028914587.1	99.8	598	0	1185.2
Mat30_scaffold982_13_gene_4_1	WP_013667541.1	99.8	460	1.4e-267	930.6
Mat30_scaffold1131_2_gene_1_1	WP_013663795.1	99.8	532	0	1114
Mat30_scaffold1501_7_gene_2_1	WP_013666158.1	99.8	543	0	1099
Mat30_scaffold1501_12_gene_2_1	WP_041387402.1	99.8	546	0	1159.4
Mat30_scaffold1895_14_gene_3_1	WP_028918300.1	99.8	502	0	1092
Mat30_scaffold2202_12_gene_1_1	WP_013665580.1	99.8	454	3.6e-276	959.1
Mat30_scaffold3056_2_gene_10_1	SFB80708.1	99.8	573	0	1188.7
Mat30_scaffold3056_5_gene_22_1	SFB79771.1	99.8	650	0	1387.1
Mat30_scaffold5760_5_gene_1_1	WP_013666132.1	99.8	401	2.8e-240	839.7
Mat30_scaffold6240_4_gene_4_1	SFC27891.1	99.8	548	0	1132.9
Mat30_scaffold6339_6_gene_3_1	WP_015254271.1	99.8	540	0	1148.3
Mat30_scaffold6782_1_gene_3_1	WP_015253894.1	99.8	449	1.2e-279	970.7
Mat30_scaffold7015_8_gene_4_1	WP_013667239.1	99.8	414	1.5e-244	854
Mat30_scaffold7231_3_gene_6_1	SFB81166.1	99.8	907	0	1895.6
Mat30_scaffold8566_1_gene_4_1	SFC34432.1	99.8	492	1.9e-278	966.8
Mat30_scaffold11062_3_gene_1_1	WP_013663774.1	99.8	421	4.2e-255	889
Mat30_scaffold13282_1_gene_10_1	SFB79488.1	99.8	640	0	1328.5
Mat30_scaffold13559_3_gene_6_1	WP_015255677.1	99.8	445	1.7e-254	887.1
Mat30_scaffold152974_2_gene_1_1	SFB79179.1	99.8	518	0	1070.5
Mat30_scaffold237601_1_gene_1_1	SFB77634.1	99.8	437	1.6e-257	897.1
Mat30_scaffold237601_2_gene_12_1	SFB77341.1	99.8	569	0	1128.2
Mat30_scaffold260742_1_gene_1_1	AGA57343.1	99.8	418	1.3e-248	867.5
Mat30_scaffold147670_3_gene_7_1	SFC39838.1	99.9	781	0	1552.3
Mat30_scaffold12_5_gene_1_1	WP_013665846.1	100	199	6.9e-115	422.2
Mat30_scaffold64_18_gene_2_1	WP_013663908.1	100	539	0	1145.6
Mat30_scaffold112_30_gene_1_1	WP_013666219.1	100	355	1.3e-209	737.6
Mat30_scaffold124_10_gene_2_1	WP_019399362.1	100	332	1.1e-184	654.8
Mat30_scaffold294_6_gene_1_1	WP_052835831.1	100	622	0	1244.2
Mat30_scaffold318_2_gene_1_1	WP_013663784.1	100	177	1.2e-94	354.8
Mat30_scaffold365_10_gene_3_1	WP_039054410.1	100	341	3e-198	699.9
Mat30_scaffold380_7_gene_2_1	WP_013665578.1	100	517	4.8e-301	1042
Mat30_scaffold605_2_gene_2_1	WP_019399019.1	100	177	3.9e-101	376.3
Mat30_scaffold605_3_gene_1_1	WP_028915162.1	100	132	2e-70	273.9
Mat30_scaffold910_8_gene_5_1	WP_015255604.1	100	334	3.4e-199	703
Mat30_scaffold910_10_gene_1_1	WP_015255602.1	100	386	6.5e-234	818.5
Mat30_scaffold982_13_gene_2_1	WP_013667539.1	100	528	0	1094
Mat30_scaffold1325_35_gene_6_1	WP_013665924.1	100	249	3.3e-146	526.6
Mat30_scaffold1415_2_gene_1_1	WP_013664306.1	100	331	4.3e-202	712.6
Mat30_scaffold1501_13_gene_1_1	WP_013666151.1	100	193	9.4e-109	401.7
Mat30_scaffold1679_8_gene_1_1	ADK73591.1	100	232	9.5e-132	478.4
Mat30_scaffold1892_4_gene_9_1	WP_039053939.1	100	625	0	1271.9
Mat30_scaffold1895_3_gene_1_1	WP_013533710.1	100	366	1.4e-209	737.6
Mat30_scaffold2009_6_gene_1_1	WP_013667519.1	100	234	1.7e-141	510.8
Mat30_scaffold2010_13_gene_2_1	WP_041854312.1	100	348	4.1e-203	716.1
Mat30_scaffold2042_11_gene_4_1	WP_013668250.1	100	147	7.2e-85	322
Mat30_scaffold2046_18_gene_1_1	WP_013665039.1	100	339	4.5e-199	702.6
Mat30_scaffold2934_36_gene_4_1	WP_013665928.1	100	365	2.3e-220	773.5
Mat30_scaffold2960_4_gene_3_1	WP_015254576.1	100	156	2.9e-84	320.1
Mat30_scaffold2993_8_gene_1_1	WP_015256016.1	100	280	1.8e-164	587.4
Mat30_scaffold3036_2_gene_3_1	WP_013667728.1	100	359	5.6e-216	758.8
Mat30_scaffold3056_2_gene_3_1	SFB80823.1	100	426	1.5e-255	890.6
Mat30_scaffold3056_2_gene_5_1	SFB80788.1	100	232	1.1e-135	491.5
Mat30_scaffold3379_7_gene_1_1	ADZ77236.1	100	547	0	1136.7
Mat30_scaffold3754_4_gene_3_1	WP_048811729.1	100	415	2.4e-234	820.1
Mat30_scaffold3792_15_gene_4_1	WP_039054457.1	100	275	4.4e-152	546.2
Mat30_scaffold3983_3_gene_1_1	WP_015255994.1	100	319	3.7e-195	689.5
Mat30_scaffold4879_1_gene_1_1	WP_013664713.1	100	246	3.5e-148	533.1
Mat30_scaffold5060_2_gene_2_1	WP_013667200.1	100	206	4.5e-125	456.1
Mat30_scaffold5683_10_gene_5_1	WP_013665361.1	100	315	5e-192	679.1
Mat30_scaffold5760_1_gene_3_1	WP_013666148.1	100	210	2.5e-115	423.7
Mat30_scaffold5915_2_gene_1_1	WP_013665591.1	100	388	2.6e-235	823.2
Mat30_scaffold6240_2_gene_5_1	SFC28085.1	100	592	0	1217.2
Mat30_scaffold6240_2_gene_6_1	SFC28063.1	100	314	8e-182	645.2
Mat30_scaffold6240_2_gene_7_1	SFC28042.1	100	546	0	1178.7
Mat30_scaffold6240_2_gene_8_1	SFC28027.1	100	326	8e-193	681.8
Mat30_scaffold6240_4_gene_1_1	SFC27957.1	100	666	0	1411
Mat30_scaffold6240_4_gene_3_1	SFC27915.1	100	235	7.6e-137	495.4
Mat30_scaffold6240_4_gene_5_1	SFC27869.1	100	641	0	1340.5
Mat30_scaffold6878_4_gene_4_1	WP_013663951.1	100	205	8.7e-113	415.2
Mat30_scaffold6880_5_gene_1_1	WP_013665585.1	100	299	1.1e-175	624.8
Mat30_scaffold7070_5_gene_4_1	WP_039052819.1	100	246	1.4e-144	521.2
Mat30_scaffold7231_3_gene_9_1	SFB81116.1	100	401	2.7e-243	849.7
Mat30_scaffold7231_3_gene_11_1	SFB81070.1	100	607	0	1271.9
Mat30_scaffold7231_5_gene_1_1	SFB80989.1	100	375	8.5e-223	781.6
Mat30_scaffold7814_8_gene_1_1	WP_041387869.1	100	396	3.2e-236	826.2
Mat30_scaffold8245_4_gene_3_1	WP_013664244.1	100	372	1.5e-224	787.3
Mat30_scaffold8297_3_gene_1_1	WP_013664224.1	100	307	7.3e-180	638.6
Mat30_scaffold8865_8_gene_1_1	SFC22271.1	100	443	2.6e-271	943
Mat30_scaffold9044_3_gene_1_1	WP_037034180.1	100	245	2e-132	480.7
Mat30_scaffold9587_1_gene_3_1	WP_013663779.1	100	315	1e-192	681.4
Mat30_scaffold10030_4_gene_1_1	SFB78020.1	100	304	4.8e-176	625.9
Mat30_scaffold10553_4_gene_1_1	WP_013666016.1	100	125	1.4e-65	257.7
Mat30_scaffold10968_1_gene_1_1	WP_037034681.1	100	163	1.5e-83	317.8
Mat30_scaffold11513_6_gene_24_1	SFC00492.1	100	585	0	1138.6
Mat30_scaffold12012_1_gene_1_1	SFC15106.1	100	461	2.1e-276	959.9
Mat30_scaffold12012_2_gene_2_1	SFC15080.1	100	680	0	1416.4
Mat30_scaffold12012_2_gene_5_1	SFC15002.1	100	575	0	1177.2
Mat30_scaffold12012_4_gene_2_1	SFC14843.1	100	712	0	1496.1
Mat30_scaffold12242_5_gene_9_1	WP_041853761.1	100	503	3.7e-306	1058.9
Mat30_scaffold12327_1_gene_2_1	AGA59424.1	100	202	2.4e-123	450.3
Mat30_scaffold13282_1_gene_5_1	SFB79622.1	100	387	1.6e-232	813.9
Mat30_scaffold13282_1_gene_9_1	SFB79544.1	100	271	7.1e-163	582
Mat30_scaffold13282_3_gene_1_1	SFB79471.1	100	427	1.2e-257	897.5
Mat30_scaffold13559_3_gene_4_1	WP_015255675.1	100	594	0	1271.1
Mat30_scaffold13957_1_gene_2_1	WP_013665926.1	100	274	2.6e-160	573.5
Mat30_scaffold13965_1_gene_2_1	SFC55166.1	100	181	7.2e-103	382.1
Mat30_scaffold13965_2_gene_1_1	SFC55166.1	100	166	5.8e-91	342.4
Mat30_scaffold15677_1_gene_5_1	WP_028915074.1	100	365	1.8e-212	747.3
Mat30_scaffold20484_4_gene_2_1	WP_005461588.1	100	407	1.5e-244	854
Mat30_scaffold84512_2_gene_2_1	SFC15379.1	100	536	0	1107.8
Mat30_scaffold84512_3_gene_1_1	SFC15510.1	100	522	0	1069.7
Mat30_scaffold110226_3_gene_1_1	WP_026243904.1	100	177	3.8e-96	359.8
Mat30_scaffold125156_1_gene_1_1	WP_013408710.1	100	199	6.3e-116	425.6
Mat30_scaffold127462_2_gene_1_1	SFS72530.1	100	194	6.8e-107	395.6
Mat30_scaffold145327_1_gene_1_1	SFC84076.1	100	303	9.4e-173	615.1
Mat30_scaffold147670_4_gene_12_1	SFC39503.1	100	350	6.1e-207	728.8
Mat30_scaffold152395_1_gene_1_1	WP_028960339.1	100	223	4.8e-133	482.6
Mat30_scaffold170834_7_gene_10_1	SFC28274.1	100	475	1.3e-284	987.3
Mat30_scaffold170834_7_gene_11_1	SFC28256.1	100	395	1.2e-235	824.3
Mat30_scaffold172875_2_gene_1_1	WP_020156857.1	100	135	2.9e-72	280
Mat30_scaffold178017_1_gene_1_1	WP_013663786.1	100	255	2e-146	527.3
Mat30_scaffold183574_1_gene_2_1	WP_015253442.1	100	259	1.1e-152	548.1
Mat30_scaffold188079_1_gene_2_1	WP_005461016.1	100	377	4.9e-210	739.2
Mat30_scaffold192841_2_gene_1_1	WP_012854576.1	100	203	4.6e-114	419.5
Mat30_scaffold199840_2_gene_1_1	WP_028961034.1	100	135	1.4e-74	287.7
Mat30_scaffold201629_1_gene_1_1	SFB79179.1	100	190	1.6e-108	401
Mat30_scaffold202381_1_gene_1_1	WP_051607308.1	100	213	1.6e-125	457.6
Mat30_scaffold204611_4_gene_1_1	WP_028959058.1	100	167	3.1e-92	346.7
Mat30_scaffold213975_2_gene_1_1	SFB90590.1	100	204	3.8e-124	453
Mat30_scaffold216975_1_gene_1_1	WP_005464631.1	100	178	5.3e-98	365.9
Mat30_scaffold222517_1_gene_1_1	WP_012855073.1	100	234	1.7e-136	494.2
Mat30_scaffold223245_1_gene_2_1	SFC55340.1	100	616	0	1268.8
Mat30_scaffold232442_2_gene_2_1	SFC34409.1	100	207	2.6e-112	413.7
Mat30_scaffold232806_2_gene_1_1	WP_003889057.1	100	304	1.2e-166	594.7
Mat30_scaffold241850_1_gene_2_1	WP_005466541.1	100	203	2.8e-111	410.2
Mat30_scaffold255140_2_gene_3_1	SEH68105.1	100	204	2.6e-117	430.3
Mat30_scaffold260679_3_gene_1_1	WP_051036180.1	100	124	5.2e-68	265.8
Mat30_scaffold264504_1_gene_1_1	WP_019523322.1	100	218	8.4e-130	471.9
Mat30_scaffold266086_1_gene_2_1	WP_013533724.1	100	349	2.7e-199	703.4
Mat30_scaffold266736_1_gene_1_1	WP_013410275.1	100	190	5.1e-99	369.4
Mat30_scaffold268429_1_gene_1_1	WP_028071920.1	100	169	1.4e-92	347.8
Mat30_scaffold271646_1_gene_1_1	WP_040919359.1	100	307	9.8e-164	585.1
Mat30_scaffold274972_2_gene_1_1	WP_005467104.1	100	314	1.7e-171	610.9
Mat30_scaffold277483_2_gene_1_1	WP_005465192.1	100	220	1.3e-122	448
Mat30_scaffold279182_1_gene_1_1	WP_012851583.1	100	200	1.5e-112	414.5
Mat30_scaffold279305_1_gene_1_1	WP_028070657.1	100	150	3.4e-82	313.2
Mat30_scaffold279386_1_gene_4_1	SFB82309.1	100	395	1.6e-235	823.9
Mat30_scaffold280584_2_gene_1_1	EIE97690.1	100	308	8.6e-173	615.1
Mat30_scaffold281352_2_gene_1_1	WP_012855073.1	100	164	4.6e-96	359.4
Mat30_scaffold287352_2_gene_2_1	SEH65607.1	100	199	3.8e-113	416.4
Mat30_scaffold289976_1_gene_1_1	WP_015253418.1	100	234	1.5e-137	497.7
Mat30_scaffold290534_1_gene_1_1	EID12361.1	100	161	9.7e-83	315.1
Mat30_scaffold290612_1_gene_3_1	WP_005465018.1	100	402	3.9e-242	845.9
Mat30_scaffold291897_1_gene_1_1	WP_005463276.1	100	563	0	1178.3
Mat30_scaffold293829_1_gene_1_1	WP_005465873.1	100	342	1.7e-206	727.2
Mat30_scaffold294914_1_gene_1_1	WP_037534726.1	100	286	2.7e-168	600.1
Mat30_scaffold295443_1_gene_2_1	WP_005465239.1	100	199	1.2e-106	394.8
Mat30_scaffold296269_2_gene_1_1	WP_037534331.1	100	176	3.3e-100	373.2
Mat30_scaffold296941_1_gene_1_1	WP_028069736.1	100	335	1.3e-201	711.1
Mat30_scaffold297575_1_gene_1_1	SEH55232.1	100	177	4.3e-100	372.9
Mat30_scaffold299218_1_gene_4_1	SFC47355.1	100	333	2.1e-193	683.7
Mat30_scaffold299566_1_gene_3_1	WP_005461449.1	100	318	6.6e-176	625.5
Mat30_scaffold299609_1_gene_2_1	SFC15326.1	100	318	1.2e-190	674.5
Mat30_scaffold299867_1_gene_1_1	WP_013663805.1	100	455	4e-267	929.1
Mat30_C5864883_1_gene_1_1	WP_019527523.1	100	169	1.9e-89	337.4
Mat30_C5865705_1_gene_1_1	WP_061569334.1	100	169	7e-100	372.1
Mat30_C5869975_1_gene_1_1	WP_026243875.1	100	171	3.2e-100	373.2
Mat30_C5890931_1_gene_1_1	WP_053555483.1	100	181	9.5e-103	381.7
Mat30_C5891355_1_gene_1_1	WP_028961027.1	100	161	6.2e-93	349
Mat30_C5891617_1_gene_1_1	AMO61443.1	100	181	2e-100	374
Mat30_C5906501_1_gene_1_1	KYD22702.1	100	190	2.9e-102	380.2
Mat30_C5933397_1_gene_1_1	WP_013667690.1	100	206	2.6e-117	430.3
Mat30_C5947601_1_gene_1_1	WP_012855260.1	100	181	9.2e-98	365.2
Mat30_C5957305_1_gene_1_1	WP_049794921.1	100	210	9.2e-118	431.8
Mat30_C5980443_1_gene_1_1	WP_019521477.1	100	248	2e-143	517.3
Mat30_C5992689_1_gene_2_1	SFC34480.1	100	190	4.6e-116	426
Mat30_C5996171_1_gene_1_1	WP_049795151.1	100	269	6.6e-153	548.9
Mat30_C5999093_1_gene_1_1	SFC15285.1	100	273	2.1e-162	580.5
Mat30_C5999739_1_gene_1_1	WP_005466666.1	100	274	1.2e-152	548.1
Mat30_C6002114_1_gene_1_1	WP_013668250.1	100	182	5.8e-108	399.1
Mat30_C6062622_1_gene_3_1	WP_019397408.1	100	213	3.3e-115	423.3
Mat30_C6071496_1_gene_1_1	ADZ79034.1	100	411	1.9e-247	863.6
Mat30_C6088416_1_gene_4_1	WP_028915794.1	100	250	2.7e-140	506.9
Mat30_C6099252_1_gene_3_1	WP_028915432.1	100	202	1.3e-108	401.4
Mat30_C6107916_1_gene_3_1	WP_028915823.1	100	321	3.8e-195	689.5
Mat30_C6107916_1_gene_4_1	WP_051403779.1	100	325	8.8e-201	708.4

## Sheet: CAZy DIAMOND result
Query	Match	Identity	Length	E-value	Bitscore
scaffold293361_1_gene_1_1	AJY87077.1	20	661	8e-32	140
scaffold12218_5_gene_1_1	ALJ62064.1	21	378	7e-10	66.2
scaffold696_4_gene_31_1	AJY87077.1	22	731	6e-25
scaffold174069_1_gene_57_1	AJY87077.1	22	719	8e-25	117
C5966405_1_gene_1_1	ALL05522.1	22	233	1e-10	67.8
scaffold3792_15_gene_4_1	ALJ62047.	22	275	1e-08	61.6
scaffold6747_7_gene_1_1	CBW27652.1	22	295	9e-07	55.5
scaffold63_4_gene_19_1	ADW69716.1	22	215	2e-06	53.5
scaffold3010_5_gene_19_1	ALJ62064.1	23	382	2e-12	74.3
scaffold3354_31_gene_66_1	ALJ62047.1	23	254	2e-10	67.4
scaffold1776_1_gene_2_1	ALJ62064.1	23	393	1e-09	65.9
scaffold241641_3_gene_1_1	ALJ62047.1	23	246	9e-09	61.6
scaffold11612_3_gene_3_1	ALJ62064.1	23	399	1e-08	62
scaffold5298_1_gene_3_1	CEK12281.1	23	312	1e-07	58.5
scaffold3587_17_gene_13_1	CAD76328.1	23	699	1e-06	56.6
scaffold2097_2_gene_1_1	ALJ62064.1	23	407	3e-06	54.3
scaffold3895_2_gene_71_1	ALJ62047.	23	253	3e-06	53.5
scaffold12437_1_gene_31_1	AJY87077.1|GH43	23.5	642	1.1e-37	160.6
scaffold289799_1_gene_1_1	ACA88223.1|CE1	23.9	134	0.00086	46.6
scaffold2036_6_gene_10_1	AIE84869.1	24	504	9e-21	103
scaffold16459_3_gene_11_1	CDM84872.1	24	272	5e-11	69
scaffold1148_3_gene_99_1	ALA96323.1	24	281	9e-11	68.6
C6073841_1_gene_1_1	ALJ62047.	24	285	3e-09	63.5
scaffold147670_3_gene_8_1	CBK63302.1	24	299	1e-08	61.6
scaffold281629_1_gene_1_1	CEK12281.1	24	190	1e-08	60.1
scaffold294629_1_gene_1_1	AAM25001.1	24	246	2e-08
scaffold299322_1_gene_4_1	ALJ62047.1	24	291	7e-08	58.9
scaffold11513_6_gene_24_1	AHW61498.1	24	585	2e-06	55.5
scaffold248446_2_gene_2_1	AHG18766.1	24	438	4e-06	54.3
scaffold8511_2_gene_5_1	AFL77898.1|GH18	24.1	245	2e-05	52.8
scaffold6128_2_gene_2_1	AHG92466.1|GH33	24.4	349	2.1e-12	76.6
scaffold9953_3_gene_2_1	ADQ05452.1|GH127	24.4	258	8.9e-11	70.9
scaffold191093_4_gene_1_1	AHG92466.1|GH33	24.7	166	1.2e-05	53.1
scaffold6272_10_gene_1_1	AIZ42355.1|CBM13	24.8	355	1.8e-22	109
scaffold152974_1_gene_2_1	AJY87077.1	25	710	4e-35	150
scaffold17258_3_gene_231_1	AJY87077.	25	727	2e-26	122
scaffold288500_1_gene_1_1	AJY87077.1	25	323	6e-20	99.4
scaffold2097_2_gene_2_1	CDN32863.1	25	377	3e-17	90.9
scaffold257222_3_gene_1_1	AHG92466.1	25	364	3e-12	74.3
scaffold81_17_gene_3_1	AHG92466.1	25	1093	5e-09	65.5
scaffold161156_2_gene_2_1	ACU04761.1	25	379	1e-07	92
scaffold1622_6_gene_2_1	AFE07676.1	25	141	2e-07	55.1
scaffold1431_14_gene_8_1	AJY30023.1	25	401	3e-07	57.8
scaffold3103_5_gene_1_1	ALJ62047.1	25	204	5e-06	52
C6004244_1_gene_1_1	ALJ62047.1	25	240	1e-05	51.2
scaffold15119_2_gene_3_1	AEK35596.1|CE1	25.1	199	2e-08	62
scaffold11546_11_gene_3_1	AHF14771.1|CE1	25.2	159	5e-07	57.4
scaffold287780_1_gene_1_1	ADU29314.1|GH2	25.2	449	5.3e-28	128.3
C5960735_1_gene_1_1	ACT60144.1|GH97	25.3	249	3.8e-10	67.4
scaffold4217_3_gene_15_1	ALJ62047.1|GH28	25.9	266	2.7e-12	74.7
scaffold2396_14_gene_5_1	AJY87077.1	26	684	8e-35	150
scaffold6289_4_gene_10_1	ALJ62047.1	26	434	6e-14	80.1
scaffold104579_2_gene_1_1	CEK12281.1	26	201	1e-08	60.5
scaffold266736_1_gene_1_1	CCA14548.1	26	190	1e-07	57.4
scaffold197761_1_gene_5_1	AIS01474.1	26	435	4e-07	55.8
scaffold1377_1_gene_170_1	ANM31351.1	26	483	6e-07	57
scaffold1792_2_gene_7_1	CCA14548.1	26	332	7e-07	56.2
scaffold6306_1_gene_1_1	CEK12281.1	26	199	7e-06	51.6
C5953895_1_gene_1_1	CAB88148.1	26	217	7e-06	51.6
scaffold4805_1_gene_41_1	CBG67781.1	26	418	8e-06	53.1
scaffold52_2_gene_3_1	AHV97702.1	26	243	1e-05	51.2
scaffold232442_2_gene_2_1	AFD05818.1	26	207	1e-05	50.8
scaffold605_2_gene_2_1	CBH50342.1|CE1	26.1	153	6.2e-08	59.7
scaffold584_2_gene_1_1	AHG92466.1|GH33	26.2	347	2.9e-15	86.7
scaffold151816_1_gene_1_1	CAZ98808.1|CE1	26.3	152	0.00079	46.6
scaffold5164_2_gene_6_1	ALJ62047.1|GH28	26.6	271	2.3e-14	81.6
scaffold270902_2_gene_2_1	CCA14548.1|GT2	26.6	301	8.8e-12	73.2
scaffold1148_5_gene_14_1	ACU07969.1|CE0	26.7	105	0.00053	47
scaffold1148_13_gene_83_1	AHG92466.1|GH33	26.8	97	4.2e-05	51.6
scaffold2571_1_gene_2_1	AJY87077.1	27	740	3e-40	168
scaffold27_4_gene_1_1	CEK12281.1	27	291	1e-17	91.7
scaffold8180_1_gene_1_1	AHG92466.	27	1073	3e-13	79.3
scaffold255140_2_gene_3_1	AJY87077.1	27	204	9e-11	67.8
scaffold19035_3_gene_2_1	ALJ62064.1	27	404	3e-10	67.4
scaffold2031_5_gene_7_1	AEA27052.1	27	284	2e-08	60.8
scaffold1136_14_gene_2_1	ALJ62047.1	27	253	5e-07	55.8
scaffold6747_6_gene_3_1	CCH00258.1	27	213	2e-06	53.5
C6042388_1_gene_1_1	ALJ62047.1	27	228	2e-06	53.9
scaffold196221_2_gene_2_1	ALJ62047.1	27	183	4e-06	51.6
scaffold294991_1_gene_1_1	ABZ96756.1	27	247	5e-06	52.8
scaffold10030_4_gene_1_1	AJE83529.1	27	304	1e-05	51.6
scaffold22127_1_gene_3_1	AHH97713.1|CBM2	27.1	339	9.1e-12	73.9
scaffold1445_8_gene_2_1	ANH39239.1|GT1	27.2	250	1.3e-07	59.3
scaffold232395_2_gene_2_1	AJG98280.1|GH42	27.4	113	7.1e-05	50.8
scaffold2601_9_gene_27_1	AGA57832.1|CE7	27.5	131	8.6e-05	50.8
scaffold1148_2_gene_395_1	AJE85932.1|CE1	27.8	169	4.7e-09	63.9
scaffold3095_5_gene_1_1	ADH67744.1|CBM6	27.8	209	1.9e-09	65.1
scaffold10437_2_gene_3_1	SBT45770.1|CBM13	27.8	198	1.7e-10	68.6
scaffold2021_8_gene_1_1	AJY87077.1	28	431	2e-27	124
scaffold212192_2_gene_4_1	CDM84872.1	28	279	5e-26	119
scaffold258038_1_gene_2_1	CDM84872.1	28	279	5e-26	119
scaffold237249_2_gene_1_1	AHG92466.1	28	259	9e-18	91.7
scaffold10071_4_gene_6_1	BAG17942.1	28	212	2e-10	66.6
scaffold92126_2_gene_1_1	ADY54253.1	28	173	2e-10	65.9
C6064336_1_gene_1_1	AAM25001.1	28	240	1e-09	64.3
scaffold236300_2_gene_1_1	AFK06814.1	28	268	1e-08	61.6
scaffold11925_2_gene_2_1	ANJ10373.1	28	246	3e-08	60.1
scaffold283961_3_gene_2_1	ALJ62047.1	28	239	3e-08	59.7
scaffold2789_4_gene_2_1	AEA27052.1	28	20	3e-07	56.6
scaffold939_5_gene_3_1	AJD23148.1	28	308	1e-06	55.5
scaffold177780_1_gene_3_1	ALJ62047.	28	233	5e-06	52.4
scaffold291724_1_gene_1_1	AHG92466.1	28	171	5e-06	51.2
scaffold2501_2_gene_9_1	CCA14548.1	28	108	7e-06	50.1
scaffold12769_3_gene_2_1	AIC32940.1	28	373	8e-06	55.8
scaffold20574_1_gene_2_1	AMJ95712.1	28	379	9e-06	52.6
scaffold175032_2_gene_4_1	ACU04761.1|CBM32	28.8	365	9.1e-27	123.2
scaffold3754_4_gene_3_1	AHG92466.1|GH33	28.9	266	2.2e-27	125.6
C5938765_1_gene_1_1	AIJ12128.1|CBM6	29	183	4.9e-11	70.1
scaffold7015_8_gene_4_1	CAD71725.1	29	414	9e-21	102
scaffold293446_1_gene_2_1	AFZ68000.1	29	214	8e-17	87.8
scaffold1148_2_gene_238_1	CEK12281.1	29	272	2e-15	84.3
scaffold296697_2_gene_1_1	ADL42943.1	29	915	2e-14	83.2
scaffold143780_1_gene_10_1	CUM37404.1	29	251	3e-12	73.2
scaffold11926_3_gene_2_1	ALU97171.1	29	236	1e-11	70.9
scaffold299757_1_gene_3_1	ADH67744.1	29	241	2e-09	63.9
scaffold246833_2_gene_2_1	ALJ62047.1	29	237	5e-09	62.4
scaffold234995_1_gene_1_1	CDM84872.1	29	180	6e-09	61.2
scaffold172875_2_gene_1_1	ALJ62047.1	29	135	2e-08	58.5
scaffold2378_1_gene_1_1	ALJ62047.1	29	262	2e-07	57
scaffold3974_3_gene_1_1	CCA14548.1	29	323	4e-07	56.6
scaffold297644_1_gene_6_1	ADH67744.1|CBM6	29.1	213	3.3e-09	64.3
scaffold1646_19_gene_3_1	ANJ07373.1|CBM13	29.2	178	8.2e-10	66.2
scaffold316_10_gene_2_1	ALJ76844.1|CE0|3.1.1.73	29.3	116	2e-05	52.8
scaffold3010_5_gene_18_1	CEA15336.1|CBM32	29.4	136	4.6e-06	54.7
scaffold13559_3_gene_4_1	AEV83901.1|CBM13	29.4	540	2e-58	229.2
scaffold1151_8_gene_4_1	ALC18819.1|CBM35	29.6	159	0.00019	50.8
scaffold295406_1_gene_1_1	AET60089.1|GH43	29.7	165	2.5e-09	64.3
scaffold2638_1_gene_11_1	AFE07676.1|CE0	29.8	225	6.3e-20	100.1
scaffold6096_1_gene_6_1	AEN13532.1|CBM6	29.8	191	1.4e-10	68.6
scaffold161530_1_gene_1_1	CBG74899.1|CBM13	30	207	6.5e-12	73.2
scaffold218756_2_gene_1_1	CDT08669.1|CE1	30	160	2.5e-09	64.3
scaffold18864_1_gene_2_1	AJY87077.1	30	435	1e-39	165
scaffold12769_6_gene_5_1	ACU04761.1	30	348	4e-36	153
scaffold11274_7_gene_4_1	ACU04761.1	30	391	9e-25	115
scaffold7070_5_gene_4_1	CAD71725.	30	246	1e-20	100
scaffold2116_2_gene_11_1	CAD71725.1	30	427	2e-18	95.1
C6041426_1_gene_1_1	AKT37354.	30	364	2e-17	91.3
scaffold6096_2_gene_1_1	BAG17942.1	30	214	3e-16	85.9
scaffold178863_3_gene_2_1	CEK12281.	30	273	4e-16	86.3
scaffold5749_3_gene_6_1	ADW07587.1	30	279	2e-14	80.9
C6115752_1_gene_11_1	CBK63300.1	30	508	1e-13	79.3
scaffold157658_1_gene_1_1	AJY87077.1	30	235	6e-12	72
C6116188_1_gene_1_1	ADY51045.	30	998	3e-09	66.2
scaffold571_17_gene_1_1	ALJ62047.1	30	258	1e-08	60.5
scaffold223720_2_gene_2_1	ADE77373.1	30	401	1e-08	62.4
scaffold225029_3_gene_2_1	AFC31647.1	30	270	3e-07	56.6
scaffold11481_6_gene_3_1	AGA28338.1	30	221	2e-06	53.5
scaffold3898_4_gene_2_1	AGT88493.1	30	321	3e-06	53.9
scaffold14759_2_gene_13_1	AII51353.1|CE1	30.2	354	2.8e-37	158.3
scaffold187663_1_gene_3_1	CAJ61928.1|CE1	30.2	129	6.1e-05	50.4
scaffold299878_1_gene_267_1	AFK02379.1|CE0	30.2	298	5.9e-31	137.1
scaffold528_1_gene_2_1	ANN97198.1|CE4	30.3	109	0.00016	49.3
scaffold2971_18_gene_7_1	ABS67213.1|CE1	30.4	273	2.2e-21	105.1
scaffold365_10_gene_3_1	ALJ40423.1|CBM32	30.5	256	1.8e-19	99
C5928165_1_gene_2_1	BAU04223.1|CE16	30.5	128	1.3e-09	65.1
scaffold148439_1_gene_6_1	AFY92151.1|GH2	30.7	752	3.9e-104	381.3
scaffold52_10_gene_33_1	AHF89202.1|GH51	30.8	221	1e-12	77
scaffold3549_4_gene_5_1	AHG92466.1|GH33	30.8	234	7.6e-23	110.5
scaffold10764_1_gene_13_1	BAK39698.1|CBM13	30.8	120	3e-08	62
C6069686_1_gene_1_1	AHG92466.1|GH33	30.8	159	1.9e-13	78.6
scaffold2300_6_gene_2_1	ACR12533.1|CE0	30.9	165	7.1e-08	60.8
scaffold4944_6_gene_12_1	AHG92466.1|GH33	30.9	265	1.1e-29	133.3
scaffold292949_1_gene_1_1	CAN97008.1|PL1	31	313	1.4e-24	116.3
scaffold982_13_gene_4_1	AGA76691.1	31	460	6e-50	199
scaffold3342_5_gene_1_1	CAD71725.1	31	421	4e-21	103
scaffold1148_2_gene_386_1	AHG92466.1	31	987	8e-13	77.8
scaffold297456_1_gene_2_1	AGT88493.1	31	310	2e-09	64.3
scaffold231566_1_gene_1_1	AGT88493.	31	211	1e-07	57.8
scaffold1148_2_gene_221_1	AGT88493.1	31	331	5e-07	56.6
scaffold1148_3_gene_95_1	AKV85252.1	31	578	7e-07	57
scaffold299878_1_gene_275_1	AIZ42258.1	31	222	2e-06	53.9
scaffold121490_2_gene_1_1	ACB75524.	31	341	4e-06	53.5
C5907083_1_gene_1_1	ABQ35324.1	31	175	4e-06	51.6
scaffold5441_8_gene_4_1	ALJ62047.1	31	318	7e-06	52.8
scaffold210974_1_gene_5_1	AFY92151.1|GH2	31.3	689	3.2e-100	368.2
scaffold278288_1_gene_1_1	AHG92466.1|GH33	31.3	147	3.7e-13	77.8
C5988861_1_gene_1_1	ALG10692.1|CE1	31.4	153	7e-05	50.1
scaffold19668_1_gene_1_1	AHG92466.1|GH33	31.5	197	4.6e-19	97.1
scaffold266417_1_gene_1_1	AHG92466.1|GH33	31.6	269	5.2e-32	141
scaffold248204_2_gene_1_1	ACP87450.1|GH10	31.7	284	2e-37	158.3
scaffold7752_2_gene_5_1	AGJ58442.1|CBM6	31.9	185	1.2e-12	75.5
scaffold263718_1_gene_1_1	AJP00905.1|CBM13	31.9	163	3.3e-11	71.2
scaffold1190_5_gene_1_1	ANB10238.1|CBM13	32	203	2.5e-14	82.8
scaffold6655_5_gene_1_1	AMJ67896.1|CBM61	32	75	0.00046	47.8
scaffold170106_1_gene_2_1	CAD71725.1	32	378	7e-15	82.8
scaffold899_16_gene_9_1	AEN13532.1	32	247	4e-14	79.7
scaffold244433_2_gene_1_1	AHG92466.1	32	262	8e-13	75.1
scaffold2139_1_gene_19_1	AEN13532.1	32	245	5e-12	72
scaffold210906_1_gene_2_1	ALJ62047.1	32	166	1e-08	59.7
scaffold273161_1_gene_2_1	ALJ62047.1	32	275	4e-08	59.7
scaffold5686_1_gene_2_1	AII65155.1	32	208	2e-07	56.6
C6043434_1_gene_1_1	HJ97421.1	32	371	2e-06	51.2
scaffold291589_1_gene_1_1	ALJ59563.1|GH28	32.1	265	8.1e-30	132.9
scaffold8505_3_gene_5_1	AFZ69433.1|CBM32	32.5	456	7e-45	183.7
C6114180_1_gene_6_1	AGZ41389.1|CBM35	32.5	194	2.6e-15	85.1
C5893889_1_gene_1_1	AHA29853.1|PL9	32.6	138	7.6e-09	62.4
scaffold112_30_gene_1_1	ANB10238.1|CBM13	32.7	202	1.1e-14	83.2
scaffold5769_6_gene_3_1	AHG92466.1|GH33	32.7	248	3.9e-27	124.8
scaffold337_5_gene_5_1	AFP39845.1|CE1	32.8	268	8.7e-30	133.3
scaffold235482_1_gene_2_1	ACV08054.1|CBM61	32.8	119	3.8e-09	63.2
C5880445_1_gene_1_1	AKD54664.1|CE1	33	176	3.5e-19	97.1
scaffold247_2_gene_78_1	CBK65129.1	33	319	3e-42	173
scaffold4330_18_gene_3_1	CAD71725.1	33	442	1e-22	108
scaffold640_4_gene_10_1	AIJ25405.1	33	233	3e-21	102
scaffold75726_1_gene_2_1	CAD71725.1	33	254	2e-19	96.7
scaffold214765_1_gene_1_1	CAD71725.1	33	378	6e-16
scaffold5441_8_gene_3_1	ALJ62047.1	33	276	7e-09	62
scaffold283728_1_gene_14_1	AGT88493.1	33	336	6e-07	56.2
scaffold8283_16_gene_15_1	CUU22030.1	33	225	9e-07	54.7
scaffold231028_1_gene_1_1	ALJ62047.1	33	226	1e-05	50.8
scaffold14126_2_gene_45_1	AJY87077.1|GH43	33.4	656	1.2e-94	349.7
scaffold214048_2_gene_3_1	ADU49754.1|CBM51	33.5	236	3.3e-19	98.6
scaffold231317_1_gene_2_1	CDS92512.1|CE1	33.5	161	1.7e-21	104.8
scaffold6086_5_gene_1_1	ACY47405.1|GH63	33.7	86	4.9e-06	54.7
scaffold17789_3_gene_1_1	ADP83107.1|GT2	33.8	814	2.6e-85	319.3
scaffold266472_2_gene_2_1	ABC30058.1|CBM13	33.8	355	3.2e-53	211.1
scaffold279305_1_gene_1_1	ANB10238.1|CBM13	33.8	157	1e-11	72
scaffold2594_2_gene_2_1	ACU04761.1|CBM32	34	282	4.6e-38	161
scaffold8842_2_gene_1_1	AHF15519.1|GH28	34	518	3e-74	281.6
scaffold265179_2_gene_1_1	AEV98765.1|GH44	34	144	1.3e-17	92.4
scaffold285117_1_gene_2_1	ADP83107.1|GT2	34	420	2.7e-33	146.4
C5910579_1_gene_1_1	ADW02300.1|CBM6	34	150	3.6e-11	70.5
scaffold237601_1_gene_1_1	CAD71725.1	34	437	4e-25	117
scaffold4003_5_gene_3_1	AIM35717.1	34	282	6e-19	95.5
C6100650_1_gene_4_1	CBG74899.1	34	203	4e-14	79
scaffold238036_2_gene_1_1	AHG92466.1	34	181	9e-10	63.9
C6025896_1_gene_1_1	ACU04761.1	34	322	5e-08	59.7
scaffold7063_1_gene_1_1	AGA57832.1	34	627	5e-06	54.3
scaffold3895_2_gene_4_1	AJH15899.1|CBM50	34.1	167	4.5e-17	91.3
scaffold225366_1_gene_3_1	ALL05522.1|CE1	34.1	123	0.00013	49.3
scaffold1061_11_gene_4_1	AHG92466.1|GH33	34.2	158	9.3e-14	81.6
scaffold216106_1_gene_2_1	ADJ49655.1|GT4	34.2	114	1.9e-07	57.8
scaffold99_10_gene_8_1	AGT84038.1|CBM35	34.5	618	6.9e-85	317.8
scaffold247_3_gene_1_1	ALL07583.1|CBM66	34.5	296	4.6e-48	193.7
scaffold4805_6_gene_93_1	AEJ53682.1|GH87	34.7	75	0.00026	48.9
scaffold280605_1_gene_1_1	AIV38295.1|CBM32	34.7	95	5.5e-05	50.1
scaffold903_11_gene_3_1	AGA56898.1|CBM9	34.8	541	2.8e-67	259.2
scaffold2015_4_gene_2_1	ALK05108.1|GH0	34.8	322	5.5e-49	197.2
scaffold4300_1_gene_2_1	CAG35912.1|CE1	34.8	201	7.6e-34	146.4
scaffold1514_11_gene_1_1	AET58457.1|CBM32	34.9	192	1.2e-12	75.5
scaffold228808_1_gene_1_1	ADJ49655.1|GT4	35	100	0.0007	46.2
scaffold7806_2_gene_1_1	AHG92466.1	35	309	7e-24	112
scaffold5129_4_gene_6_1	AJY87077.1	35	174	8e-19	94
scaffold258185_2_gene_1_1	AIE85994.1	35	246	4e-14	79.3
scaffold204611_4_gene_1_1	ALJ62047.1	35	167	1e-09	63.5
scaffold2711_1_gene_1_1	ALJ62047.1	35	21	2e-07	57.4
scaffold8639_2_gene_1_1	ACT94218.1	35	172	3e-07	55.8
scaffold11167_4_gene_1_1	ADJ45199.1|CBM35	35.1	444	3.3e-62	241.9
scaffold298302_1_gene_5_1	ANH81842.1|CBM32	35.2	310	1.2e-43	179.1
C6053610_1_gene_1_1	AHG92466.1|GH33	35.2	71	4.3e-08	59.7
scaffold103391_1_gene_1_1	AIR99077.1|CBM35	35.3	173	9.1e-20	99
scaffold17_7_gene_1_1	AEI51088.1|GH0	35.5	172	4e-21	103.6
scaffold337_12_gene_3_1	AGL35328.1|CE1	35.6	284	4.4e-37	157.5
scaffold248246_1_gene_7_1	AMV30732.1|CBM38	35.8	394	3.7e-63	245
scaffold283777_2_gene_1_1	CBK67656.1|GH2	35.8	731	1.2e-123	446
C5908313_1_gene_1_1	CAD71725.1	36	190	8e-26	117
scaffold299794_1_gene_4_1	AHG92466.1	36	459	2e-25	118
scaffold5718_1_gene_1_1	ADB53706.1	36	482	7e-19	96.7
scaffold3304_21_gene_19_1	ADY51045.1	36	187	2e-06	53.1
scaffold6295_3_gene_3_1	AAZ25620.1|CE0	36.2	177	7.1e-23	110.5
scaffold240754_3_gene_1_1	AJA69787.1|CE0	36.2	105	7.2e-13	75.5
scaffold4838_8_gene_1_1	AMR31713.1|CBM13	36.3	251	1.8e-35	151.8
scaffold6980_5_gene_1_1	CRK61066.1|AA5	36.6	101	7.8e-08	60.1
scaffold3390_1_gene_2_1	AHM62249.1|GH43	36.8	361	1.9e-59	231.9
scaffold7634_3_gene_1_1	AMR31713.1|CBM13	37	227	1.9e-30	134.8
scaffold262899_1_gene_1_1	AKF82268.	37	224	6e-33	141
scaffold227083_1_gene_1_1	AJY87077.1	37	202	1e-25	117
scaffold421_2_gene_2_1	ACT01625.1	37	176	2e-18	92.4
C5858437_1_gene_1_1	BAB21059.	37	112	3e-13	74.3
scaffold1141_25_gene_5_1	AII50880.1	37	399	5e-12	73.6
scaffold23210_2_gene_2_1	ALJ62047.1	37	282	3e-08	60.5
scaffold3291_13_gene_3_1	ANJ07373.1|CBM13	37.1	62	0.00012	50.1
scaffold10478_6_gene_1_1	AMV37813.1|CBM47	37.1	474	5.9e-82	307
scaffold299860_1_gene_31_1	AGC46951.1|CE0	37.6	226	1.3e-41	172.2
scaffold13356_3_gene_3_1	AEE47546.1|CBM61	38	229	4.7e-14	80.5
scaffold299878_1_gene_217_1	CCA14548.1|GT2	38	308	2.3e-48	194.9
scaffold8872_4_gene_4_1	ALG11942.1	38	335	2e-18	94.7
scaffold290505_2_gene_1_1	ADU49754.	38	189	6e-11	68.2
scaffold259586_1_gene_1_1	ADJ49655.1|GT4	38.2	204	3.2e-28	127.5
scaffold289582_1_gene_1_1	ACU74799.1|GH92	38.2	131	1.7e-22	109.8
scaffold4648_4_gene_11_1	AKS34202.1|CE1	38.3	287	4.6e-36	154.1
scaffold299860_1_gene_20_1	AII51353.1|CE1	38.4	357	1.4e-64	248.8
scaffold1460_8_gene_1_1	AMV17005.1|CBM67	38.5	187	6.7e-29	129.4
C5959225_1_gene_1_1	AFZ24481.1|CE0	38.5	213	9.5e-43	175.6
scaffold3653_6_gene_1_1	ALL07583.1|CBM66	38.6	471	1e-84	316.2
scaffold10861_2_gene_1_1	BAF40305.1|GH51|3.2.1.55	38.7	780	2.8e-137	491.5
scaffold18879_2_gene_1_1	ABA19918.1|PL9	38.7	75	0.00017	49.3
scaffold278888_2_gene_2_1	AGC46951.1|CE0	38.8	258	7.6e-42	172.9
scaffold584_1_gene_15_1	ALL07583.1|CBM66	38.9	682	4.5e-131	470.7
scaffold4330_12_gene_14_1	ALL07583.1|CBM66	38.9	660	9.3e-129	463
scaffold215888_1_gene_7_1	ADB52840.1|GH0	38.9	1062	9.7e-170	599.7
scaffold129_4_gene_25_1	AGC46951.1	39	287	5e-28	125
scaffold240330_1_gene_1_1	AGC46951.1	39	165	2e-27	122
scaffold174184_2_gene_1_1	CCA14548.1|GT2	39.2	268	3.5e-47	190.7
scaffold152974_2_gene_1_1	ADJ45199.1|CBM35	39.5	185	2.4e-31	139
scaffold291151_2_gene_1_1	ALK05108.1|GH0	39.6	245	1.3e-47	192.2
scaffold130_1_gene_10_1	AKJ64210.1|GH0	39.7	634	6.4e-127	456.8
scaffold6201_1_gene_4_1	ACU06165.1|GH78	39.7	745	6e-153	543.5
scaffold20400_2_gene_1_1	ALL07583.1|CBM66	39.8	467	1.8e-91	338.6
scaffold290277_1_gene_1_1	AGT88493.	40	266	1e-13	78.2
scaffold8297_4_gene_1_1	ADJ45199.1|CBM35	40.2	433	2.1e-79	299.3
scaffold272_5_gene_1_1	AKP51712.1|GH106	40.3	295	9.3e-61	235.7
scaffold200486_3_gene_4_1	AII64747.1|PL11	40.4	567	1.4e-109	399.1
scaffold201629_1_gene_1_1	AGZ44096.1|CBM13	40.4	203	1.1e-29	132.1
scaffold13925_1_gene_8_1	AMP98056.1|CBM66	40.6	640	2e-133	478.4
scaffold275590_1_gene_1_1	AEY86347.1|CBM13	40.6	96	9.6e-12	72.4
scaffold2564_7_gene_1_1	ACL70803.1|GH43|3.2.1.55	40.8	201	4.3e-35	150.2
scaffold18241_3_gene_1_1	CRK61066.1|AA5	40.9	93	2.1e-08	61.6
scaffold290399_1_gene_1_1	AGL16686.1|CBM13	40.9	369	6.5e-75	283.5
scaffold271949_2_gene_2_1	ABJ88020.1|GH0	41	395	8.1e-74	279.6
scaffold299863_1_gene_117_1	AHM61636.1|GH3	41	354	9.7e-70	266.2
scaffold285762_1_gene_3_1	AGT88493.1	41	250	9e-09	61.6
scaffold299131_1_gene_2_1	ACY15819.	41	263	1e-05	51.2
C5992249_1_gene_1_1	AJQ94782.1|CBM13	41.1	258	9.1e-56	219.2
scaffold1900_6_gene_5_1	ACU06165.1|GH78	41.2	740	4.2e-157	557.4
scaffold228568_2_gene_1_1	CDG82981.1|GH64	41.2	80	5.2e-05	51.2
scaffold263059_1_gene_1_1	AIM35804.1|GH29	41.2	102	2.2e-23	110.5
scaffold273303_1_gene_2_1	AMQ56451.1|CE1	41.2	614	1.7e-132	475.3
scaffold287676_2_gene_6_1	ALJ38782.1|GH0	41.3	366	1e-74	282.7
scaffold64_18_gene_2_1	ADW07286.1|CBM13	41.4	543	6.7e-122	439.9
scaffold283477_1_gene_1_1	AGZ44096.1|CBM13	41.4	237	1.7e-39	164.9
scaffold2195_25_gene_12_1	ALL07583.1|CBM66	41.5	677	7.5e-139	496.5
C5957305_1_gene_1_1	AKE40072.1|CE1	41.5	53	4.5e-05	50.4
scaffold1900_5_gene_2_1	ADB17621.1|CBM51	41.6	221	1.2e-47	192.2
scaffold298288_1_gene_1_1	ANJ06856.1|GH43	41.9	465	2.4e-90	334.7
scaffold299774_1_gene_3_1	AGN70732.1|GH0	42	288	1.2e-56	222.2
scaffold298293_1_gene_8_1	ANI89626.1|CBM32	42.1	280	4.3e-62	240.4
scaffold299555_1_gene_5_1	CDF79928.1|GH43	42.1	589	1.2e-124	449.1
scaffold665_5_gene_1_1	AGA29475.1|CE0	42.2	211	1.7e-42	174.9
scaffold13925_1_gene_7_1	ADO74408.1|CBM35	42.3	489	7.8e-107	389.8
scaffold5749_3_gene_10_1	ADJ45365.1|CBM13	42.4	646	1.5e-152	542
scaffold406_8_gene_1_1	AJE82440.1|GH3	42.8	460	7.3e-71	270.8
scaffold273596_2_gene_1_1	ACT92085.1|CBM32	42.8	283	1.7e-60	235
scaffold298896_1_gene_5_1	AMG83113.1|GH78	42.9	823	3.4e-189	664.1
scaffold173_1_gene_2_1	ANH40020.1|GH3	43	582	2.7e-89	331.6
scaffold138609_3_gene_1_1	AGC46951.1|CE0	43	272	1.2e-58	228.8
scaffold818_3_gene_4_1	ANI89626.1|CBM32	43.1	304	1.2e-65	252.3
scaffold1402_8_gene_1_1	ADF51103.1|GH10	43.1	197	1.2e-39	165.2
scaffold281806_1_gene_2_1	ALG15364.1|CE1	43.2	176	8.5e-33	142.5
scaffold2564_6_gene_1_1	AHF16895.1|GH43	43.3	127	3e-20	100.5
C5868261_1_gene_1_1	ABX10635.1|PL10	43.5	170	6.1e-29	129.4
C5880575_1_gene_1_1	AGP33132.1|CE1	43.5	177	1e-31	138.7
scaffold1402_6_gene_20_1	AJQ94782.1|CBM13	43.7	774	7e-192	672.9
scaffold156232_1_gene_3_1	AKF82268.1|CE1	43.7	238	2.5e-52	207.6
scaffold15403_3_gene_4_1	AGC46951.1|CE0	43.8	242	3e-53	210.7
scaffold223245_1_gene_2_1	AJQ94782.1|CBM13	43.8	621	4.1e-147	523.9
C5933339_1_gene_1_1	AKF86985.1|CE1	43.8	73	1e-10	68.6
scaffold1329_13_gene_5_1	ADB17621.1|CBM51	43.9	221	5.3e-48	193.4
scaffold4072_11_gene_1_1	AEK42125.1|CBM13	43.9	460	3.9e-108	394
scaffold299863_1_gene_19_1	AEW02866.1|GH3	43.9	545	9.8e-124	446
scaffold8748_4_gene_1_1	AEB45964.1|CBM22	44.2	502	1.1e-107	392.5
scaffold232166_2_gene_1_1	ABQ06340.1|CBM6	44.2	77	6.8e-10	66.6
scaffold2641_2_gene_1_1	ADZ77451.1|CE1	44.3	323	1e-74	282.3
scaffold224511_2_gene_1_1	AMG50432.1|GH78	44.3	167	1e-36	155.2
scaffold293300_2_gene_1_1	CAZ97739.1|GH2	44.3	314	2.1e-75	284.6
scaffold231254_2_gene_2_1	AEE44546.1|CBM2	44.4	304	1.6e-62	241.9
scaffold13329_1_gene_2_1	ANC32733.1|CE4	44.6	177	1.9e-32	143.3
C6071310_1_gene_2_1	ADJ45463.1|CBM13	44.6	285	1.4e-54	215.3
scaffold728_3_gene_3_1	ALJ62047.1|GH28	44.9	89	3.7e-13	77.8
C5891055_1_gene_1_1	AKT37354.1	45	154	6e-23	107
scaffold258149_1_gene_1_1	ADB78774.1	45	102	2e-09	61.6
scaffold202381_1_gene_1_1	ADZ78900.1|GH106	45.5	209	7.6e-53	209.1
scaffold2010_3_gene_2_1	ACU62648.1|GH51	45.7	497	2.3e-124	448
scaffold14023_4_gene_1_1	ACB77558.1|GH28	45.7	442	2.1e-115	418.7
scaffold197490_2_gene_1_1	BAV06693.1|CBM6	45.7	188	2.7e-31	137.5
scaffold6519_1_gene_5_1	AKD53957.1|CBM67	45.9	806	1.7e-214	748
scaffold143079_2_gene_1_1	BAV06693.1|CBM6	46	250	1.1e-53	212.2
scaffold297489_1_gene_2_1	ADO74942.1|GH78	46	63	8.7e-08	59.7
scaffold1670_13_gene_13_1	AHH93841.1|GH4	46.3	428	4.2e-84	313.9
scaffold421_5_gene_1_1	CBG68389.1|GH43	46.4	140	7.1e-28	125.6
scaffold115628_2_gene_1_1	AGE25665.1|GH10	46.4	181	9.4e-34	145.6
C6086510_1_gene_1_1	ADG73011.1|CE1	46.4	233	6.7e-49	196.4
scaffold117_9_gene_2_1	ACU06165.1|GH78	46.5	692	1.1e-180	635.6
scaffold274215_2_gene_1_1	ADJ49655.1|GT4	46.5	170	4.8e-40	166.4
C6069462_1_gene_1_1	ADG66204.1|CBM47	46.6	371	1.7e-90	335.1
scaffold2477_4_gene_2_1	AKJ15500.1|CE1	46.7	197	2.2e-34	149.1
scaffold598_18_gene_3_1	ACU86729.1|GH106	46.8	759	2.5e-163	578.2
scaffold234299_1_gene_1_1	ACT93356.1|GH127	47	436	4.6e-113	410.2
scaffold299859_1_gene_1_1	ACY49270.1|PL1	47	428	2e-100	369
scaffold4830_1_gene_4_1	ADG73011.1|CE1	47.1	714	1.5e-177	625.2
scaffold4379_11_gene_7_1	ANI89626.1|CBM32	47.3	311	2.4e-74	281.2
scaffold219536_1_gene_1_1	ANF32625.1|GH78	47.3	349	1.1e-72	275.8
scaffold10404_2_gene_7_1	AEV32140.1|GH3	47.4	939	4.8e-259	896.3
scaffold172996_3_gene_2_1	AGC46951.1|CE0	47.5	198	3e-49	197.2
scaffold6201_1_gene_6_1	ACU03164.1|GH106	47.6	271	1.7e-73	278.1
scaffold289245_1_gene_1_1	AIQ48554.1|GH0	47.6	254	4.1e-61	236.9
scaffold279182_1_gene_1_1	ACZ91450.1|CE1	47.8	184	3.8e-46	186.8
scaffold288036_3_gene_1_1	AFE08465.1|GH23	47.8	138	4.2e-34	146.4
scaffold2063_2_gene_6_1	CDS91734.1|CBM0	47.9	682	7e-185	649.4
scaffold2083_3_gene_2_1	AKD05391.1|GH106	47.9	888	4.7e-242	839.7
scaffold2998_14_gene_4_1	CAD74632.1|CE0	47.9	313	8.5e-72	272.7
scaffold238400_2_gene_1_1	AII07723.1|GH78	47.9	528	1.9e-137	491.5
scaffold18811_2_gene_16_1	ADU14926.1|PL10	48	492	5.4e-126	453.4
scaffold208_18_gene_3_1	ALJ01752.1|GH106	48.1	1125	0	1078.2
scaffold1888_19_gene_4_1	AKQ46615.1|GH0	48.1	871	9.2e-233	808.9
scaffold2960_4_gene_3_1	AAR89081.2|CE0	48.4	153	1.2e-34	148.3
scaffold299855_1_gene_3_1	ACT02733.1|GH27	48.4	182	5.5e-37	158.3
scaffold553_15_gene_4_1	AEG45630.1|CE12	48.5	233	3.7e-50	200.3
scaffold6201_7_gene_1_1	AHF16843.1|GH78	48.6	605	4.5e-175	616.7
C5930469_1_gene_1_1	AGG90745.1|CE16	48.6	208	1.5e-37	158.3
C6114180_1_gene_9_1	ACU03793.1|GH28	48.6	243	5.4e-52	206.5
scaffold160743_1_gene_1_1	AHF15138.1|CE12	48.7	78	2.5e-15	84.3
scaffold130_1_gene_8_1	ADZ78891.1|GH78	48.8	692	1.8e-207	724.5
scaffold284874_1_gene_1_1	ANC92884.1|GH1	48.9	274	7.6e-77	289.3
scaffold299859_1_gene_10_1	ACB75524.1|PL11	48.9	575	1.1e-165	585.5
C6010020_1_gene_1_1	AGC46951.1|CE0	48.9	141	1.6e-30	134.4
scaffold248949_1_gene_1_1	BAJ67516.1|GH43	49	1048	7e-259	896
scaffold8367_1_gene_1_1	ACU06173.1|GH78	49.1	538	7.7e-161	570.1
scaffold11086_4_gene_1_1	AJY87077.1|GH43	49.1	678	1e-189	665.6
scaffold80249_2_gene_1_1	AGA29711.1|CE0	49.1	161	1.8e-31	137.9
scaffold4330_6_gene_6_1	BAP29085.1|CE0	49.3	225	2.2e-63	244.6
scaffold7316_1_gene_3_1	ADZ77451.1|CE1	49.3	274	8.6e-74	279.3
scaffold152974_1_gene_11_1	AJY87077.1|GH43	49.3	690	4.2e-194	680.2
scaffold9557_8_gene_4_1	CDS95615.1|GH20	49.7	372	2.2e-103	377.9
scaffold271893_1_gene_1_1	CCA90636.1|GH3	49.7	171	3.7e-45	183.3
scaffold6240_4_gene_1_1	ACB75524.1|PL11	49.8	661	7.7e-184	646
scaffold12689_1_gene_4_1	ANG85819.1|GH3	49.8	233	1.2e-48	195.3
scaffold12769_2_gene_10_1	ACU03509.1|GH2	49.8	645	3e-174	614
scaffold52_10_gene_31_1	ALK86697.1|GH2	49.9	785	1.9e-226	787.7
C5978561_1_gene_1_1	AIM35804.1|GH29	50	218	2e-56	221.1
scaffold170834_2_gene_13_1	ADY54253.1|PL1	50.1	1249	0	1148.3
scaffold1455_7_gene_6_1	AEE46915.1|GH3	50.2	939	1.3e-221	771.9
scaffold136562_2_gene_2_1	AIV38811.1|CBM13	50.2	259	9.3e-61	235.7
scaffold246062_1_gene_3_1	ADJ45463.1|CBM13	50.2	287	4.3e-65	250.4
scaffold10498_3_gene_5_1	CCH88187.1|GH35	50.4	490	3.3e-128	460.7
scaffold12012_4_gene_10_1	ACU59305.1|GH106	50.4	1102	0	1104.4
scaffold274984_2_gene_1_1	AKN72287.1|GH2	50.4	409	4.8e-101	370.2
scaffold280780_1_gene_1_1	AHF91787.1|GH51	50.4	375	3.4e-99	364
scaffold6201_4_gene_1_1	BAV05163.1|GH78	50.5	222	1.4e-63	245
scaffold235504_1_gene_1_1	CDS95615.1|GH20	50.6	709	4.9e-221	769.6
scaffold9154_1_gene_1_1	ADG73011.1|CE1	50.7	554	6.4e-152	539.7
scaffold4516_6_gene_2_1	CBK68178.1|GH106	50.8	1079	0	1075.1
scaffold20998_1_gene_1_1	AKC80311.1|CE8	50.8	262	1e-63	245.7
scaffold135121_1_gene_2_1	AJR26299.1|CE1	50.8	124	1e-28	128.3
scaffold287999_3_gene_2_1	ADZ65211.1|CE0	50.8	59	1.3e-10	68.9
scaffold293236_2_gene_2_1	ADZ65211.1|CE0	50.8	59	1.3e-10	68.9
scaffold210032_1_gene_1_1	AIM38812.1|CBM32	50.9	116	2.3e-25	117.1
scaffold291898_1_gene_1_1	ADD42552.1|GH78	51	789	1.7e-214	748
scaffold99_4_gene_9_1	ADZ79302.1|CBM32	51.1	442	9.2e-120	432.6
scaffold2139_1_gene_30_1	ACT92085.1|CBM32	51.1	452	1.4e-129	465.3
scaffold298669_1_gene_1_1	AFH61670.1|GH43	51.1	442	8.3e-118	426
scaffold2542_4_gene_1_1	CDS95615.1|GH20	51.2	709	4.1e-220	766.5
scaffold3974_3_gene_16_1	AEV97144.1|PL11	51.2	201	2.6e-54	214.2
scaffold224196_2_gene_9_1	CDS95615.1|GH20	51.4	111	8e-26	118.6
C6004330_1_gene_1_1	AMG50432.1|GH78	51.5	272	2.4e-78	294.3
scaffold156624_4_gene_2_1	AEG44519.1|CBM32	51.6	221	1e-51	205.3
scaffold584_7_gene_45_1	CDS95615.1|GH20	51.7	749	2.6e-241	837
scaffold18235_1_gene_1_1	AET60976.1|GH30	51.7	116	3.5e-29	130.6
C6090166_1_gene_1_1	AIB11924.1|CE1	51.7	242	7.5e-59	229.6
scaffold240567_2_gene_1_1	CDT00290.1|GH29	51.8	224	7.1e-57	222.6
scaffold259137_5_gene_1_1	BAJ74313.1|CBM35	51.8	330	1e-85	318.9
scaffold287043_1_gene_1_1	AEG42898.1|CBM35	51.9	1070	0	1088.2
C5953865_1_gene_1_1	ALE17592.1|CE1	51.9	206	1.5e-51	204.9
C6064570_1_gene_2_1	AIM35742.1|GH20	51.9	270	1.4e-75	285
scaffold1148_5_gene_7_1	AEQ51012.1|CE1	52.1	267	1e-79	298.9
scaffold6788_4_gene_2_1	AND17895.1|GH43	52.1	1043	1.5e-279	964.5
scaffold10094_5_gene_3_1	AMG84756.1|GH3	52.1	380	3.1e-92	340.9
scaffold13925_1_gene_6_1	ACU59305.1|GH106	52.1	336	5e-102	373.2
scaffold277036_1_gene_2_1	ANF32625.1|GH78	52.1	236	2.3e-56	221.1
scaffold755_5_gene_6_1	ADB33215.1|GH2	52.2	581	7.2e-178	625.9
C6089302_1_gene_1_1	BAD12237.1|GH106|3.2.1.40	52.2	722	7.8e-211	735.7
scaffold229057_1_gene_1_1	ANB09598.1|CE1	52.4	250	7.2e-63	242.7
scaffold237283_2_gene_2_1	ADZ65211.1|CE0	52.5	61	1.9e-12	74.7
scaffold295383_1_gene_1_1	AIM17460.1|CE0	52.5	236	4.4e-73	276.6
scaffold1344_18_gene_15_1	AIM37951.1|GH29	52.6	137	7.8e-38	158.7
scaffold17849_3_gene_2_1	ALJ59996.1|GH3	52.6	755	9.7e-239	828.6
scaffold253640_2_gene_1_1	AGA78986.1|GH43	52.8	301	1.9e-89	331.3
scaffold265941_2_gene_1_1	AHF24834.1|GH3	52.8	470	4.4e-133	476.9
C5981635_1_gene_2_1	ADZ79303.1|CBM32	52.8	127	9.1e-33	141.7
scaffold2737_17_gene_2_1	AEE44928.1|GH43	52.9	679	2.5e-191	671
scaffold20969_2_gene_1_1	ALG30185.1|GH43	52.9	191	5.7e-52	206.1
scaffold267945_1_gene_1_1	ANJ28738.1|GH51	52.9	221	8.1e-61	235.7
scaffold134992_4_gene_1_1	AJY87077.1|GH43	53	315	3.4e-92	340.5
scaffold170501_1_gene_1_1	AMW15667.1|GH43	53	304	9.7e-89	328.9
scaffold1273_1_gene_6_1	CCH00336.1|GH10	53.1	369	5.7e-120	433
scaffold2370_16_gene_3_1	ADG73011.1|CE1	53.1	715	4.7e-203	709.9
scaffold3056_2_gene_11_1	ACU06165.1|GH78	53.2	692	2.6e-220	767.3
scaffold3135_5_gene_2_1	ADZ79302.1|CBM32	53.2	449	4.4e-130	466.8
C5990537_1_gene_1_1	ACT94671.1|GH106	53.2	263	7.9e-68	259.2
scaffold4378_10_gene_2_1	AMD84495.1|CBM32	53.3	1131	0	1220.7
scaffold241881_1_gene_1_1	CAD71725.1|GH78	53.5	101	3.9e-23	109.4
scaffold6201_1_gene_2_1	ACU06165.1|GH78	53.6	618	2.7e-199	697.2
C5890987_1_gene_1_1	CDS92385.1|CE12	53.6	183	1.1e-47	191.8
scaffold96943_2_gene_1_1	ACE84962.1|CE8	53.7	348	4.8e-92	340.1
scaffold270660_2_gene_1_1	ACE84027.1|CE8	53.7	149	1.3e-32	141.4
scaffold233326_2_gene_1_1	BAT28778.1|CE1	53.8	93	1.4e-22	108.6
scaffold275925_1_gene_1_1	AGA79989.1|GH43	53.8	184	1.3e-56	221.5
scaffold1110_4_gene_5_1	ADG73550.1|GH10	54	1284	0	1253.4
scaffold4847_7_gene_2_1	AEV98756.1|GH10	54	346	8.9e-110	399.1
scaffold200227_3_gene_3_1	AJE82409.1|CBM32	54	248	2.2e-75	284.3
scaffold202226_1_gene_1_1	ADZ79430.1|PL10	54	261	2.9e-78	293.9
scaffold296425_1_gene_15_1	CDS95615.1|GH20	54	733	2.6e-249	863.6
scaffold279423_1_gene_1_1	ADZ86071.1	54	103	8e-12	69.7
scaffold90580_2_gene_1_1	ADZ79430.1|PL10	54.1	333	5e-99	363.2
scaffold291632_2_gene_1_1	ALV47030.1|GH35	54.1	246	5.4e-80	299.7
scaffold263325_2_gene_1_1	ANC32733.1|CBM22	54.2	896	5.2e-244	846.3
scaffold263979_1_gene_1_1	ADG11179.1|CE12	54.2	179	1.5e-46	188
scaffold801_11_gene_2_1	ANH82563.1|GH78	54.4	907	1.4e-305	1050.8
scaffold1402_6_gene_22_1	AMV35076.1|GH10	54.4	645	1.2e-199	698.4
scaffold298817_1_gene_1_1	ACU35804.1|GH43	54.4	656	7.2e-179	629.4
scaffold213_16_gene_7_1	AIM36545.1|CE1	54.5	264	2.5e-85	317.4
scaffold1476_4_gene_3_1	AGX07701.1|CBM67	54.5	714	3.9e-245	849.7
C5906597_1_gene_1_1	ANJ25973.1|GH42	54.5	189	2.2e-59	230.7
scaffold2201_2_gene_14_1	ACU06165.1|GH78	54.6	613	4e-195	683.3
scaffold272_3_gene_2_1	AKP51712.1|GH106	54.7	576	9.9e-183	642.1
scaffold262683_1_gene_2_1	ANI89619.1|CBM57	54.7	749	1.3e-248	861.3
C5998457_1_gene_1_1	AGH49015.1|GH43	54.7	276	1.9e-88	327.8
scaffold299064_1_gene_6_1	ACU04960.1|GH78	54.8	924	0	1078.5
scaffold225182_1_gene_1_1	ABI67015.1|GH3	54.9	767	1.7e-224	781.2
scaffold274734_1_gene_1_1	AFQ64082.1|GH43	54.9	133	8.7e-37	155.2
scaffold250_36_gene_5_1	ACS17357.1|GH0	55	615	1.5e-197	691.4
scaffold605_3_gene_1_1	ADZ65211.1|CE0	55	60	3.8e-10	66.6
scaffold5841_3_gene_7_1	ADZ86071.1	55	281	2e-12	74.3
scaffold7992_2_gene_1_1	DZ86071.1	55	121	6e-12	70.1
scaffold5375_2_gene_33_1	ALG67286.1|GH3	55.1	312	2.6e-89	330.9
scaffold7231_3_gene_6_1	AKD05391.1|GH106	55.1	904	1e-300	1034.6
scaffold13925_1_gene_5_1	ADZ81218.1|GH127	55.1	632	9.1e-222	771.9
scaffold297724_2_gene_2_1	ADZ77236.1|GH29	55.1	646	1.9e-208	727.6
scaffold298178_2_gene_1_1	AKG45679.1|GH2	55.1	403	9.8e-121	435.6
scaffold272_10_gene_1_1	AKP51712.1|GH106	55.2	377	3.5e-123	443.7
scaffold5749_3_gene_12_1	AHF14899.1|GH43	55.2	317	4.5e-105	383.3
scaffold46666_5_gene_1_1	ANG84168.1|GH2	55.2	281	6.4e-81	302.8
scaffold11575_1_gene_2_1	AHJ98427.1|GH10	55.3	338	9.9e-111	402.1
scaffold222556_1_gene_1_1	AGU10415.1|GH10	55.3	257	1.1e-74	282
scaffold9018_1_gene_1_1	ADZ77027.1|GH106	55.4	361	1.7e-113	411.4
scaffold299064_1_gene_4_1	AGA77591.1|GH28	55.4	487	2e-160	567.8
scaffold260_8_gene_9_1	AIS01474.1|CBM6	55.6	153	2.3e-43	177.6
scaffold3056_2_gene_5_1	AEV97144.1|PL11	55.6	214	4.3e-65	250
scaffold14679_1_gene_3_1	ADZ77236.1|GH29	55.6	639	3.6e-210	733.4
scaffold14794_2_gene_2_1	ALV31986.1|GH2	55.6	878	9.1e-270	931.8
scaffold27713_2_gene_1_1	AMP98108.1|GH2	55.6	306	1.5e-102	374.8
scaffold161132_3_gene_6_1	ADZ77236.1|GH29	55.6	617	3.4e-205	716.8
scaffold204652_1_gene_2_1	ADY61342.1|GH2	55.6	133	1.2e-40	167.9
scaffold230292_2_gene_2_1	BAV06693.1|PL1	55.6	178	3.1e-39	163.7
scaffold410_15_gene_9_1	BAP29085.1|CE0	55.7	221	3.8e-71	270
scaffold299859_1_gene_3_1	ADZ79437.1|GH28	55.7	544	1.3e-176	621.7
scaffold2382_5_gene_1_1	CCH88400.1|GH2	55.8	536	7.2e-164	579.3
scaffold216975_1_gene_1_1	ADB32291.1|GH84	55.8	165	1.9e-49	197.6
scaffold217761_2_gene_2_1	AHF92621.1|GH10	55.8	482	5.6e-160	566.2
scaffold270888_1_gene_1_1	AKG46196.1|CBM35	55.9	170	2.9e-47	190.3
scaffold13215_2_gene_1_1	ANC32733.1|CBM22	56	884	2.2e-264	914.1
scaffold226424_1_gene_1_1	AEV99018.1|GH3	56	182	7.3e-55	215.7
scaffold281430_2_gene_1_1	CCK32424.1|CBM61	56	234	9.7e-73	275.4
C5913117_1_gene_1_1	ADZ77451.1|CE1	56	141	3.6e-41	169.9
scaffold3457_15_gene_6_1	ADZ78869.1|GH78	56.1	902	0	1078.5
scaffold18811_2_gene_15_1	AEV99503.1|PL10	56.1	435	2.5e-147	524.2
scaffold2195_25_gene_13_1	ADZ81218.1|GH127	56.2	578	1.1e-210	734.9
scaffold284345_1_gene_1_1	ACT04151.1|PL11	56.2	987	0	1071.6
scaffold1344_20_gene_5_1	ANE52031.1|GH3	56.3	975	0	1087.4
scaffold1455_7_gene_1_1	AEI12948.1|GH42	56.3	597	1.3e-190	668.3
scaffold2220_2_gene_1_1	ACU06165.1|GH78	56.3	467	9.6e-157	555.4
scaffold194661_3_gene_1_1	AEL05071.1|CE8	56.4	220	3.5e-64	246.9
scaffold3974_3_gene_12_1	ADZ77051.1|CE12	56.6	251	5.7e-85	316.2
scaffold272987_1_gene_1_1	AIF41379.1|GH3	56.7	178	1.1e-49	198.4
scaffold277268_2_gene_1_1	BAJ74620.1|GH43	56.7	945	2.3e-303	1043.5
scaffold99_4_gene_8_1	ADZ79303.1|CBM32	56.8	322	4.4e-103	376.7
scaffold5749_3_gene_8_1	ANH80740.1|GH43	56.8	285	6.1e-98	359.4
scaffold560_1_gene_2_1	AJZ23330.1|GH2	57	1141	0	1228.8
scaffold3135_5_gene_1_1	ADZ79303.1|CBM32	57	321	2.2e-102	374.4
scaffold199271_2_gene_1_1	ALG15364.1|CE1	57	193	1.9e-55	217.6
scaffold372_19_gene_4_1	ADZ86071.	57	282	3e-13	77
scaffold901_14_gene_1_1	CAD73550.1|CE1	57.2	159	6.3e-50	199.5
scaffold3457_15_gene_7_1	BAV05173.1|GH2	57.2	926	0	1141.3
scaffold5386_3_gene_1_1	ANC31026.1|GH43	57.2	194	8.7e-56	218.8
scaffold7246_3_gene_1_1	AJY87077.1|GH43	57.2	334	5.1e-112	406.4
scaffold1721_2_gene_1_1	ANF97174.1|GH2	57.3	880	0	1086.6
scaffold299376_1_gene_11_1	AEB47857.1|CBM13	57.3	525	1.2e-163	578.6
scaffold1131_2_gene_2_1	AHF15140.1|GH2	57.5	895	0	1121.7
scaffold2201_2_gene_8_1	ACU60764.1|GH106	57.5	908	0	1077.8
scaffold7231_3_gene_12_1	BAV08855.1|GH2	57.5	960	0	1165.2
scaffold13282_1_gene_9_1	AMP97576.1|GH43	57.5	273	2.8e-92	340.5
scaffold217369_1_gene_2_1	AIY01073.1|GH1	57.5	412	4.7e-136	486.5
scaffold240493_5_gene_1_1	AJO19939.1|GH28	57.5	292	4.1e-93	343.6
scaffold584_10_gene_45_1	AJY87077.1|GH43	57.6	439	3.9e-152	540
scaffold2201_3_gene_4_1	CCG99552.1|GH127	57.6	590	3.6e-201	703.4
scaffold1900_6_gene_7_1	ALJ59524.1|CBM67	57.7	725	3.4e-257	889.8
scaffold8119_1_gene_5_1	ALJ58453.1|GH105	57.7	343	4.1e-126	454.5
scaffold8857_5_gene_3_1	CDT00290.1|CBM32	57.7	622	3.7e-212	740
scaffold410_1_gene_2_1	AGA78986.1|GH43	57.8	481	7.5e-171	602.4
scaffold3457_15_gene_5_1	AKQ47674.1|GH2	57.8	715	1.3e-251	871.3
scaffold5130_7_gene_2_1	AEM45802.1|GH1|3.2.1.21	57.8	455	1.2e-143	511.9
scaffold5739_7_gene_1_1	AIR97318.1|GH51	57.8	45	6.2e-06	53.9
scaffold11513_6_gene_44_1	ACU05832.1|CE0	57.8	249	3.3e-85	317
scaffold174575_5_gene_1_1	ANF32626.1|GH78	57.8	232	7e-68	259.2
scaffold6086_12_gene_2_1	ADZ77048.1|GH106	57.9	577	2.4e-210	733.8
scaffold4516_5_gene_9_1	ANI90810.1|GH78	58	851	0	1075.1
C5878995_1_gene_1_1	BAL87853.1|GH78	58	174	7.4e-54	212.2
scaffold1460_12_gene_2_1	CEA16352.1|GH78	58.1	931	0	1170.6
scaffold6240_2_gene_5_1	ACT91755.1|CE8	58.1	608	2.6e-199	697.2
scaffold180076_2_gene_1_1	ABW09919.1|GH3	58.1	582	6.7e-176	619.4
scaffold299804_1_gene_5_1	ADD27846.1|GH1	58.1	444	5e-161	569.7
scaffold1344_8_gene_8_1	AMP98986.1|GH78	58.2	885	0	1087
scaffold6788_3_gene_1_1	CBV42682.1|GH43	58.2	407	1.4e-140	501.5
scaffold149958_1_gene_2_1	AMW08766.1|CBM13	58.2	134	2.6e-38	160.2
scaffold295606_1_gene_2_1	AFU97466.1|GH3	58.2	213	5.5e-67	256.1
scaffold2201_7_gene_67_1	CCO20977.1|GH97	58.3	640	2.3e-219	764.2
scaffold3023_2_gene_2_1	AGA78986.1|GH43	58.3	494	6.7e-175	615.9
scaffold4516_11_gene_8_1	ALL08754.1|GH78	58.3	877	0	1100.5
scaffold6201_2_gene_1_1	ACT93491.1|GH106	58.3	681	1.8e-241	837.4
scaffold6240_2_gene_6_1	ADZ79430.1|PL10	58.3	307	1.6e-99	364.8
scaffold6240_2_gene_8_1	AKQ45077.1|CE8	58.3	321	5.3e-106	386.3
scaffold100329_2_gene_1_1	AHF25260.1|GH3	58.3	288	6.9e-90	332.8
scaffold225144_2_gene_1_1	ACU05832.1|CE0	58.4	202	1.9e-69	264.2
scaffold8096_1_gene_1_1	ANJ27784.1|GH42	58.5	419	1.6e-129	464.9
scaffold8511_5_gene_2_1	ACU05832.1|CE0	58.5	241	7.9e-84	312.4
scaffold147670_3_gene_7_1	AMP98793.1|GH3	58.5	766	3.9e-272	939.5
scaffold336_4_gene_2_1	ACV08136.1|GH3	58.6	980	0	1077
scaffold2378_2_gene_14_1	ADZ77045.1|GH78	58.6	848	0	1087.4
scaffold7231_3_gene_15_1	BAV08860.1|PL11	58.6	261	1.4e-86	322.8
scaffold4330_4_gene_8_1	ACU02983.1|GH92	58.8	886	0	1124.8
scaffold5749_3_gene_16_1	ACU05597.1|GH43	58.8	340	5.2e-118	426.4
scaffold15714_2_gene_3_1	ACU02991.1|CE12	58.8	250	1.3e-75	285
C5932705_1_gene_1_1	AND18153.1|GH3	58.8	204	9.3e-64	245.4
scaffold152285_2_gene_1_1	ACB76343.1|GH78	58.9	494	4.4e-163	576.6
scaffold255242_1_gene_2_1	AMB60252.1|GH43	58.9	258	2.5e-82	307.4
scaffold901_19_gene_1_1	CEA16352.1|GH78	59	922	0	1164.8
scaffold253151_2_gene_1_1	ACT96901.1|CE1	59	188	2.7e-62	240.4
scaffold292022_2_gene_1_1	AEB47823.1|CBM13	59	166	2.2e-45	184.1
scaffold921_1_gene_1_1	AIQ22144.1|GH2	59.1	845	0	1099
scaffold2201_3_gene_2_1	CEA16352.1|GH78	59.1	900	0	1156.4
scaffold15714_2_gene_5_1	ACU02994.1|PL1	59.1	440	5e-144	513.1
scaffold91629_1_gene_2_1	BAJ75835.1|GH2	59.1	792	6.1e-273	942.2
scaffold222238_2_gene_1_1	ABC84028.1|GH3	59.1	259	2.5e-74	280.8
scaffold288437_2_gene_2_1	AIQ31305.1|GH5	59.1	44	3.2e-09	62.4
scaffold289644_1_gene_1_1	ANF59489.1|GH3	59.1	394	2.7e-126	454.1
C5951609_1_gene_1_1	ACB77546.1|CE12	59.1	164	1.5e-45	184.5
scaffold12275_1_gene_6_1	ADZ77451.1|CE1	59.2	294	2.5e-99	364
scaffold15257_2_gene_28_1	ANH83897.1|GH2	59.2	904	0	1109
scaffold2201_3_gene_7_1	AIM38201.1|GH78	59.3	857	0	1100.1
scaffold170834_7_gene_10_1	ALI97839.1|GH28	59.3	467	9.7e-173	608.6
C6093558_1_gene_2_1	AHF13306.1|GH43	59.3	295	4.3e-102	373.2
scaffold269862_1_gene_1_1	ADG89116.1|CBM6	59.4	828	2.7e-271	936.8
scaffold2201_7_gene_73_1	ALJ01383.1|GH43	59.5	311	6.9e-114	412.5
scaffold14050_1_gene_2_1	AHF13306.1|GH43	59.5	185	3.5e-62	240
scaffold172416_2_gene_1_1	ANF32626.1|GH78	59.5	333	1.4e-112	408.3
scaffold210515_2_gene_1_1	AIT06052.1|GH51	59.5	412	1.8e-146	521.2
scaffold4516_11_gene_17_1	ACU04759.1|GH0	59.7	528	2.5e-193	677.2
scaffold14124_2_gene_4_1	AFZ67396.1|GH2	59.7	603	1.9e-213	744.2
scaffold15257_2_gene_29_1	ACU06056.1|GH2	59.7	913	0	1169.8
scaffold149029_2_gene_1_1	AGP39990.1|GH43	59.7	196	3e-64	246.9
scaffold226346_2_gene_1_1	ALX65755.1|GH2	59.7	548	1.3e-205	718
scaffold281750_4_gene_2_1	AEW99695.1|CBM13	59.7	62	1.6e-12	74.7
scaffold1325_26_gene_1_1	ALJ44140.1|GH43	59.8	507	2.4e-193	677.2
scaffold12012_3_gene_1_1	ADZ78868.1|GH2	59.8	843	0	1080.9
scaffold1254_23_gene_6_1	AMP97576.1|GH43	59.9	314	1.2e-113	411.8
scaffold3620_7_gene_1_1	BAV08788.1|GH2	59.9	840	0	1092
scaffold161607_1_gene_1_1	AKC82202.1|GH78	59.9	262	7.1e-85	315.8
scaffold299840_1_gene_7_1	BAV05194.1|GH2	59.9	793	5.2e-296	1018.8
scaffold3056_2_gene_12_1	CEA16352.1|GH78	60.1	844	0	1092.4
scaffold3940_11_gene_12_1	ANN72154.1|GH0	60.1	378	2.7e-133	477.2
scaffold4714_7_gene_2_1	AAO78621.1|GH43	60.1	323	1.6e-126	454.5
scaffold12605_1_gene_3_1	CBK67657.1|GH78	60.1	582	8.3e-219	761.9
scaffold285940_1_gene_1_1	ABG57307.1|GH3	60.1	263	3.1e-88	327
scaffold162288_1_gene_1_1	AEI48664.1|GH28	60.2	176	2.2e-61	237.3
scaffold217761_2_gene_4_1	BAR48814.1|GH10	60.2	400	7.7e-147	522.3
scaffold292864_1_gene_2_1	AIM37609.1|GH43	60.2	266	6.7e-102	372.5
scaffold116573_2_gene_1_1	BAJ74081.1|GH78	60.3	229	5.5e-73	276.2
scaffold170304_1_gene_5_1	ANF32539.1|GH0	60.3	870	6e-306	1052
scaffold216462_1_gene_1_1	AGU09904.1|GH3	60.3	584	3.2e-194	680.2
scaffold280915_2_gene_1_1	ADZ79427.1|CE12	60.3	219	1.1e-73	278.5
scaffold252736_1_gene_1_1	ACZ42385.1|GH10	60.4	217	1.5e-78	294.7
scaffold882_1_gene_1_1	AKD02029.1|GH1	60.5	357	2.7e-135	483.8
scaffold3056_2_gene_16_1	ANI90810.1|GH78	60.5	806	0	1075.1
scaffold15257_2_gene_23_1	ACU06062.1|GH2	60.6	907	0	1213.7
scaffold254789_2_gene_1_1	ACZ88431.1|GH3	60.6	449	1.3e-136	488.4
scaffold299218_1_gene_4_1	ADZ80980.1|CBM32	60.7	145	1.5e-47	192.2
scaffold3056_2_gene_2_1	ADY54242.1|GH2	60.8	844	0	1094.7
scaffold1309_9_gene_12_1	BAU54527.1|GH1	60.9	437	1.6e-169	597.8
scaffold2069_18_gene_11_1	CCB78327.1|GH18	60.9	69	3.6e-06	55.1
scaffold13965_2_gene_1_1	ACN87363.1|GH10|3.2.1.8	60.9	161	2e-53	210.7
scaffold4509_9_gene_13_1	ACU05832.1|CE0	61	241	3.4e-89	330.1
scaffold8865_8_gene_1_1	AMR32782.1|GH1	61	436	4.2e-170	599.7
scaffold3974_3_gene_13_1	ALI97831.1|PL11	61.1	576	1.2e-212	741.5
scaffold4637_6_gene_1_1	ADZ81574.1|GH43	61.1	239	2.1e-95	350.9
scaffold153_3_gene_1_1	ADB31213.1|GH0	61.2	170	5.3e-49	196.1
scaffold6510_18_gene_2_1	AHF13306.1|GH43	61.2	307	1.8e-112	407.9
scaffold229532_1_gene_1_1	ACZ84486.1|PL1	61.2	206	1.4e-75	284.6
scaffold247189_2_gene_1_1	AEE46530.1|GH0	61.2	170	1.8e-54	214.2
scaffold6693_6_gene_1_1	AMG83728.1|GH3	61.3	225	6.7e-68	259.2
scaffold10971_2_gene_2_1	AJS61604.1|GH26	61.3	388	4.9e-152	539.7
scaffold84512_3_gene_1_1	ADY50881.1|GH28	61.3	496	2.2e-186	654.1
scaffold150386_3_gene_1_1	AHW60262.1|GH0	61.3	168	2e-59	230.7
scaffold261336_1_gene_1_1	ACZ37931.1|GH1	61.3	279	1.1e-99	365.2
scaffold2526_2_gene_10_1	CDT08669.1|CE1	61.4	827	0	1066.6
scaffold2671_7_gene_15_1	ABG03599.1|GH3	61.4	580	6.7e-198	692.6
scaffold11274_7_gene_5_1	ACU04498.1|GH105	61.4	342	3.8e-132	474.6
scaffold268811_1_gene_2_1	ACV08136.1|GH3	61.5	462	1.2e-154	548.5
scaffold271674_1_gene_1_1	ANJ26982.1|GH1	61.6	237	1.3e-80	301.6
scaffold603_6_gene_10_1	ANJ11307.1|CE1	61.7	499	2.5e-182	640.6
scaffold1344_21_gene_12_1	AKH95660.1|CE0	61.7	264	5.6e-90	332.8
C6107916_1_gene_4_1	ACB74675.1|GH43	61.7	303	1.1e-115	418.7
scaffold203056_2_gene_1_1	AJY87077.1|GH43	61.8	136	1.9e-49	197.2
scaffold293212_1_gene_2_1	AFR28760.1|GH1	61.8	272	2.3e-102	374
C6073987_1_gene_1_1	ACB76900.1|GH1	61.8	422	1e-160	568.5
scaffold17288_1_gene_4_1	CBA15719.1|GH3	61.9	850	0	1078.5
scaffold97001_2_gene_1_1	ADH66823.1|CE8	61.9	176	2.4e-52	207.2
C6006736_1_gene_1_1	AER56220.1|CBM32	61.9	291	5.7e-104	379.4
C6073031_1_gene_1_1	AKJ03350.1|GH2	61.9	328	1e-120	435.3
scaffold52_10_gene_35_1	BAU52769.1|GH35	62	598	6.6e-230	798.9
scaffold3304_21_gene_5_1	ANH82563.1|GH78	62	898	0	1194.9
scaffold7323_1_gene_7_1	CDS95530.1|GH3	62	568	2.6e-209	730.3
scaffold163450_2_gene_1_1	CDS92378.1|GH105	62	179	3.8e-61	236.5
scaffold215544_3_gene_1_1	ALJ01109.1|PL11	62	208	5.7e-69	262.7
scaffold287261_2_gene_1_1	ALN83654.1|GH127	62	548	5.1e-197	689.5
scaffold222338_2_gene_1_1	ABD80206.1|CE8	62.1	174	5.5e-57	222.6
C6070624_1_gene_2_1	AFO59750.1|GH1	62.1	343	5.4e-125	449.5
scaffold1393_1_gene_6_1	ANG84278.1|GH10	62.2	407	3.1e-146	520.4
scaffold5712_4_gene_2_1	ADZ79295.1|CBM0	62.2	347	1.3e-132	474.9
scaffold168549_2_gene_2_1	AEW01545.1|CE12	62.2	222	5.2e-79	296.2
scaffold224751_1_gene_1_1	BAD12237.1|GH106|3.2.1.40	62.2	418	7.3e-156	552.4
scaffold3135_10_gene_7_1	ADZ79295.1|CBM0	62.3	358	5.5e-128	459.5
scaffold6240_2_gene_3_1	AKQ45073.1|PL1	62.3	493	1.6e-173	611.3
scaffold6372_8_gene_2_1	AEK43116.1|CBM35	62.3	568	1.7e-203	711.1
scaffold97842_1_gene_1_1	AKD55442.1|GH43	62.3	151	1.2e-47	191.4
scaffold261172_3_gene_1_1	ACM39036.1|GH2	62.3	382	8.7e-148	525.4
scaffold288755_1_gene_1_1	AIS85838.1|CBM2	62.3	636	5.5e-219	762.7
scaffold296952_1_gene_1_1	AJC58328.1|GH4	62.3	419	7.8e-142	505.8
C5979523_1_gene_1_1	AKG46748.1|GH35	62.3	247	3.9e-93	343.2
scaffold240786_2_gene_1_1	AKC83385.1|CE12	62.4	205	1e-70	268.5
scaffold252812_2_gene_1_1	ACL75117.1|PL11|4.2.2.-	62.4	271	2.1e-95	350.9
C5997071_1_gene_2_1	ALL06892.1|GH53	62.4	85	8.5e-27	121.3
scaffold3457_15_gene_23_1	ANH80257.1|GH78	62.5	895	0	1218.4
scaffold294148_1_gene_1_1	CAB76326.1|GH42	62.5	251	1.3e-94	348.2
scaffold297017_1_gene_10_1	CAQ02652.1|GH42	62.5	662	7.5e-248	858.6
scaffold2737_13_gene_4_1	AEE44939.1|GH127	62.6	628	1.3e-220	768.1
scaffold7231_3_gene_11_1	ALI97831.1|PL11	62.6	586	5.5e-221	769.2
scaffold299609_1_gene_2_1	ALJ01630.1|GH43	62.6	305	7.3e-116	419.1
scaffold1812_11_gene_27_1	ANH83816.1|GH32	62.7	483	2.3e-193	677.2
scaffold2888_16_gene_2_1	AEE45861.1|GH10	62.7	418	1.8e-151	537.7
scaffold9890_4_gene_2_1	AEI13051.1|GH43	62.7	351	1.8e-123	444.5
scaffold802_1_gene_2_1	ADQ78236.1|GH51	62.8	627	6.3e-244	845.5
scaffold2987_11_gene_1_1	SBT37311.1|GH2	62.8	815	2.6e-303	1043.1
scaffold4847_7_gene_3_1	AHJ98424.1|GH2	62.8	592	1.5e-234	814.3
scaffold281471_2_gene_1_1	AIM37609.1|GH43	62.8	333	1.5e-125	451.4
scaffold292981_1_gene_1_1	ALM48041.1|GH3	62.8	274	2.3e-97	357.5
scaffold1493_1_gene_2_1	AGA79318.1|CE12	62.9	237	1.2e-81	305.1
scaffold1846_6_gene_6_1	ACN78887.1|GH2|3.2.1.25	62.9	824	1.8e-307	1057
scaffold255660_2_gene_1_1	ALJ14330.1|GH3	62.9	553	1.8e-202	707.6
scaffold265260_5_gene_1_1	BAL88816.1|GH3	62.9	286	6.9e-97	355.9
scaffold291886_1_gene_1_1	ACE83155.1|CBM2|4.2.2.-	62.9	251	2e-84	314.3
scaffold1256_4_gene_3_1	CCH02708.1|CE1	63	270	5.2e-102	372.9
scaffold65_1_gene_1_1	AHF13306.1|GH43	63.1	252	4.8e-94	346.3
scaffold1402_12_gene_14_1	ABQ06894.1|GH3	63.1	872	0	1157.5
scaffold2201_3_gene_5_1	ADZ77025.1|GH78	63.1	694	2.9e-274	946.4
scaffold2201_7_gene_74_1	ADZ77596.1|GH51	63.1	655	2.5e-256	886.7
scaffold11575_1_gene_3_1	AHJ98424.1|GH2	63.1	593	2.6e-231	803.5
scaffold181653_4_gene_4_1	ALV44175.1|GH10	63.2	402	2.4e-156	553.9
scaffold278055_1_gene_3_1	CTQ97048.1|CBM35	63.2	247	2.8e-91	337
C5911647_1_gene_1_1	AHG91660.1|GH43	63.2	193	6.8e-77	288.9
C6016846_1_gene_1_1	ACB74280.1|GH2	63.2	304	8.2e-109	395.6
scaffold12012_1_gene_1_1	ADZ78881.1|GH2	63.3	461	4.1e-176	619.8
scaffold179720_1_gene_2_1	ALV47021.1|PL11	63.3	829	5.9e-306	1052
scaffold201257_2_gene_1_1	AHF14307.1|GH106	63.3	471	1.2e-183	644.8
scaffold243012_1_gene_1_1	AJP72086.1|GH35	63.3	365	6.4e-132	472.6
scaffold3636_3_gene_1_1	ABM07080.1|GH43	63.4	287	2.2e-108	394
scaffold5852_2_gene_4_1	AKQ47674.1|GH2	63.4	725	7.5e-297	1021.5
scaffold5712_5_gene_1_1	ADZ79303.1|CBM32	63.6	143	5.9e-49	195.7
scaffold22765_2_gene_1_1	ALX65763.1|GH2	63.6	368	6.2e-135	482.6
scaffold258391_1_gene_1_1	CDT08359.1|PL11	63.6	225	9.6e-82	305.4
scaffold3086_1_gene_1_1	BAA76709.1|CBM32|3.2.1.113	63.8	409	3.4e-150	533.5
scaffold4352_5_gene_2_1	AJZ36330.1|CE0	63.8	235	1.2e-87	325.1
scaffold6240_4_gene_4_1	ADZ79437.1|GH28	63.8	525	2.2e-200	700.7
scaffold162813_1_gene_2_1	AIM37609.1|GH43	63.8	323	3.6e-132	473.4
scaffold238986_1_gene_1_1	ALG30372.1|GH78	63.8	362	1.1e-131	471.9
scaffold97842_1_gene_2_1	ACT95904.1|GH43	63.9	327	9.8e-132	471.9
scaffold217026_2_gene_1_1	ACZ37931.1|GH1	63.9	158	3.3e-61	236.5
scaffold222201_1_gene_3_1	AEE44666.1|GH42	63.9	468	6.1e-180	632.5
scaffold2053_11_gene_1_1	AIL47158.1|GH29	64	356	3.5e-136	486.9
C5959167_1_gene_1_1	ALJ58453.1|GH105	64	228	5.2e-84	312.8
scaffold12009_2_gene_1_1	ACV08136.1|GH3	64.1	281	7.1e-94	345.9
C5969153_1_gene_1_1	ACE84385.1|GH105	64.1	237	1.1e-84	315.1
C5999093_1_gene_1_1	ABQ07088.1|GH78	64.1	273	3.5e-111	403.3
scaffold1254_23_gene_7_1	ADZ77596.1|GH51	64.2	659	6.1e-258	892.1
scaffold6415_1_gene_2_1	CCH87624.1|GH78	64.2	862	0	1093.2
scaffold127047_3_gene_3_1	ADJ49531.1|GH27	64.2	134	1.4e-44	181
scaffold188502_4_gene_1_1	AHE51783.1|GH3	64.2	137	1.1e-36	154.8
scaffold1472_6_gene_1_1	AND17895.1|GH43	64.3	631	2.4e-230	800.4
scaffold117665_1_gene_1_1	ACU36118.1|GH42	64.3	543	4.4e-209	729.6
scaffold67_9_gene_3_1	ADZ77174.1|GH43	64.4	261	1e-102	375.2
scaffold12222_2_gene_20_1	AEE47485.1|GH3|3.2.1.-	64.4	734	1.6e-262	907.5
scaffold290612_1_gene_3_1	CCH29902.1|GH1	64.4	399	2.7e-160	567
scaffold298822_2_gene_1_1	ABS01609.1|GH78	64.4	326	9.6e-119	428.7
C5863971_1_gene_1_1	AHE54256.1|GH43	64.4	149	3.1e-49	196.8
scaffold3010_7_gene_4_1	ADZ77174.1|GH43	64.5	321	1.1e-131	471.9
scaffold12605_3_gene_1_1	CBK67657.1|GH78	64.5	231	6.6e-82	305.8
scaffold287671_1_gene_1_1	CDS92378.1|GH105	64.5	242	5.2e-90	332.8
scaffold13415_3_gene_4_1	AMQ56451.1|CE1	64.6	254	1.3e-99	364.8
scaffold16254_3_gene_1_1	BAJ74081.1|GH78	64.6	772	6e-297	1021.9
scaffold80140_2_gene_1_1	EAR14585.1|GH78	64.6	178	3.4e-62	240
scaffold213975_2_gene_1_1	AEV96439.1|GH43	64.6	206	9.2e-80	298.5
scaffold1448_6_gene_2_1	ADQ17824.1|GH10	64.7	354	2.8e-135	483.8
scaffold1773_19_gene_17_1	BAJ74922.1|GH51	64.7	502	9.8e-192	671.8
scaffold6240_4_gene_5_1	ADZ79438.1|GH105	64.7	629	2.7e-250	866.7
scaffold9018_3_gene_1_1	ADZ77027.1|GH106	64.7	510	4.6e-205	716.1
scaffold241540_2_gene_1_1	AJY87077.1|GH43	64.7	170	1.9e-62	240.7
scaffold275417_1_gene_1_1	ADZ65211.1|CE0	64.7	51	4.8e-12	73.9
scaffold2006_13_gene_1_1	AKD05936.1|GH28	64.8	321	1.7e-126	454.5
scaffold18597_2_gene_1_1	AFK02379.1|CE0	64.8	213	1.2e-77	291.6
scaffold253163_2_gene_1_1	AIM36902.1|GH78	64.8	247	5.8e-97	355.9
scaffold274335_1_gene_1_1	AMW11854.1|GH59	64.8	722	5.4e-264	912.9
scaffold2220_3_gene_1_1	ADZ77027.1|GH106	64.9	835	0	1153.7
scaffold154380_1_gene_1_1	AKV86119.1|GH1	64.9	168	2e-64	247.3
scaffold12012_2_gene_2_1	ADZ78901.1|GH127	65	654	1.1e-265	917.9
scaffold20355_1_gene_1_1	ADZ77367.1|GH3	65	377	7.5e-144	512.3
scaffold199601_1_gene_2_1	AGA79318.1|CE12	65	120	2.7e-42	173.3
scaffold13123_1_gene_5_1	ACZ85046.1|GH3	65.1	418	8.6e-149	528.9
scaffold1493_1_gene_3_1	ADZ79438.1|GH105	65.2	630	5.7e-253	875.5
scaffold5034_14_gene_2_1	ALW85291.1|GH43	65.3	308	1e-122	441.8
scaffold136000_2_gene_1_1	ANG85819.1|GH3	65.3	170	5.9e-56	219.2
scaffold285678_2_gene_1_1	ANI79402.1|CE1	65.3	173	2.9e-60	233.8
C5999611_1_gene_1_1	AMP97576.1|GH43	65.3	271	3.7e-108	393.3
scaffold2116_1_gene_28_1	ADZ77367.1|GH3	65.4	569	8.3e-219	761.9
scaffold2201_7_gene_65_1	ALJ01101.1|GH43	65.4	286	2.8e-120	433.7
scaffold230840_1_gene_1_1	CDT09841.1|GH31	65.4	364	5.6e-144	512.7
scaffold284491_1_gene_2_1	ADG89116.1|CBM6	65.4	162	4.8e-55	216.1
C5866935_1_gene_1_1	SBT40508.1|GH0	65.4	162	4.1e-54	213
scaffold530_16_gene_1_1	BAE68993.1|GH3	65.5	859	0	1117.4
scaffold1392_8_gene_3_1	ACS17357.1|GH0	65.5	719	2.7e-275	949.9
C6001784_1_gene_1_1	AGL18164.1|GH3	65.5	275	4.9e-100	366.3
scaffold775_3_gene_16_1	ACT96901.1|CE1	65.6	273	3.4e-109	396.7
scaffold897_1_gene_6_1	ADZ77451.1|CE1	65.6	154	6e-58	225.7
scaffold3457_15_gene_21_1	AHF16845.1|GH2	65.6	783	0	1089.3
scaffold6086_2_gene_2_1	ADZ77054.1|GH28	65.6	311	6.6e-125	449.1
scaffold6240_4_gene_3_1	AGA79318.1|CE12	65.6	227	2.4e-84	313.9
scaffold11354_4_gene_16_1	ADZ77367.1|GH3	65.6	569	3.2e-223	776.5
scaffold291989_1_gene_3_1	AKT50892.1|GH4	65.6	445	1.3e-147	525
scaffold292864_1_gene_1_1	AIM37608.1|GH43	65.6	221	1e-87	325.1
scaffold1670_13_gene_17_1	ADJ46138.1|GH3	65.7	478	2.7e-157	557.4
scaffold2564_13_gene_1_1	AIM36901.1|GH78	65.7	213	9e-78	292
scaffold14967_2_gene_2_1	ADZ79585.1|CE1	65.7	251	1.2e-100	368.2
scaffold167877_2_gene_1_1	AKQ47674.1|GH2	65.7	718	3.4e-302	1039.3
scaffold246903_1_gene_1_1	ALK82880.1|GH105	65.7	169	4.2e-62	239.6
scaffold249329_1_gene_1_1	AKM08200.1|GH3	65.7	306	2.8e-112	407.1
scaffold253640_1_gene_2_1	AGA78986.1|GH43	65.7	204	2e-79	297.4
scaffold7231_3_gene_9_1	AKD05935.1|GH105	65.8	395	5.7e-158	559.3
scaffold8566_1_gene_3_1	AKD03836.1|GH43	65.8	576	1.7e-240	833.9
scaffold125089_1_gene_1_1	ADY53112.1|GH43	65.8	149	2.1e-56	220.7
scaffold138505_2_gene_1_1	CAD78738.1|CBM9	65.8	184	8.6e-76	285.4
scaffold147670_4_gene_12_1	ADQ17824.1|GH10	65.8	325	6.1e-132	472.6
scaffold273322_2_gene_1_1	ACZ88568.1|GH4	65.8	237	1.9e-84	314.3
scaffold285749_2_gene_2_1	ALV37487.1|CBM61	65.8	193	3.2e-73	276.9
scaffold4979_7_gene_1_1	ACQ81565.1|GH42	65.9	680	1e-268	927.9
scaffold5088_1_gene_1_1	CBK67656.1|GH2	65.9	381	8.9e-161	568.5
scaffold7956_5_gene_1_1	ANN78689.1|GH3	65.9	387	3.8e-151	536.6
scaffold170304_2_gene_1_1	ANF32538.1|GH3	65.9	461	3.2e-165	583.6
scaffold292991_1_gene_1_1	AMW14944.1|CBM35	65.9	323	1.1e-111	405.2
scaffold99_6_gene_3_1	ADZ79295.1|CBM0	66	347	8e-138	492.3
scaffold208_18_gene_11_1	ADY53891.1|PL1	66	362	1.8e-140	501.1
scaffold9553_6_gene_54_1	CAL99712.1|GH3	66	597	5e-214	746.1
scaffold166004_2_gene_1_1	ABJ83978.1|CE1	66	141	2.2e-48	193.7
scaffold237601_2_gene_12_1	ADZ77367.1|GH3	66	562	8.7e-221	768.5
scaffold283288_2_gene_1_1	ALJ28720.1|GH127	66	247	1.1e-90	335.1
scaffold7231_5_gene_1_1	ALJ01109.1|PL11	66.1	298	3.2e-123	443.7
scaffold14794_2_gene_6_1	CCH32074.1|GH3	66.1	847	0	1162.5
C5943165_1_gene_1_1	CDS92512.1|CE1	66.1	124	1.5e-45	184.1
scaffold261950_1_gene_1_1	ADZ79295.1|CBM0	66.2	222	1e-84	315.1
scaffold1325_10_gene_2_1	AMQ56451.1|CE1	66.3	255	1.5e-103	377.9
scaffold1402_12_gene_11_1	ANH83870.1|GH10	66.3	368	4.8e-143	509.6
scaffold237835_1_gene_1_1	AHB48578.1|GH3	66.3	243	6.1e-86	319.3
scaffold240316_1_gene_1_1	ACV10166.1|GH3	66.3	270	4.5e-90	333.2
scaffold279872_1_gene_2_1	AEE47389.1|GH3	66.3	528	6.8e-191	669.1
scaffold208_18_gene_2_1	AHF16882.1|GH127	66.4	673	1.1e-275	951
scaffold3800_4_gene_1_1	ACT95904.1|GH43	66.4	268	1.3e-113	411.4
C5955267_1_gene_1_1	ACT94510.1|GH43	66.4	223	2.6e-88	327
C6002514_1_gene_1_1	ADI04800.1|GH127	66.4	280	3.3e-96	353.6
scaffold277_8_gene_2_1	AKD03836.1|CBM32	66.5	570	5.4e-242	839
scaffold1010_16_gene_2_1	ACQ78323.1|GH127	66.5	645	6.7e-238	825.5
scaffold9312_12_gene_1_1	ACT93813.1|GH29	66.5	373	7.2e-155	548.9
scaffold183376_1_gene_1_1	ACZ89864.1|GH1	66.5	373	4.4e-144	513.8
scaffold5548_2_gene_3_1	ACZ20624.1|GH42	66.6	668	1.2e-261	904.4
scaffold146_22_gene_4_1	CQR60611.1|GH4	66.7	177	1.5e-57	224.6
scaffold1843_2_gene_3_1	ADZ77367.1|GH3	66.7	568	5.5e-223	775.8
scaffold194250_2_gene_3_1	AKV86870.1|GH43	66.7	294	2.4e-121	437.2
scaffold245756_2_gene_1_1	AEI13071.1|GH51	66.7	348	8e-137	488.8
scaffold284120_1_gene_1_1	CDS91975.1|GH43	66.7	171	7e-64	245.7
C6107916_1_gene_3_1	ALK97621.1|GH43	66.7	309	2.8e-123	443.7
scaffold298822_1_gene_1_1	ANB04895.1|GH78	66.8	229	1.5e-91	337.8
scaffold6008_1_gene_3_1	ADZ77372.1|GH105	66.9	269	8.9e-110	398.7
scaffold13282_1_gene_10_1	ADZ77596.1|GH51	66.9	640	4.5e-258	892.5
C5936911_1_gene_1_1	BAG17200.1|GH1	67	203	1e-78	295
C5997809_1_gene_1_1	ADZ77578.1|GH43	67	270	8.4e-113	408.7
scaffold9812_5_gene_2_1	ADB35084.1|GH3	67.1	362	4.1e-126	453.4
scaffold240341_1_gene_1_1	ACB74659.1|GH51	67.1	252	4.3e-95	349.7
scaffold241478_2_gene_1_1	ACG78889.1|GH43	67.1	292	4.2e-118	426.4
scaffold288260_2_gene_3_1	AEI51974.1|GH2	67.1	665	1.5e-293	1010.4
scaffold188020_2_gene_1_1	AKU15289.1|GH35	67.2	503	2.3e-196	687.2
scaffold271591_2_gene_2_1	AJP72508.1|GH51	67.2	400	1.4e-156	554.7
scaffold292196_2_gene_1_1	AFL49898.1|GH0	67.2	348	9.7e-138	491.9
scaffold99_11_gene_3_1	BAS02080.1|GH43	67.3	361	2e-146	520.8
scaffold247_2_gene_118_1	ACU05832.1|CE0	67.3	101	3.7e-37	156
scaffold272513_1_gene_1_1	AKC83386.1|GH43	67.3	223	8e-85	315.5
scaffold297101_2_gene_1_1	ABI56676.1|GH3	67.3	223	7.7e-80	298.9
scaffold2201_2_gene_10_1	ADZ77050.1|GH105	67.4	386	1.2e-165	584.7
scaffold214868_1_gene_2_1	AKC81446.1|GH2	67.4	912	0	1276.9
scaffold5545_3_gene_1_1	ALV39823.1|GH3	67.5	492	2.5e-190	667.2
scaffold231762_1_gene_2_1	AEB44086.1|GH10	67.5	206	1.4e-78	294.7
C5973817_1_gene_1_1	SBT41840.1|CBM2	67.5	246	3e-90	333.6
scaffold3010_7_gene_15_1	ADZ77176.1|GH2	67.6	614	6.5e-262	905.2
scaffold100575_1_gene_1_1	ACM27761.1|GH1	67.6	185	1.9e-71	270.8
scaffold278812_1_gene_1_1	AFL52732.1|GH43	67.6	207	2.3e-86	320.5
scaffold1148_12_gene_87_1	ALO46478.1|GH3	67.7	334	1.3e-121	438.3
scaffold6240_2_gene_7_1	ADZ79431.1|GH43	67.7	539	6e-235	815.5
scaffold156951_3_gene_1_1	AKH86024.1|PL1	67.7	260	2.5e-95	350.5
scaffold279132_2_gene_1_1	ADU12328.1|GH10	67.7	198	4.1e-80	299.7
scaffold627_2_gene_1_1	AKC86180.1|CE16	67.8	599	1e-235	818.1
scaffold3974_3_gene_14_1	CDT08396.1|GH105	67.8	432	2.1e-174	614
scaffold170834_7_gene_11_1	ADZ77054.1|GH28	67.8	394	2.1e-165	583.9
scaffold239374_1_gene_1_1	AKM80894.1|GH1	67.8	152	8.4e-65	248.4
scaffold253248_3_gene_1_1	AGZ46185.1|GH43	67.8	283	2.2e-116	420.6
scaffold280316_1_gene_2_1	AJZ83790.1|GH4	67.8	202	8.3e-70	265.4
scaffold299725_1_gene_7_1	ADJ46277.1|GH3	67.8	779	9.4e-298	1024.6
scaffold2380_16_gene_2_1	ACU04507.1|GH78	67.9	563	4.9e-240	832.4
scaffold4309_10_gene_27_1	AKD03836.1|GH43	67.9	551	1.1e-242	841.3
scaffold46666_2_gene_1_1	ANG84168.1|GH2	67.9	330	7.7e-129	462.2
scaffold281484_1_gene_1_1	CDS92378.1|GH105	67.9	215	6.1e-90	332.4
scaffold298486_1_gene_1_1	ACZ89862.1|GH1	67.9	445	1.2e-174	614.8
scaffold67_9_gene_2_1	AHW58852.1|GH43	68	322	1.8e-133	477.6
scaffold698_3_gene_3_1	ADV42674.1|GH43	68.1	307	5.2e-122	439.5
scaffold3689_8_gene_1_1	ACQ81123.1|GH2	68.1	596	1e-248	861.3
scaffold9202_4_gene_2_1	ALJ22159.1|GH1	68.1	188	3e-69	263.5
scaffold12012_4_gene_2_1	ADZ78891.1|GH78	68.2	701	1.1e-305	1050.8
scaffold12979_4_gene_2_1	BAU31256.1|GH10	68.2	402	1.2e-160	568.2
scaffold223245_4_gene_1_1	ALJ48322.1|GH43	68.2	296	1.2e-128	461.5
scaffold17854_3_gene_1_1	ANG84278.1|GH10	68.3	205	3.3e-77	290
scaffold267286_1_gene_10_1	ADZ79585.1|CE1	68.3	262	8.3e-108	392.1
scaffold273132_2_gene_3_1	ADZ65211.1|CE0	68.3	60	6.1e-18	93.6
scaffold316_8_gene_2_1	CDS91967.1|GH3	68.4	766	0	1095.1
scaffold3280_3_gene_1_1	ACZ20966.1|GH1	68.4	468	4.1e-195	682.9
scaffold45404_3_gene_3_1	ALJ01101.1|GH43	68.4	285	7.4e-123	442.6
scaffold186757_2_gene_1_1	ANG86297.1|GH43	68.4	452	4.2e-178	626.3
C6114180_1_gene_8_1	ACU03792.1|GH28	68.4	491	5.1e-209	729.2
scaffold235482_1_gene_3_1	AKV88181.1|GH53	68.5	372	2.6e-145	517.3
scaffold266914_1_gene_2_1	SBT46185.1|GH42	68.5	337	9.3e-144	511.9
C6013874_1_gene_1_1	ALJ43909.1|GH78	68.5	238	4.8e-96	352.8
scaffold263861_1_gene_1_1	ALI97839.1|GH28	68.6	172	8.6e-71	268.5
scaffold1117_5_gene_3_1	ACQ78736.1|GH43	68.7	803	0	1090.9
scaffold1402_6_gene_18_1	AKQ46598.1|CBM6	68.7	447	1.2e-188	661.4
scaffold3056_5_gene_22_1	ADY36172.1|GH105	68.7	355	2.4e-150	534.6
scaffold204772_2_gene_1_1	AHF13306.1|GH43	68.7	115	9.5e-42	171.4
scaffold283728_1_gene_3_1	ADB42225.1|CE1	68.7	252	7.6e-106	385.6
C6068936_1_gene_1_1	CBG74900.1|CE1	68.7	214	2.2e-79	297.4
scaffold43025_3_gene_1_1	ADB37299.1|GH78	68.8	199	5.1e-83	309.3
scaffold277659_2_gene_12_1	ALE57103.1|GH1	68.8	439	1.8e-192	674.1
scaffold4516_6_gene_3_1	CCG99552.1|GH127	68.9	270	1.8e-110	401
scaffold17854_2_gene_2_1	BAU31256.1|GH10	68.9	196	3.8e-78	293.1
scaffold243318_3_gene_3_1	ADI04449.1|GH51	68.9	267	1.2e-103	378.3
C5944865_1_gene_1_1	ALJ01101.1|GH43	68.9	180	1.6e-72	274.2
scaffold2056_7_gene_29_1	AHF16655.1|GH105	69	633	9.3e-272	937.9
scaffold8664_4_gene_3_1	CUM37129.1|GH51	69	497	2.9e-204	713.4
scaffold124539_2_gene_1_1	ADY53248.1|GH43	69.1	366	1.6e-152	541.2
scaffold271421_1_gene_2_1	SBT45925.1|GH3	69.1	204	2.5e-77	290.4
C5977983_1_gene_1_1	BAL91902.1|GH10	69.1	246	3.8e-96	353.2
scaffold5749_3_gene_7_1	AEE52151.1|GH43	69.3	319	1.9e-143	510.8
scaffold287033_2_gene_1_1	ADZ78901.1|GH127	69.3	215	1e-87	325.1
C6025434_1_gene_2_1	BAL88028.1|CBM35	69.3	163	3.9e-57	223
scaffold5128_1_gene_1_1	AGL17292.1|GH43	69.4	294	7.8e-120	432.2
scaffold172846_1_gene_1_1	BAA76709.1|GH92|3.2.1.113	69.4	684	9e-273	941.4
scaffold291231_2_gene_1_1	ABQ05054.1|GH43	69.4	209	4.8e-87	322.8
C6054868_1_gene_1_1	AKM80894.1|GH1	69.4	268	1.1e-112	408.3
scaffold3056_2_gene_3_1	CDT08396.1|GH105	69.5	423	1.7e-181	637.5
scaffold182954_3_gene_1_1	ABQ05483.1|PL1	69.5	266	2.5e-101	370.5
scaffold226183_1_gene_1_1	ACZ85602.1|GH3	69.5	479	1.5e-186	654.4
scaffold287033_1_gene_2_1	ADY50923.1|GH127	69.5	282	4e-116	419.9
scaffold505_11_gene_12_1	AEI12895.1|GH3	69.6	766	8.1e-294	1011.5
scaffold12009_2_gene_2_1	ACV10166.1|GH3	69.6	339	1.7e-131	471.1
scaffold1812_11_gene_25_1	ANI90153.1|GH3	69.7	763	0	1100.9
scaffold2396_10_gene_11_1	ADZ79585.1|CE1	69.8	255	2.9e-108	393.7
scaffold22292_1_gene_1_1	ACT91755.1|CE8	69.8	199	2.6e-79	297
scaffold298579_1_gene_2_1	ANH83870.1|GH10	69.9	296	3.5e-128	459.9
scaffold7003_4_gene_4_1	AKJ31224.1|GH0	70	736	0	1088.2
scaffold2642_1_gene_1_1	ACU02676.1|GH105	70.1	368	9.6e-160	565.1
scaffold3010_7_gene_7_1	ADV42674.1|GH43	70.1	284	6.5e-120	432.6
scaffold52027_1_gene_1_1	BAC16750.1|GH3|3.2.1.45	70.1	234	7e-92	339
scaffold3010_7_gene_6_1	AKD55442.1|GH43	70.2	322	4.2e-135	483
scaffold4044_2_gene_2_1	ADG88608.1|GH1|3.2.1.21	70.3	441	1.4e-189	664.5
scaffold176905_3_gene_2_1	ACL38494.1|PL1	70.3	414	3.1e-161	570.9
scaffold282217_1_gene_1_1	AKG43935.1|PL11	70.3	354	2.1e-148	527.3
scaffold67_2_gene_5_1	ADZ77176.1|GH2	70.4	598	6.1e-268	925.2
scaffold698_5_gene_1_1	ACT95904.1|GH43	70.4	203	4.1e-88	326.2
scaffold769_3_gene_14_1	AHH94102.1|GH42	70.4	666	6.5e-284	978.4
scaffold3457_15_gene_25_1	AHF16840.1|GH28	70.4	496	4.4e-203	709.5
scaffold169200_3_gene_3_1	AKN67996.1|GH3	70.4	754	0	1079.3
scaffold179164_1_gene_1_1	AHE54231.1|GH43	70.4	179	2.8e-72	273.5
scaffold280181_1_gene_1_1	AJP00905.1|CBM13	70.4	422	3.1e-175	616.7
C5979185_1_gene_1_1	ADG88734.1|CBM2	70.4	257	2.5e-100	367.1
scaffold162698_2_gene_1_1	AMB57754.1|GH3	70.5	132	1.3e-45	184.5
scaffold282411_2_gene_1_1	AKG45337.1|GH1	70.6	252	1.4e-101	371.3
C5961047_1_gene_1_1	BAV06812.1|CE1	70.6	204	3e-81	303.5
scaffold13808_1_gene_1_1	BAJ74409.1|GH127	70.7	552	3.4e-222	773.1
scaffold299858_1_gene_5_1	ADE11524.1|GH3	70.7	294	3.8e-118	426.8
C5936077_1_gene_1_1	ADQ81046.1|GH43	70.7	208	5.8e-90	332.4
scaffold603_29_gene_12_1	ACU35736.1|GH1	70.8	463	2.3e-198	693.7
scaffold1132_7_gene_3_1	ACQ78323.1|GH127	70.8	626	2.2e-252	873.6
scaffold12012_2_gene_5_1	AGA77207.1|PL1	70.8	538	5.7e-228	792.3
scaffold15956_2_gene_2_1	AGU11053.1|GH3	70.8	805	0	1082.4
scaffold1455_1_gene_2_1	ACZ20966.1|GH1	70.9	282	1.6e-112	407.9
scaffold5749_3_gene_11_1	ADZ77176.1|GH2	70.9	594	7.2e-266	918.3
scaffold178972_1_gene_1_1	ACZ20668.1|GH51	70.9	313	9.6e-129	461.8
scaffold281861_1_gene_1_1	ACG78481.1|GH1	71	365	7.1e-155	548.9
scaffold3056_2_gene_10_1	ACU04507.1|GH78	71.1	543	1.2e-241	837.8
scaffold5642_3_gene_4_1	ABG65059.1|GH0	71.1	705	5.8e-307	1055
C6011154_1_gene_1_1	ANC32627.1|CE8	71.1	149	1.2e-57	224.6
scaffold5360_1_gene_1_1	ADB37470.1|GH43	71.2	451	1.5e-202	707.6
scaffold9396_1_gene_2_1	AHW60283.1|GH2	71.2	469	2.6e-205	716.8
scaffold17354_3_gene_3_1	ALA19983.1|GH0	71.2	719	1.9e-305	1050
scaffold250531_2_gene_1_1	ACR61562.1|GH10|3.2.1.8	71.2	191	1.9e-80	300.8
scaffold208_18_gene_1_1	AHF16881.1|GH78	71.3	508	4.7e-226	785.8
scaffold225753_1_gene_1_1	ADU14926.1|PL10	71.3	359	1.4e-150	534.6
scaffold294276_1_gene_2_1	AIV37169.1|CE12	71.3	164	2e-64	247.3
C5998115_1_gene_1_1	ABX71815.1|CBM2|3.2.1.8	71.3	258	3.1e-104	380.2
scaffold410_14_gene_36_1	ALL04615.1|GH3	71.4	754	0	1095.9
scaffold802_1_gene_3_1	AKD53828.1|GH43	71.4	133	1.1e-49	198
scaffold15824_1_gene_1_1	AGA78986.1|GH43	71.4	185	1.6e-78	294.3
scaffold226053_1_gene_1_1	ACB74677.1|GH43	71.4	206	2.1e-87	323.9
scaffold266856_1_gene_1_1	AKC81850.1|GH127	71.4	371	1.5e-157	557.8
scaffold286840_1_gene_1_1	AKC84128.1|PL1	71.4	192	1.4e-82	307.8
C6088424_1_gene_1_1	ADV42674.1|GH43	71.4	266	8.3e-116	418.7
scaffold273330_6_gene_1_1	ANN78710.1|GH3	71.5	337	2.3e-139	497.3
scaffold84512_2_gene_2_1	ANH80262.1|PL1	71.6	525	9.2e-236	818.1
scaffold178782_4_gene_1_1	ADY54250.1|GH105	71.6	229	8.7e-103	375.2
scaffold219617_3_gene_11_1	ALR99812.1|GH10	71.6	436	1.6e-185	651
scaffold271392_2_gene_2_1	ACZ85046.1|GH3	71.6	402	1.4e-153	544.7
scaffold299046_1_gene_2_1	CBK63566.1|GH2	71.7	322	2e-145	517.3
scaffold678_11_gene_6_1	ALS28582.1|GH3	71.8	752	0	1085.5
scaffold286985_2_gene_1_1	ADZ77366.1|GH3	71.8	294	1.1e-123	444.9
scaffold290880_1_gene_1_1	AKG43935.1|PL11	71.8	266	4.1e-112	406.4
scaffold698_3_gene_7_1	AHW58852.1|GH43	71.9	310	5.4e-138	492.7
scaffold1507_2_gene_1_1	ACZ20496.1|CE12	71.9	501	1.7e-214	747.7
scaffold21410_1_gene_4_1	ANJ28137.1|GH35	71.9	406	2.2e-170	600.5
C6029346_1_gene_2_1	AGU09726.1|GH3	71.9	160	5.3e-62	239.2
scaffold12418_3_gene_2_1	ACU03792.1|GH28	72	279	3e-121	436.8
scaffold268811_1_gene_1_1	ACV10166.1|GH3	72	239	7.5e-97	355.5
scaffold5889_2_gene_2_1	CCH12773.1|GH3	72.1	895	0	1312.4
scaffold178867_2_gene_1_1	AEE47733.1|GH2	72.1	591	3.2e-258	892.9
scaffold255660_3_gene_3_1	AJP74243.1|CE1	72.1	269	5.8e-109	396
scaffold295055_1_gene_1_1	ACQ81324.1|CBM61	72.1	430	8.9e-173	608.6
scaffold285044_1_gene_1_1	AMQ01624.1|GH43	72.2	273	6.8e-115	415.6
C5940711_1_gene_1_1	ACZ84425.1|GH3	72.2	212	9.8e-85	315.1
scaffold67_7_gene_1_1	ADV42674.1|GH43	72.3	253	5.9e-108	392.5
scaffold20909_1_gene_5_1	ACX67816.1|GH42	72.3	676	0	1075.1
scaffold248332_2_gene_1_1	AKD53828.1|GH43	72.4	312	9.2e-140	498.4
scaffold258988_1_gene_1_1	ACY97750.1|GH1	72.4	181	3.4e-73	276.6
scaffold295055_2_gene_1_1	BAJ75896.1|GH53	72.4	250	1e-99	365.2
scaffold299040_1_gene_1_1	CDT08380.1|GH2	72.4	504	4e-225	782.7
scaffold193682_2_gene_1_1	AEG43212.1|GH42	72.5	207	1.8e-86	320.9
scaffold225445_1_gene_10_1	ADZ77176.1|GH2	72.5	586	8.7e-272	937.9
scaffold262554_4_gene_1_1	ADG87563.1|GH1	72.5	385	1.6e-162	574.3
scaffold541_12_gene_1_1	ACZ21969.1|GH10	72.6	252	1e-107	391.7
C6099252_1_gene_3_1	AKC88404.1|GH35	72.6	201	4.1e-75	283.1
scaffold67_5_gene_3_1	ABQ05054.1|GH43	72.7	333	2.8e-153	543.5
scaffold2201_7_gene_75_1	ADZ77597.1|GH51	72.7	506	1.2e-226	787.7
scaffold289841_1_gene_2_1	ACU85526.1|GH42	72.7	275	4.4e-125	449.5
C6080327_1_gene_1_1	AEE45878.1|GH51	72.7	333	3.2e-138	493.4
C5967575_1_gene_1_1	AMW11854.1|GH59	72.8	235	1.6e-99	364.4
scaffold698_3_gene_2_1	ABQ05054.1|GH43	72.9	332	8.6e-152	538.5
scaffold3010_7_gene_8_1	ABQ05054.1|GH43	72.9	329	1.1e-149	531.6
scaffold3125_1_gene_1_1	ADG88747.1|CBM32	72.9	424	2.2e-184	647.1
scaffold149461_1_gene_1_1	SBT38914.1|CBM2	72.9	251	2.4e-101	370.5
scaffold1063_2_gene_4_1	ACT02275.1|GH127	73	644	2.2e-292	1006.5
scaffold2056_7_gene_28_1	ANH84036.1|GH28	73	519	4.8e-234	812.4
scaffold14025_1_gene_2_1	ACZ84425.1|GH3	73	366	1.8e-150	534.3
scaffold96306_2_gene_1_1	AKG41539.1|GH43	73	285	2e-128	460.7
scaffold106052_3_gene_1_1	ACV76930.1|GH1	73	185	9.8e-79	295
scaffold3457_15_gene_10_1	AHF16856.1|GH43	73.1	271	4.7e-124	446
scaffold4963_1_gene_5_1	ANF32749.1|GH3	73.2	656	2.9e-276	953
scaffold163280_1_gene_6_1	CQR65327.1|CBM13	73.2	440	5.2e-192	672.5
scaffold1215_1_gene_9_1	CDN58095.1|GH51	73.3	513	8.2e-234	811.6
scaffold15254_4_gene_1_1	ANG86693.1|GT4	73.3	210	1.2e-80	301.6
scaffold1402_6_gene_19_1	ALJ59290.1|GH10	73.4	549	3.3e-252	872.8
scaffold1402_12_gene_21_1	AHF16651.1|CE8	73.4	335	5.2e-144	512.7
scaffold160876_1_gene_1_1	AKC84122.1|GH3	73.4	184	2.5e-76	287
scaffold156535_2_gene_1_1	ACE84681.1|PL10	73.5	321	4.4e-145	516.2
scaffold236613_1_gene_2_1	CCB76790.1|GH3	73.5	147	8.8e-56	218.4
C5945709_1_gene_1_1	ADB42387.1|GH78	73.5	215	1.4e-91	337.8
scaffold10775_1_gene_2_1	ABW16365.1|GH32	73.6	651	2e-293	1010
scaffold8864_4_gene_22_1	ABG63204.1|GH3	73.7	339	9.1e-141	501.9
scaffold294574_1_gene_1_1	ANF32112.1|GH51	73.7	486	3.2e-208	726.5
scaffold4309_10_gene_28_1	ALL04615.1|GH3	73.8	732	0	1115.9
scaffold254066_1_gene_1_1	AEE49315.1|GH10	73.8	225	6e-96	352.4
scaffold295810_1_gene_1_1	AGZ41874.1|GH3	73.8	343	2.8e-145	516.9
scaffold2596_4_gene_1_1	ALR22395.1|PL1	73.9	406	5.5e-178	625.9
scaffold22887_1_gene_1_1	ANC32630.1|GH43	73.9	188	2.6e-84	313.5
scaffold248246_1_gene_12_1	ACU61943.1|GH43	73.9	291	3e-139	496.9
scaffold255660_1_gene_3_1	CCA90098.1|GH43	73.9	349	2.3e-158	560.5
scaffold9264_2_gene_3_1	ADZ80977.1|GH43	74	365	3.5e-162	573.2
scaffold232539_1_gene_2_1	ABG63204.1|GH3	74	331	1e-136	488.4
scaffold295443_1_gene_2_1	AEK42909.1|GH3	74	169	8.7e-67	255.4
C6060776_1_gene_1_1	ANJ26189.1|GH42	74	358	1.1e-165	584.7
scaffold9507_3_gene_4_1	ABG10287.1|CE1	74.1	343	1.1e-147	525
C5925061_1_gene_1_1	ADY36172.1|GH105	74.1	201	1.1e-90	334.7
scaffold410_3_gene_7_1	ADZ77451.1|CE1	74.2	314	4.2e-143	509.6
scaffold6013_10_gene_10_1	AEE44238.1|GH10	74.2	480	3e-198	693.3
scaffold11296_4_gene_2_1	AMO59047.1|CE1	74.2	330	1.2e-140	501.5
scaffold283330_1_gene_1_1	ADY50907.1|GH78	74.3	498	8.4e-236	818.1
scaffold298588_1_gene_1_1	ACU37826.1|CBM2	74.3	152	1.5e-61	237.7
scaffold299400_1_gene_3_1	ACZ89864.1|GH1	74.3	249	5.2e-109	396
C5991473_1_gene_1_1	ADY53246.1|GH10	74.3	261	1.8e-120	434.1
scaffold166115_1_gene_2_1	AGA78999.1|GH43	74.4	180	2.1e-80	300.4
scaffold255660_4_gene_1_1	AJP74243.1|CE1	74.4	121	3.6e-47	189.5
scaffold979_2_gene_1_1	ANJ28687.1|CBM22	74.5	518	1.9e-238	827
scaffold2159_33_gene_1_1	ADZ65211.1|CE0	74.6	59	6.7e-20	99.4
scaffold3010_5_gene_14_1	ADZ80977.1|GH43	74.6	351	1.7e-161	570.9
scaffold10127_1_gene_5_1	ALX66223.1|GH1	74.7	300	3.3e-134	479.9
scaffold163373_2_gene_1_1	CDT08396.1|GH105	74.7	261	7.3e-122	438.7
scaffold170304_2_gene_2_1	ANF32537.1|GH43	74.7	498	8.8e-233	808.1
scaffold297503_1_gene_1_1	AKG43935.1|PL11	74.7	383	2.2e-167	590.5
scaffold268520_1_gene_1_1	BAL88034.1|GH39	74.8	226	2.8e-93	343.6
scaffold1900_6_gene_6_1	ACU04507.1|GH78	74.9	529	1.8e-244	847
scaffold9300_1_gene_1_1	AIM38981.1|GH43	74.9	311	2.7e-147	523.5
scaffold177186_1_gene_2_1	ANJ26728.1|GH1	74.9	255	9.6e-111	401.7
scaffold1824_1_gene_2_1	ANH81484.1|GH43	75	176	2.7e-78	293.5
scaffold2564_12_gene_1_1	AIM36901.1|GH78	75	176	7.7e-83	308.5
C5970199_1_gene_1_1	ALJ00090.1|PL1	75.1	237	6.2e-104	379
scaffold13414_2_gene_1_1	AEI52008.1|GH43	75.2	343	1.9e-162	573.9
scaffold248246_1_gene_11_1	ALJ59399.1|GH43	75.3	308	1e-147	525
scaffold299270_1_gene_3_1	AKI02785.1|GH43	75.4	537	1.8e-252	873.6
scaffold11296_3_gene_1_1	ABG11118.1|CE1	75.5	294	4.1e-129	463
scaffold194661_2_gene_1_1	AKC86691.1|PL10	75.5	343	3.6e-143	510
scaffold257709_2_gene_1_1	AHF16882.1|GH127	75.5	184	1e-85	318.2
scaffold274858_1_gene_1_1	ADY54229.1|CE12	75.5	241	8.2e-104	378.6
scaffold296941_1_gene_1_1	AIM37999.1|CBM32	75.5	335	1.7e-160	567.4
C5974987_1_gene_1_1	BAU33349.1|GH42	75.5	233	2.8e-107	390.2
scaffold294644_1_gene_1_1	ALG30383.1|GH1	75.6	409	1.6e-179	630.9
scaffold1824_4_gene_1_1	CAZ94235.1|GH43	75.7	103	2.6e-46	186.4
scaffold199094_3_gene_1_1	AGZ41852.1|GH43	75.7	292	1.6e-131	471.1
C6027058_1_gene_1_1	ACT93924.1|GH3	75.7	325	5e-136	486.1
scaffold166235_1_gene_1_1	ALG30609.1|GH42	75.8	128	1.3e-52	207.6
scaffold277_9_gene_1_1	ADZ77986.1|GH3	76	484	1.3e-214	747.7
scaffold8566_1_gene_1_1	ANH83413.1|GH43	76	387	8e-178	625.2
scaffold18287_1_gene_1_1	AIM36902.1|GH78	76	171	1.8e-76	287.3
scaffold273242_1_gene_1_1	AKD53831.1|CE1	76	171	5.3e-73	275.8
scaffold292601_1_gene_2_1	ACG78892.1|GH10	76	167	3e-68	260
scaffold410_14_gene_34_1	AHF16239.1|GH43	76.1	564	8.9e-277	954.5
scaffold263825_4_gene_2_1	AIT06462.1|GH3	76.1	201	3.8e-76	286.6
C5897459_1_gene_1_1	ADB42387.1|GH78	76.1	184	1e-77	291.6
scaffold99_11_gene_6_1	AKD53833.1|CE1	76.2	361	2.8e-167	590.1
scaffold115190_1_gene_2_1	ACU37797.1|CBM13	76.2	425	8.1e-203	708.4
scaffold277_6_gene_2_1	ANH83413.1|CBM32	76.4	573	6.1e-278	958.4
scaffold10064_1_gene_1_1	ADZ80977.1|GH43	76.4	165	4.1e-70	266.2
scaffold222636_1_gene_3_1	ADZ80977.1|GH43	76.4	347	1.3e-161	571.2
scaffold270987_1_gene_1_1	ACZ85174.1|GH3	76.4	174	1.7e-66	254.2
scaffold298740_2_gene_1_1	ABG06350.1|GH3	76.4	242	1.8e-98	360.9
scaffold126887_2_gene_1_1	CDN47664.1|GH3	76.6	167	8.4e-71	268.5
scaffold143282_1_gene_1_1	ACZ89864.1|GH1	76.6	192	4.4e-84	312.8
scaffold287352_2_gene_2_1	AJA70521.1|CE1	76.6	197	1.5e-90	334.3
scaffold288154_1_gene_1_1	CCO21352.1|CE1	76.6	470	5.4e-224	778.9
scaffold20177_2_gene_1_1	AEG42896.1|GH127	76.7	219	1.3e-95	351.3
scaffold136659_3_gene_1_1	AKV86671.1|GH42	76.7	176	1.2e-80	301.2
scaffold178282_2_gene_1_1	CDT08348.1|CE12	76.7	202	3.6e-92	339.7
scaffold252065_1_gene_1_1	AKV86698.1|GH51	76.8	345	1.5e-154	547.7
scaffold802_3_gene_1_1	ALJ59291.1|GH43	76.9	355	1.3e-166	587.8
scaffold7752_4_gene_19_1	ACT91464.1|GH43	76.9	303	1.6e-152	540.8
scaffold279987_1_gene_1_1	AHJ97420.1|GH3	76.9	173	7.3e-78	292
scaffold1254_23_gene_8_1	ADZ77597.1|GH51	77.1	449	3.2e-218	759.6
C5888709_1_gene_1_1	AJQ95007.1|GH62	77.1	179	1.3e-82	307.8
scaffold1812_11_gene_23_1	ANE51044.1|GH43	77.2	587	2.1e-297	1023.1
scaffold223375_1_gene_1_1	AKH85739.1|GH43	77.2	325	2.6e-148	526.9
scaffold4044_1_gene_5_1	ACZ86244.1|GH1	77.4	478	1.1e-221	771.2
scaffold4309_10_gene_25_1	ANH83413.1|CBM32	77.4	576	5e-280	965.3
scaffold5852_3_gene_7_1	ADZ80977.1|GH43	77.4	349	3.8e-164	579.7
scaffold10064_2_gene_1_1	ADZ80977.1|GH43	77.4	159	5.5e-75	282.3
scaffold280020_1_gene_1_1	AGA78941.1|PL1	77.4	195	2.8e-86	320.1
scaffold284664_1_gene_1_1	ACE86080.1|GH28	77.5	249	3.7e-115	416.4
scaffold1402_12_gene_13_1	ANH81484.1|GH43	77.6	343	1.4e-165	584.3
scaffold184994_1_gene_2_1	ADZ77986.1|GH3	77.6	259	1.1e-117	424.9
C5938373_1_gene_1_1	ADU11163.1|CBM2	77.6	210	1.9e-96	354
scaffold9028_1_gene_1_1	CDN58095.1|GH51	77.7	426	2e-209	730.3
scaffold263825_5_gene_1_1	AHE52012.1|GH3	77.7	278	1.3e-121	438
scaffold82202_1_gene_1_1	ACU84370.1|GH4	77.8	126	4.8e-50	199.1
C6045682_1_gene_1_1	AIV36273.1|PL1	77.8	356	1.2e-159	564.7
scaffold2201_5_gene_21_1	CDS92119.1|GH43	77.9	298	5.2e-148	525.8
scaffold289947_3_gene_1_1	AKH85742.1|GH10	77.9	249	1.4e-111	404.4
scaffold8566_1_gene_4_1	ADZ77986.1|GH3	78	492	5.4e-227	788.9
scaffold12457_3_gene_1_1	ALG30609.1|GH42	78	468	1e-227	791.2
scaffold175867_1_gene_1_1	ACE84353.1|GH43	78	209	5.9e-98	359
scaffold289947_2_gene_1_1	AAA17888.1|CBM13|3.2.1.8	78	164	5.6e-67	255.8
scaffold188079_1_gene_2_1	ACU95259.1|GH3	78.1	379	4.7e-162	572.8
scaffold4072_6_gene_2_1	AIM37939.1|GH2	78.2	568	4.1e-279	962.2
scaffold16101_3_gene_2_1	AMM20116.1|GH51	78.2	510	1.4e-241	837.4
scaffold48366_1_gene_1_1	BAJ75900.1|GH42	78.3	595	3e-288	992.6
scaffold270202_1_gene_1_1	CCF19296.1|GH3	78.3	184	5.4e-79	295.8
C5877683_1_gene_1_1	ADZ79431.1|GH43	78.3	175	9.6e-86	318.2
scaffold1254_1_gene_1_1	AHW58608.1|GH43	78.4	167	1.1e-75	284.6
scaffold1455_4_gene_1_1	ACZ20966.1|GH1	78.4	134	2e-62	240.4
scaffold3457_15_gene_17_1	AHF16849.1|PL1	78.5	539	1.3e-261	904
scaffold7231_3_gene_10_1	ADZ77050.1|GH105	78.5	358	4.9e-183	642.5
C5939899_1_gene_1_1	BAL87735.1|CBM13	78.6	201	1.1e-88	328.2
scaffold7192_2_gene_1_1	ADV26895.1|GH35	78.7	197	7.7e-85	315.5
scaffold20400_2_gene_2_1	ACT91898.1|GH127	78.7	446	1.1e-218	761.1
scaffold10968_1_gene_1_1	ADV27424.1|GH3	78.8	165	8.7e-65	248.4
scaffold13965_1_gene_2_1	AKD53835.1|GH10	78.9	175	4e-79	296.2
scaffold297929_2_gene_4_1	AKH43085.1|CE1	78.9	213	5.1e-97	355.9
scaffold299194_2_gene_1_1	ALG30609.1|GH42	78.9	351	6.5e-174	612.1
scaffold1194_4_gene_8_1	CAP43599.1|GH3	79	328	1.4e-146	521.2
scaffold115190_1_gene_3_1	ACU38454.1|GH0	79.1	479	7.6e-226	785
scaffold24096_2_gene_9_1	ADZ77451.1|CE1	79.2	322	5.4e-159	562.4
C5915681_1_gene_1_1	ACU04507.1|GH78	79.2	197	1e-88	328.2
C6054942_1_gene_1_1	ACQ78331.1|GH51	79.2	414	1.7e-205	717.2
scaffold336_3_gene_1_1	ACZ20198.1|GH3	79.3	213	2.9e-92	340.1
scaffold259321_1_gene_1_1	ADY51050.1|GH78	79.3	169	1.7e-79	297.4
scaffold286625_1_gene_2_1	ACZ90607.1|GH1	79.5	438	2.7e-214	746.5
C5906501_1_gene_1_1	ALX49668.1|GH3	79.5	190	3.1e-82	306.6
scaffold227565_2_gene_1_1	CDS91967.1|GH3	79.6	299	4e-140	499.6
scaffold269146_4_gene_4_1	ACZ29451.1|GH51	79.6	500	2.9e-236	819.7
C6073643_1_gene_1_1	AKV87510.1|GH3	79.8	524	5e-239	828.9
scaffold13282_3_gene_1_1	ADZ77597.1|GH51	79.9	413	7.5e-209	728.4
scaffold13417_2_gene_1_1	ALJ39783.1|GH105	79.9	314	3.8e-157	556.2
scaffold202795_3_gene_1_1	ADY52564.1|CE1	79.9	179	2.8e-88	326.6
C6030028_1_gene_1_1	CDT08331.1|GH105	79.9	174	2.7e-88	326.6
scaffold522_1_gene_1_1	ALO68123.1|GH3	80.1	297	1.1e-134	481.5
scaffold4963_5_gene_1_1	ACQ81504.1|GH51	80.1	408	1.4e-199	697.6
scaffold9463_9_gene_2_1	CDS92119.1|GH43	80.1	306	1.3e-155	551.2
scaffold266203_1_gene_2_1	ALC19797.1|GH43	80.2	222	2.3e-108	393.7
C6012012_1_gene_1_1	ABN97364.1|CE1	80.2	192	5.2e-93	342.4
scaffold24290_1_gene_1_1	ALX66482.1|GH3	80.3	370	5.5e-171	602.4
scaffold178883_1_gene_2_1	AHW58608.1|GH43	80.3	132	4.5e-59	229.6
scaffold20150_3_gene_1_1	ACM36712.1|GH2	80.4	561	7.6e-286	984.6
scaffold212520_2_gene_1_1	AKC86691.1|PL10	80.4	219	2.6e-96	353.6
C5905201_1_gene_1_1	ANC31026.1|GH43	80.4	189	9.7e-92	338.2
C5976373_1_gene_1_1	AEE48407.1|CE1	80.4	230	1.4e-108	394.4
scaffold3457_15_gene_3_1	ANH80603.1|GH43	80.7	347	4.6e-175	615.9
scaffold276955_3_gene_1_1	AKH85730.1|GH10	80.7	192	6e-92	339
scaffold282059_1_gene_1_1	ACM37755.1|GH1	80.8	266	1.5e-130	467.6
scaffold283611_1_gene_1_1	ACZ86758.1|GH127	80.8	360	3.7e-169	596.3
C6062622_1_gene_3_1	ADV25892.1|CE12	80.8	213	1.2e-93	344.7
scaffold274429_2_gene_1_1	ADU10146.1|CE1	81	174	1.8e-84	313.9
scaffold297531_1_gene_1_1	AKG46460.1|GH1	81	174	1.6e-80	300.8
scaffold1283_5_gene_1_1	AMG83427.1|GH1	81.2	308	6.6e-149	528.9
scaffold298669_2_gene_1_1	ADL48704.1|GH43	81.2	389	8.4e-191	668.3
C5961937_1_gene_1_1	AGL51118.1|GH43|3.2.1.37	81.2	117	7.9e-56	219.2
scaffold261790_1_gene_1_1	ACB76994.1|GH28	81.3	182	1.6e-83	310.8
scaffold277960_1_gene_1_1	ADV28124.1|GH43	81.5	254	4.1e-130	466.1
scaffold163010_1_gene_1_1	ACB76993.1|GH43	81.6	163	6.6e-81	302
scaffold5910_3_gene_8_1	CAP43599.1|GH3	81.7	349	1.2e-164	581.3
scaffold175674_2_gene_1_1	CDS92119.1|GH43	81.9	238	2.9e-125	449.9
scaffold275286_1_gene_2_1	ACB74660.1|GH3	81.9	166	1.7e-79	297.4
C5865705_1_gene_1_1	AJO20701.1|GH42	82.1	168	7.1e-86	318.5
scaffold163911_2_gene_2_1	AIM38981.1|GH43	82.4	136	3.4e-65	249.6
C5933697_1_gene_1_1	CDT08370.1|GH28	82.4	205	5.1e-102	372.5
C5989053_1_gene_1_1	AEE47271.1|CBM13	82.4	262	3.5e-132	473
scaffold267615_2_gene_1_1	BAJ74878.1|GH1	82.7	220	3.5e-109	396.4
C5958761_1_gene_1_1	ADZ77597.1|GH51	82.7	226	1.1e-110	401.4
C6088416_1_gene_4_1	ADV26730.1|GH51	82.7	249	2e-116	420.6
C6046180_1_gene_1_1	AKH43239.1|CBM13	82.8	344	1.7e-174	614
C5951331_1_gene_1_1	ALX66487.1|GH1	83	188	1e-88	328.2
scaffold166328_1_gene_1_1	CDR14839.1|GH43	83.1	344	4.5e-183	642.5
scaffold175926_1_gene_1_1	ADY54259.1|CE12	83.1	236	2.2e-117	423.7
scaffold128603_1_gene_1_1	AKI02785.1|GH43	83.2	191	1.8e-98	360.5
scaffold177936_1_gene_1_1	CDT32528.1|GH43	83.2	208	5.8e-106	385.6
scaffold256077_1_gene_1_1	ACQ78331.1|GH51	83.2	244	4.9e-128	459.1
scaffold149001_2_gene_1_1	AKH81786.1|CE1	83.3	222	1.9e-107	390.6
C5930213_1_gene_1_1	AKG45835.1|GH42	83.3	156	6.6e-78	292
scaffold5585_1_gene_2_1	AHG49922.1|GH4	83.4	453	1.5e-223	777.3
scaffold258833_2_gene_1_1	ADY53128.1|GH3	83.7	270	2.2e-142	506.9
C5970025_1_gene_1_1	AKR55924.1|GH51	83.8	234	6e-123	442.2
scaffold264868_1_gene_1_1	AIM37039.1|GH43	83.9	205	1.9e-104	380.6
scaffold270_17_gene_1_1	ADV28124.1|GH43	84.1	347	8.3e-174	611.7
scaffold287070_1_gene_2_1	ALX66223.1|GH1	84.1	164	1.2e-82	307.8
scaffold4297_1_gene_3_1	AIT79926.1|GH3	84.2	158	6.9e-75	282
scaffold16152_1_gene_2_1	ADQ78735.1|GH2	84.2	1251	0	2225.3
C6042444_1_gene_1_1	ADV27424.1|GH3	84.2	368	1.4e-182	641
scaffold297438_1_gene_1_1	CCO21353.1|CE1	84.4	352	6.3e-175	615.5
scaffold294914_1_gene_1_1	CDT15944.1|GH2	84.6	285	1.2e-146	521.2
scaffold164089_1_gene_1_1	AKG45831.1|CBM6	84.8	283	3.2e-139	496.5
scaffold179806_2_gene_1_1	ACX30651.1|GH43	84.8	105	1e-53	211.1
scaffold6770_2_gene_3_1	AKR54226.1|GH4	84.9	483	1.2e-250	867.5
scaffold171171_1_gene_1_1	AKG45679.1|GH2	84.9	278	1.8e-147	523.9
scaffold265625_1_gene_1_1	AIM35811.1|GH3	84.9	251	7.5e-124	445.3
scaffold262116_1_gene_2_1	AKG46460.1|GH1	85	280	1.2e-141	504.6
C6033822_1_gene_1_1	BAF98913.1|PL1	85.1	308	1.1e-145	518.1
scaffold255469_2_gene_1_1	AGS72421.1|GH3	85.3	252	2.3e-117	423.7
C5992689_1_gene_2_1	AHF16239.1|GH43	85.6	180	1.2e-97	357.8
scaffold126842_2_gene_1_1	ALX66482.1|GH3	85.7	244	1.2e-115	417.9
scaffold298_1_gene_2_1	AKJ31151.1|GH3	85.9	298	2.3e-148	526.9
scaffold8749_1_gene_1_1	ADV27135.1|CBM32	85.9	368	6.3e-189	662.5
scaffold294295_1_gene_1_1	ACU38032.1|PL3	85.9	227	5.9e-118	425.6
scaffold3147_3_gene_1_1	ALX66482.1|GH3	86	329	1.1e-162	574.7
scaffold291897_1_gene_1_1	ACU96471.1|GH2	86	564	1.5e-294	1013.4
C6011364_1_gene_1_1	ADZ78900.1|GH106	86	293	1e-148	528.1
scaffold218642_4_gene_1_1	AIV33039.1|GH3	86.1	166	2.2e-79	297
scaffold271397_1_gene_1_1	ALV53486.1|GH62	86.1	202	2.3e-99	363.6
scaffold297819_1_gene_1_1	ABG07707.1|CE1	86.1	144	3.6e-70	266.2
scaffold11296_4_gene_1_1	AMO59048.1|CE1	86.4	243	4e-122	439.5
scaffold15549_1_gene_1_1	ADV26730.1|GH51	86.4	272	8.3e-137	488.4
scaffold16146_2_gene_1_1	ANG84113.1|GH43	86.5	200	1.4e-104	380.9
scaffold236310_1_gene_2_1	ACZ84293.1|CBM6	86.7	150	4.6e-76	285.8
scaffold287421_1_gene_1_1	ADY53113.1|GH43	86.8	212	8.8e-118	424.9
scaffold16946_1_gene_1_1	ADV27182.1|GH3	87	169	5.4e-78	292.4
scaffold277483_2_gene_1_1	ACU97351.1|GH3	87.3	220	1.4e-113	411
C5999739_1_gene_1_1	ACU98550.1|GH3	87.6	274	3.9e-134	479.6
scaffold1914_1_gene_2_1	ADV26740.1|GH43	87.9	704	0	1328.9
scaffold8241_4_gene_1_1	AGA59404.1|GH78	88	701	0	1312
scaffold5889_2_gene_3_1	ADV28748.1|GH43	88.1	581	0	1081.6
scaffold4984_4_gene_2_1	AMG82121.1|GH1	88.2	389	2.3e-212	740
scaffold15465_1_gene_1_1	AEH86023.1|GH51	88.2	433	5.4e-239	828.6
scaffold152395_1_gene_1_1	AJP00607.1|GH42	88.3	223	1.3e-119	431
C5991069_1_gene_1_1	ANL16345.1|GH43	88.5	262	3.5e-148	526.2
scaffold241137_2_gene_2_1	AMO61209.1|CE1	88.6	317	5.5e-172	605.5
scaffold160401_4_gene_2_1	CAD48748.2|GH10|3.2.1.8	88.8	491	3.9e-262	905.6
scaffold20484_4_gene_2_1	ACU95608.1|CBM2|3.2.1.8	88.9	406	2.5e-217	756.5
scaffold190182_2_gene_1_1	AMO59637.1|GH1	89.4	425	8.2e-232	804.7
scaffold214868_1_gene_3_1	ADV28737.1|GH10	89.7	146	5e-72	272.3
scaffold15821_5_gene_1_1	ALA19983.1|GH0	90.6	584	0	1087
scaffold10825_1_gene_1_1	ADV27135.1|CBM32	90.9	722	0	1369.8
scaffold1895_14_gene_3_1	ADV25891.1|GH43	91	502	3.5e-298	1025.4
scaffold224842_2_gene_1_1	ACG78377.1|GH3	91.1	158	2.2e-81	303.5
scaffold124_10_gene_2_1	ADV27182.1|GH3	91.3	332	9.7e-172	604.7
scaffold283391_1_gene_1_1	AMO59637.1|GH1	91.5	248	6.6e-141	501.9
C5891355_1_gene_1_1	AJP00773.1|GH1	91.9	161	1.7e-87	323.9
scaffold296269_2_gene_1_1	ADY50891.1|PL1	92	176	1.3e-95	350.9
scaffold198574_1_gene_1_1	ALV52756.1|GH92	92.1	151	7.3e-74	278.5
scaffold4678_1_gene_5_1	ABL73883.1|GH10|3.2.1.8	92.4	380	3.9e-209	729.2
C5941275_1_gene_1_1	ALV53921.1|CBM67	92.6	202	2.6e-111	403.3
scaffold212_5_gene_4_1	ALA19232.1|GH3	92.7	303	3.6e-157	556.2
scaffold10293_2_gene_3_1	ADV28730.1|GH43	93.2	339	2.4e-194	679.9
scaffold229491_1_gene_1_1	ALV53230.1|GH4	93.9	245	4.4e-129	462.6
scaffold2099_2_gene_1_1	AGA59424.1|GH42	94.2	173	2.7e-101	369.8
scaffold2740_13_gene_3_1	ADV28393.1|GH3	94.2	310	1.7e-162	573.9
scaffold199840_2_gene_1_1	ALV53827.1|CBM13	94.8	135	2.1e-72	273.5
C5980443_1_gene_1_1	ALV53486.1|GH62	94.8	248	3.1e-138	493
scaffold8847_1_gene_1_1	ADZ78879.1|GH78	95.3	172	5.3e-97	355.5
scaffold258251_1_gene_1_1	ALV53165.1|GH1	95.5	269	2.3e-155	550.1
scaffold264504_1_gene_1_1	ALV52472.1|GH42	95.9	218	3.1e-126	453
C5864883_1_gene_1_1	ALV50299.1|GH3	95.9	169	6.9e-89	328.6
scaffold3584_10_gene_6_1	AGA57852.1|CE0	96.7	243	1.3e-133	477.6
scaffold282221_1_gene_1_1	ALV54686.1|GH3	96.7	182	3.7e-96	352.8
scaffold3100_4_gene_6_1	ADZ78468.1|GH2	96.9	545	0	1115.1
scaffold1501_12_gene_1_1	ADZ79432.1|CE8	97.3	112	1.1e-63	244.2
scaffold4879_4_gene_1_1	ADZ77985.1|GH43	97.3	257	1.7e-147	523.9
scaffold13063_1_gene_1_1	ADZ78868.1|GH2	97.4	311	8.5e-186	651.4
scaffold87193_1_gene_2_1	AGA57387.1|CE12	97.4	230	1.1e-126	454.5
scaffold1415_3_gene_1_1	ADZ77578.1|GH43	97.5	159	5.1e-94	345.5
scaffold5169_3_gene_2_1	AGA57004.1|GH43	98	149	4.8e-86	318.9
C5869975_1_gene_1_1	ACJ64840.1|GH10	98.2	171	1.8e-100	367.1
scaffold7814_1_gene_1_1	ADZ77077.1|GH105	98.3	235	3.2e-137	489.6
scaffold10971_3_gene_2_1	AGA56715.1|CBM35	98.3	699	0	1399
scaffold173813_1_gene_1_1	ADQ15905.1|GH43	98.3	173	2.8e-98	359.8
scaffold2657_7_gene_1_1	AGA59224.1|GH0	98.4	182	4.9e-101	369
scaffold3379_8_gene_1_1	ADZ77236.1|GH29	98.4	125	2.5e-64	246.5
scaffold9044_3_gene_1_1	ADV25892.1|CE12	98.4	249	8.6e-133	474.9
C5896127_1_gene_1_1	ADZ78891.1|GH78	98.4	184	1.6e-107	390.6
scaffold777_3_gene_2_1	ADZ77173.1|GH43	98.5	620	0	1309.7
scaffold2547_6_gene_1_1	ADZ77366.1|GH3	98.6	207	3.2e-112	406.4
scaffold8241_7_gene_1_1	AGA59404.1|GH78	98.6	355	3.2e-213	742.7
scaffold8808_1_gene_2_1	ADZ79302.1|CBM32	98.6	438	6.7e-245	848.2
scaffold6981_1_gene_1_1	ADZ81571.1|GH0	98.7	297	1.3e-183	644
scaffold2993_6_gene_4_1	AGA59287.1|GH127	98.8	672	0	1387.9
scaffold4679_2_gene_1_1	AGA57425.1|GH105	98.8	169	1.9e-94	347.1
scaffold7698_4_gene_3_1	AGA59277.1|GH43	98.8	421	9.9e-262	904
scaffold291178_1_gene_1_1	AGA56652.1|GH43	98.8	256	1.4e-157	557.4
scaffold7759_13_gene_4_1	ABE48277.1|GH2	98.9	734	0	1533.9
scaffold13898_1_gene_22_1	ABE50112.1|GH3	98.9	280	1.3e-161	570.9
scaffold2249_7_gene_1_1	ADZ78901.1|GH127	99.1	566	0	1165.6
scaffold10712_1_gene_1_1	ADZ80977.1|GH43	99.1	331	7.1e-199	694.9
scaffold13559_2_gene_7_1	AGA58932.1|GH43	99.1	1166	0	2370.9
scaffold777_3_gene_1_1	ADZ77174.1|GH43	99.2	130	5.7e-75	282
scaffold1501_11_gene_3_1	ADZ79432.1|CE8	99.2	242	2.2e-136	486.9
scaffold1940_7_gene_1_1	ADZ81084.1|GH2	99.2	796	0	1648.6
scaffold3561_5_gene_10_1	ABE49461.1|GH0	99.2	359	1.5e-221	770.4
scaffold3983_3_gene_2_1	AGA59263.1|GH43	99.2	490	1.2e-298	1026.9
scaffold4679_1_gene_4_1	AGA57425.1|GH105	99.2	130	9e-73	274.6
scaffold9322_3_gene_1_1	AGA56652.1|GH43	99.2	121	3.5e-71	269.2
scaffold10723_7_gene_2_1	AGA56277.1|GH43	99.2	714	0	1480.7
scaffold157583_1_gene_1_1	ADZ77048.1|GH106	99.2	501	1.4e-307	1056.6
scaffold910_6_gene_2_1	AGA58869.1|GH10	99.3	409	7.6e-235	814.7
scaffold1888_32_gene_7_1	ADZ79585.1|CE1	99.3	271	1.5e-157	557.4
scaffold6528_4_gene_1_1	ADZ78900.1|GH106	99.3	461	3.6e-281	968.8
scaffold13116_3_gene_1_1	ADZ77451.1|CE1	99.3	283	3.5e-170	599.4
scaffold1325_35_gene_3_1	ADZ79200.1|GH43	99.4	509	0	1059.7
scaffold1501_7_gene_1_1	ADZ79438.1|GH105	99.4	620	0	1286.6
scaffold2202_9_gene_3_1	ADZ78858.1|GH2	99.4	317	9.6e-177	621.3
scaffold4336_5_gene_4_1	AGA57655.1|GH4	99.4	315	1.5e-188	660.6
scaffold4646_6_gene_1_1	ADZ77070.1|GH28	99.4	316	2.5e-185	649.8
scaffold10723_8_gene_1_1	AGA56277.1|GH43	99.4	173	6.3e-98	358.6
scaffold13559_3_gene_5_1	AGA58937.1|GH43	99.4	503	0	1075.1
scaffold20909_1_gene_7_1	AGA57676.1|CBM6	99.4	518	1.5e-304	1046.6
scaffold299867_1_gene_3_1	ADZ77074.1|GH43	99.4	475	1.4e-283	976.9
C5875951_1_gene_1_1	ADZ79303.1|CBM32	99.4	174	7e-97	355.1
scaffold678_1_gene_1_1	AGA56646.1|GH4	99.5	213	2e-122	440.3
scaffold777_1_gene_1_1	ADZ77174.1|GH43	99.5	186	1.2e-110	401
scaffold2993_7_gene_2_1	AGA59285.1|CE1	99.5	591	0	1189.1
scaffold3784_1_gene_1_1	ADZ77578.1|GH43	99.5	186	1.8e-106	387.1
scaffold5034_10_gene_1_1	ADZ77370.1|GH43	99.5	208	2.6e-122	439.9
scaffold14767_3_gene_2_1	AGA56710.1|GH4	99.5	444	1.8e-250	866.7
scaffold141874_2_gene_1_1	BAF98913.1|PL1	99.5	219	4.7e-122	439.1
scaffold294949_1_gene_1_1	ACY96223.1|GH43	99.5	218	3.3e-120	433
C5939353_1_gene_1_1	ADZ77366.1|GH3	99.5	208	7.1e-112	405.2
scaffold318_6_gene_2_1	ADZ77054.1|GH28	99.6	459	2.1e-281	969.5
scaffold1460_12_gene_1_1	ADZ77027.1|GH106	99.6	478	6.5e-286	984.6
scaffold3653_1_gene_3_1	ADZ81218.1|GH127	99.6	465	8.6e-283	974.2
scaffold3653_2_gene_1_1	ADZ81218.1|GH127	99.6	236	5.5e-137	488.8
scaffold4405_2_gene_5_1	AGA59357.1|GH1	99.6	450	3.7e-283	975.3
scaffold9587_1_gene_2_1	ADZ77051.1|CE12	99.6	242	2.2e-141	503.4
scaffold12589_2_gene_2_1	ADZ81574.1|GH43	99.6	507	0	1074.7
scaffold14884_3_gene_1_1	ADZ77048.1|GH106	99.6	282	1e-161	571.2
scaffold20252_1_gene_1_1	ADZ80694.1|CBM6	99.6	283	3.6e-175	615.9
scaffold903_3_gene_1_1	AGA56898.1|CBM9	99.7	378	1.1e-225	785
scaffold1325_35_gene_5_1	ADZ79202.1|GH43	99.7	588	0	1229.5
scaffold5034_1_gene_1_1	ADZ77372.1|GH105	99.7	301	2.3e-180	633.3
scaffold5034_7_gene_2_1	ADZ77370.1|GH43	99.7	334	4.4e-196	685.6
scaffold5760_1_gene_2_1	ADZ79428.1|CE8	99.7	327	5.1e-189	662.1
scaffold15828_2_gene_1_1	AGA56670.1|GH2	99.7	320	3.3e-193	676
C6042404_1_gene_1_1	AGA57248.1|GH43	99.7	293	1.4e-182	640.6
scaffold64_2_gene_1_1	ADZ77176.1|GH2	99.8	615	0	1286.6
scaffold1131_2_gene_1_1	ADZ77066.1|GH78	99.8	532	0	1114
scaffold1501_7_gene_2_1	ADZ79437.1|GH28	99.8	543	0	1099
scaffold1501_12_gene_2_1	ADZ79431.1|GH43	99.8	544	0	1156
scaffold2202_12_gene_1_1	ADZ78858.1|CBM57	99.8	454	2.8e-278	959.1
scaffold2392_21_gene_1_1	ADZ80968.1|GH2	99.8	610	0	1270.4
scaffold5760_5_gene_1_1	ADZ79411.1|GH2	99.8	401	2.2e-242	839.7
scaffold6339_6_gene_3_1	AGA57515.1|GH51	99.8	540	0	1148.3
scaffold6782_1_gene_3_1	AGA57136.1|GH1	99.8	449	9.2e-282	970.7
scaffold11062_3_gene_1_1	ADZ77045.1|GH78	99.8	421	3.3e-257	889
scaffold13559_3_gene_6_1	AGA58938.1|GH10	99.8	445	1.3e-256	887.1
scaffold260742_1_gene_1_1	AGA57343.1|GH16	99.8	418	1e-250	867.5
scaffold1131_21_gene_1_1	ADZ77060.1|GH2	99.9	875	0	1824.3
scaffold12_5_gene_1_1	ADZ79125.1|PL1	100	199	5.4e-117	422.2
scaffold294_6_gene_1_1	AGA57213.1|GH3	100	622	0	1244.2
scaffold318_2_gene_1_1	ADZ77055.1|PL1	100	177	9.4e-97	354.8
scaffold380_7_gene_2_1	ADZ78856.1|GH28	100	517	3.7e-303	1042
scaffold910_8_gene_5_1	AGA58864.1|GH10	100	334	2.6e-201	703
scaffold910_10_gene_1_1	AGA58862.1|GH51	100	386	5e-236	818.5
scaffold982_13_gene_2_1	ADZ80826.1|CBM13	100	528	0	1094
scaffold1325_35_gene_6_1	ADZ79203.1|CE1	100	249	2.5e-148	526.6
scaffold1415_2_gene_1_1	ADZ77578.1|GH43	100	331	3.3e-204	712.6
scaffold1460_12_gene_3_1	ADZ77025.1|GH78	100	755	0	1581.2
scaffold1484_18_gene_1_1	ADZ79676.1|GH3	100	701	0	1389.8
scaffold1501_13_gene_1_1	ADZ79430.1|PL10	100	193	7.3e-111	401.7
scaffold1679_8_gene_1_1	AGA58915.1|CE1	100	232	7.4e-134	478.4
scaffold1895_3_gene_1_1	ADV25880.1|CE12	100	366	1.1e-211	737.6
scaffold2009_6_gene_1_1	ADZ80806.1|GH51	100	234	1.3e-143	510.8
scaffold2010_13_gene_2_1	AGA57785.1|GH105	100	348	3.1e-205	716.1
scaffold2042_11_gene_4_1	ADZ81550.1|GH43	100	147	5.6e-87	322
scaffold2934_36_gene_4_1	ADZ79207.1|GH43	100	365	1.7e-222	773.5
scaffold2993_8_gene_1_1	AGA59284.1|CE1	100	280	1.4e-166	587.4
scaffold3036_2_gene_3_1	ADZ81018.1|GH2	100	359	4.4e-218	758.8
scaffold3379_7_gene_1_1	ADZ77236.1|GH29	100	547	0	1136.7
scaffold3983_3_gene_1_1	AGA59262.1|GH43	100	319	2.9e-197	689.5
scaffold4879_1_gene_1_1	ADZ77985.1|GH43	100	246	2.7e-150	533.1
scaffold5060_2_gene_2_1	ADZ80483.1|GH1	100	206	3.5e-127	456.1
scaffold5683_10_gene_5_1	ADZ78639.1|GH43	100	315	3.9e-194	679.1
scaffold5760_1_gene_3_1	ADZ79427.1|CE12	100	210	1.9e-117	423.7
scaffold5915_2_gene_1_1	ADZ78869.1|GH78	100	388	2e-237	823.2
scaffold6880_5_gene_1_1	ADZ78863.1|PL1	100	299	8.2e-178	624.8
scaffold7814_8_gene_1_1	ADZ77081.1|GH106	100	396	2.5e-238	826.2
scaffold8245_4_gene_3_1	ADZ77516.1|GH105	100	372	1.2e-226	787.3
scaffold9587_1_gene_3_1	ADZ77050.1|GH105	100	315	7.8e-195	681.4
scaffold10553_4_gene_1_1	ADZ79295.1|CBM0	100	125	1.1e-67	257.7
scaffold12242_5_gene_9_1	AGA56738.1|GH51	100	503	2.9e-308	1058.9
scaffold12327_1_gene_2_1	AGA59424.1|GH42	100	202	1.9e-125	450.3
scaffold13957_1_gene_2_1	ADZ79205.1|GH10	100	274	2e-162	573.5
scaffold178017_1_gene_1_1	ADZ77057.1|PL22	100	255	1.5e-148	527.3
scaffold183574_1_gene_2_1	AGA56678.1|GH42	100	259	8.4e-155	548.1
scaffold222517_1_gene_1_1	ACZ00292.1|GH1	100	234	1.3e-138	494.2
scaffold232806_2_gene_1_1	AMO63649.1|GH3	100	304	9.2e-169	594.7
scaffold266086_1_gene_2_1	ADV25894.1|PL10	100	349	2.1e-201	703.4
scaffold281352_2_gene_1_1	ACZ00292.1|GH1	100	164	3.5e-98	359.4
scaffold289976_1_gene_1_1	AGA56654.1|GH127	100	234	1.2e-139	497.7
scaffold299867_1_gene_1_1	ADZ77076.1|GH28	100	455	3.1e-269	929.1
C5890931_1_gene_1_1	ALC14005.1|PL1	100	181	7.3e-105	381.7
C5933397_1_gene_1_1	ADZ80980.1|GH43	100	206	2e-119	430.3
C5996171_1_gene_1_1	ADZ78891.1|GH78	100	269	5.1e-155	548.9
C6002114_1_gene_1_1	ADZ81550.1|GH43	100	182	4.5e-110	399.1
C6071496_1_gene_1_1	ADZ79034.1|GH28	100	411	1.4e-249	863.6

## Sheet: NCBI-ENV DIAOMOND result
Query	Match	Identity	Length	E-value	Bitscore
Mat30_scaffold3895_2_gene_9_1	ECZ84314.1	21.6	204	5.6e-05	52.8
Mat30_scaffold217761_2_gene_2_1	ECX55258.1	22.2	347	5.2e-13	80.1
Mat30_scaffold2230_6_gene_2_1	EBW67364.1	23.3	236	7.5e-14	82
Mat30_scaffold1476_4_gene_3_1	ECX04423.1	23.9	238	7e-09	67
Mat30_scaffold283_1_gene_7_1	ECZ63607.1	24.2	297	1.6e-13	81.3
Mat30_scaffold3390_1_gene_2_1	ECV30196.1	24.7	304	1.2e-17	95.1
Mat30_scaffold1117_5_gene_3_1	EDG62723.1	25.1	355	2.8e-08	65.1
Mat30_scaffold2601_9_gene_27_1	EBP15733.1	25.2	571	1.3e-22	112.1
Mat30_scaffold274972_2_gene_1_1	KGA19888.1	25.2	321	1.6e-10	71.2
Mat30_scaffold2594_18_gene_11_1	ECW59373.1	25.5	415	1.6e-23	114.8
Mat30_scaffold12769_6_gene_4_1	ECV71958.1	25.7	378	1.2e-25	121.7
Mat30_scaffold1061_11_gene_4_1	KKN91518.1	25.8	1082	1.9e-87	328.6
Mat30_scaffold571_17_gene_1_1	EBR20043.1	25.9	251	3.4e-11	73.2
Mat30_scaffold148439_1_gene_6_1	KUG26678.1	26.1	739	1.4e-73	282
Mat30_scaffold252909_2_gene_2_1	ECU95411.1	26.2	351	8.1e-22	109
Mat30_C6061604_1_gene_1_1	EDB42849.1	26.2	122	0.00031	50.8
Mat30_scaffold3056_2_gene_12_1	OIR03664.1	26.4	842	8.6e-72	276.2
Mat30_scaffold1377_1_gene_170_1	ECN81487.1	26.5	257	1.1e-07	62.4
Mat30_scaffold27713_2_gene_1_1	EDH78871.1	26.5	211	9.6e-13	78.6
Mat30_scaffold231885_1_gene_2_1	GAI15677.1	26.5	185	7.2e-11	71.6
Mat30_C6025896_1_gene_1_1	EBJ93551.1	26.5	249	0.00013	51.6
Mat30_scaffold2201_3_gene_2_1	OIR07514.1	26.6	933	8.5e-94	349.4
Mat30_scaffold210974_1_gene_5_1	KUG26678.1	26.7	681	2.1e-68	264.6
Mat30_scaffold271646_1_gene_1_1	ECM83852.1	26.7	116	0.00083	48.9
Mat30_C5947601_1_gene_1_1	EDJ33602.1	26.8	164	2.2e-09	66.6
Mat30_scaffold287780_1_gene_1_1	EBD82083.1	26.9	361	1.3e-30	139
Mat30_scaffold8061_4_gene_2_1	CUS41481.1	27	582	2e-38	164.9
Mat30_scaffold4330_6_gene_6_1	ECZ23506.1	27.1	266	4.5e-09	66.2
Mat30_scaffold217761_2_gene_4_1	EBW37227.1	27.1	192	1.1e-05	55.5
Mat30_scaffold288260_2_gene_3_1	KKN35764.1	27.1	454	3e-43	181
Mat30_C6116188_1_gene_1_1	ECX95286.1	27.1	177	9.7e-06	57
Mat30_scaffold299774_1_gene_3_1	GAG78267.1	27.2	114	0.00059	49.3
Mat30_scaffold336_4_gene_2_1	5K6L_A	27.3	852	9.3e-62	243
Mat30_scaffold2259_7_gene_5_1	GAG20230.1	27.4	263	1.3e-16	91.3
Mat30_scaffold2971_18_gene_7_1	EBQ62736.1	27.4	266	6.1e-20	102.4
Mat30_scaffold152974_2_gene_1_1	CCO20977.1	27.5	342	1.4e-19	102.1
Mat30_scaffold2642_1_gene_1_1	ECB52888.1	27.7	289	1.2e-30	138.3
Mat30_scaffold13417_2_gene_1_1	EKC49180.1	27.7	173	9.5e-16	88.6
Mat30_scaffold1670_13_gene_13_1	GAG70564.1	27.8	259	5.3e-19	99.8
Mat30_scaffold4518_9_gene_2_1	ECT06745.1	27.8	230	1e-15	88.2
Mat30_scaffold248204_2_gene_1_1	EBK08244.1	27.8	299	3.7e-16	89.7
Mat30_scaffold287261_2_gene_1_1	OIQ90734.1	28	446	1.6e-45	188.3
Mat30_C6011364_1_gene_1_1	GAI03228.1	28	150	1.5e-07	61.2
Mat30_scaffold2440_10_gene_20_1	EBA71573.1	28.2	252	5.4e-12	75.9
Mat30_scaffold337_5_gene_5_1	EBQ62736.1	28.3	276	4e-23	113.2
Mat30_scaffold901_19_gene_1_1	KKO06183.1	28.3	952	1.8e-107	394.8
Mat30_scaffold1148_2_gene_238_1	EBG68117.1	28.3	187	5.5e-12	75.9
Mat30_scaffold1460_12_gene_2_1	KKN32179.1	28.3	907	4.5e-98	363.6
Mat30_scaffold277036_1_gene_2_1	GAH19055.1	28.3	219	1e-15	88.2
Mat30_scaffold231254_2_gene_2_1	KKN71132.1	28.4	268	9.5e-16	88.6
Mat30_scaffold7325_4_gene_2_1	EDA62139.1	28.5	130	8.2e-05	52.8
Mat30_C5982123_1_gene_1_1	GAF68323.1	28.5	186	1.2e-16	91.3
Mat30_scaffold4516_11_gene_8_1	KKN32179.1	28.6	858	5.8e-95	353.2
Mat30_scaffold6788_4_gene_2_1	ECV29658.1	28.7	244	1e-13	83.6
Mat30_scaffold14759_2_gene_13_1	EDJ58945.1	28.7	394	1.2e-28	131.7
Mat30_scaffold241641_3_gene_1_1	EDA82583.1	28.7	247	2.2e-15	87
Mat30_scaffold2064_10_gene_18_1	ECV16425.1	28.9	225	5.6e-07	60.1
Mat30_scaffold2063_2_gene_6_1	EDG22052.1	29	397	1.3e-25	122.5
Mat30_scaffold226346_2_gene_1_1	OIQ97086.1	29	542	3.1e-46	190.7
Mat30_scaffold22127_1_gene_3_1	KGA19888.1	29.2	506	4.9e-30	136.7
Mat30_scaffold170304_1_gene_5_1	KKL25053.1	29.2	106	0.00046	51.2
Mat30_scaffold299855_1_gene_3_1	EBD91529.1	29.2	236	1.2e-13	82.8
Mat30_scaffold3620_7_gene_1_1	OIQ98819.1	29.3	885	6.8e-109	399.4
Mat30_scaffold299859_1_gene_10_1	KKO00660.1	29.3	454	5.2e-44	183.3
Mat30_scaffold233326_2_gene_1_1	ECV10412.1	29.4	197	1.2e-14	84.3
Mat30_scaffold2526_2_gene_10_1	EDF09599.1	29.5	546	5.1e-61	240.4
Mat30_scaffold265179_2_gene_1_1	EDG98229.1	29.5	139	1.1e-07	61.6
Mat30_scaffold3354_31_gene_66_1	EBG14658.1	29.6	233	2.6e-24	116.7
Mat30_scaffold3584_10_gene_6_1	EDA31020.1	29.6	108	0.00029	50.1
Mat30_scaffold218756_2_gene_1_1	EBQ55104.1	29.6	152	9.3e-05	51.2
Mat30_scaffold1431_12_gene_3_1	OIR11694.1	29.7	192	9.4e-19	98.2
Mat30_scaffold1719_5_gene_2_1	CUV02633.1	29.7	202	4.7e-10	69.3
Mat30_scaffold2097_2_gene_2_1	EDB41950.1	29.7	172	5.8e-12	76.3
Mat30_C6068936_1_gene_1_1	EBK78132.1	29.7	175	1.3e-11	74.3
Mat30_scaffold248246_1_gene_11_1	ECT91894.1	29.8	225	1.9e-17	94.4
Mat30_scaffold262683_1_gene_2_1	ECY54487.1	29.9	605	3.2e-62	244.2
Mat30_C5939899_1_gene_1_1	EDH46350.1	30	210	1.3e-13	80.9
Mat30_scaffold261950_1_gene_1_1	EDG29422.1	30.1	123	1.2e-07	61.2
Mat30_C6041426_1_gene_1_1	GAF82545.1	30.1	156	0.00056	49.7
Mat30_scaffold818_3_gene_4_1	ECQ21492.1	30.2	139	0.00013	51.6
Mat30_scaffold3135_5_gene_1_1	ECU70942.1	30.3	119	4.7e-08	63.2
Mat30_scaffold10764_1_gene_13_1	OIQ93194.1	30.3	277	2.3e-20	104.4
Mat30_scaffold110226_3_gene_1_1	ECI82006.1	30.3	132	4.8e-09	65.5
Mat30_scaffold8367_1_gene_1_1	ECV10078.1	30.4	434	3.6e-42	177.9
Mat30_scaffold285117_1_gene_2_1	EDJ52940.1	30.4	953	5.8e-69	266.9
Mat30_scaffold4648_4_gene_11_1	ECR75479.1	30.5	256	6.5e-23	112.5
Mat30_scaffold291589_1_gene_1_1	KUG25749.1	30.5	262	1.2e-29	134.4
Mat30_scaffold295592_1_gene_1_1	EDJ51127.1	30.5	446	1.1e-38	165.6
Mat30_scaffold116573_2_gene_1_1	EQD27671.1	30.6	232	1.4e-21	107.5
Mat30_scaffold149001_2_gene_1_1	ECN43613.1	30.6	134	2.3e-08	63.5
Mat30_scaffold290150_2_gene_1_1	ECW45307.1	30.7	202	9e-12	75.1
Mat30_scaffold3974_2_gene_6_1	OIR05309.1	30.9	217	1.1e-19	101.3
Mat30_scaffold165013_1_gene_5_1	ECT43682.1	30.9	152	2.1e-08	64.3
Mat30_scaffold283777_2_gene_1_1	EJX10260.1	30.9	635	1.3e-76	292
Mat30_scaffold298238_2_gene_1_1	OIQ99636.1	30.9	307	1.7e-22	110.9
Mat30_C5938765_1_gene_1_1	GAH22325.1	31	184	1.7e-15	87
Mat30_scaffold2201_3_gene_4_1	OIQ90734.1	31.1	514	1.2e-72	278.5
Mat30_scaffold11455_8_gene_1_1	KKN12524.1	31.1	106	1.9e-08	64.3
Mat30_scaffold293300_2_gene_1_1	OIR01150.1	31.1	177	3.4e-13	80.1
Mat30_scaffold3023_2_gene_2_1	EKC48111.1	31.2	304	1.3e-28	132.1
Mat30_scaffold8842_1_gene_9_1	EBP64330.1	31.2	218	5.9e-12	75.5
Mat30_scaffold190182_2_gene_1_1	EBO14516.1	31.2	250	4.1e-22	110.2
Mat30_scaffold288755_1_gene_1_1	KKN83688.1	31.2	356	4.1e-37	160.6
Mat30_scaffold8748_4_gene_1_1	EDA62308.1	31.3	265	1.1e-13	82.4
Mat30_scaffold15824_1_gene_1_1	EBA71402.1	31.4	121	1.4e-06	57.4
Mat30_scaffold12589_2_gene_2_1	KKM71245.1	31.5	298	2.9e-30	137.5
Mat30_scaffold253248_3_gene_1_1	KKN36520.1	31.5	333	7.2e-31	138.7
Mat30_scaffold289582_1_gene_1_1	EDD82271.1	31.5	251	6.1e-16	90.1
Mat30_scaffold1900_6_gene_7_1	GAI48629.1	31.6	155	8.2e-10	70.1
Mat30_scaffold5712_4_gene_2_1	ECH92557.1	31.6	117	1.3e-08	65.1
Mat30_scaffold273242_1_gene_1_1	EBJ25398.1	31.6	155	1.4e-18	97.1
Mat30_scaffold337_12_gene_3_1	EDJ58945.1	31.7	284	2.4e-31	140.6
Mat30_scaffold176905_3_gene_2_1	ECC64587.1	31.7	126	2.5e-10	71.6
Mat30_scaffold299555_1_gene_5_1	OIR00114.1	31.7	521	2.7e-66	257.3
Mat30_scaffold410_1_gene_2_1	EKC48111.1	31.8	296	1.1e-29	135.6
Mat30_scaffold277268_2_gene_1_1	OIR15066.1	31.8	396	3.1e-38	164.9
Mat30_C5990537_1_gene_1_1	OIQ94992.1	31.8	283	3.6e-29	132.9
Mat30_scaffold1679_8_gene_1_1	OIR01147.1	31.9	188	7.2e-13	78.6
Mat30_scaffold1141_25_gene_5_1	OIR04971.1	32	422	4e-43	179.9
Mat30_scaffold232166_2_gene_1_1	ECP95770.1	32	203	4.3e-05	52.8
Mat30_scaffold298817_1_gene_1_1	ECV29658.1	32	244	2.6e-15	88.2
Mat30_scaffold27_4_gene_1_1	ECV28185.1	32.1	240	8.8e-16	88.6
Mat30_scaffold897_1_gene_6_1	ECO51546.1	32.2	174	2.3e-13	79.7
Mat30_scaffold3974_3_gene_1_1	EBT22432.1	32.2	115	2.7e-10	70.5
Mat30_scaffold2370_16_gene_3_1	CCO21352.1	32.3	282	2.5e-19	101.7
Mat30_scaffold3304_21_gene_5_1	KKN32179.1	32.3	924	8.5e-142	508.8
Mat30_scaffold7316_1_gene_3_1	EBA71878.1	32.3	294	1.9e-37	160.6
Mat30_scaffold17789_3_gene_1_1	EDJ52940.1	32.3	811	7e-79	300.1
Mat30_scaffold274984_2_gene_1_1	EDE63450.1	32.3	409	3.5e-44	183.3
Mat30_scaffold156951_3_gene_1_1	EDA24718.1	32.4	272	3.2e-22	109.8
Mat30_scaffold1472_6_gene_1_1	CCO20994.1	32.5	363	7.4e-31	139.8
Mat30_scaffold282018_2_gene_2_1	EBE47477.1	32.5	326	1.2e-37	161.4
Mat30_C6004244_1_gene_1_1	ECP98589.1	32.5	151	2.1e-07	60.5
Mat30_scaffold13282_1_gene_5_1	EBH10431.1	32.6	396	8.9e-48	195.3
Mat30_scaffold298302_1_gene_5_1	EKC58799.1	32.6	193	1.1e-19	101.7
Mat30_scaffold299131_1_gene_2_1	EBN21641.1	32.6	144	1.4e-07	61.2
Mat30_scaffold13215_2_gene_1_1	EBE02174.1	32.7	343	2.9e-42	178.3
Mat30_scaffold263325_2_gene_1_1	KKN83688.1	32.7	339	1.2e-39	169.5
Mat30_scaffold337_18_gene_23_1	CUS42682.1	32.8	287	6.1e-36	155.6
Mat30_scaffold1110_4_gene_5_1	EBE02174.1	32.8	344	1.3e-43	183.3
Mat30_scaffold6372_8_gene_2_1	ECG29354.1	32.8	125	1.4e-12	79
Mat30_scaffold269862_1_gene_1_1	OIQ91041.1	32.9	750	3.9e-77	293.9
Mat30_scaffold290315_1_gene_1_1	EBE73093.1	32.9	143	1e-09	67.8
Mat30_scaffold982_13_gene_4_1	EBM53604.1	33	330	6e-35	152.9
Mat30_scaffold9154_1_gene_1_1	EBJ25398.1	33	221	1.8e-22	111.7
Mat30_scaffold280780_1_gene_1_1	CCO21059.1	33	397	5.9e-52	209.1
Mat30_scaffold901_14_gene_1_1	KKO12846.1	33.1	160	1.3e-19	100.9
Mat30_scaffold3010_5_gene_19_1	EBH67310.1	33.1	335	3.3e-47	193.4
Mat30_scaffold11612_3_gene_3_1	EBE47477.1	33.1	363	4.7e-52	209.5
Mat30_scaffold240754_3_gene_2_1	EBY53140.1	33.1	130	2.9e-11	73.2
Mat30_C5891617_1_gene_1_1	EBF18531.1	33.1	172	1.6e-20	103.6
Mat30_scaffold4300_1_gene_2_1	EDD76099.1	33.2	259	6.3e-37	158.7
Mat30_scaffold228568_2_gene_1_1	OIR03999.1	33.2	223	4.7e-07	60.1
Mat30_scaffold627_2_gene_1_1	EQD26916.1	33.4	589	3e-63	247.3
Mat30_scaffold410_15_gene_9_1	EJX02162.1	33.5	227	4.5e-28	129
Mat30_scaffold4678_1_gene_5_1	EDB90462.1	33.5	316	2.5e-47	193.7
Mat30_scaffold8297_4_gene_1_1	ECV28135.1	33.5	445	3.3e-65	254.2
Mat30_scaffold9044_3_gene_1_1	EBO02916.1	33.5	209	2.5e-16	90.1
Mat30_scaffold10775_1_gene_2_1	ECV11122.1	33.5	534	4.4e-63	246.9
Mat30_scaffold129_4_gene_25_1	KKO06207.1	33.6	253	3.9e-32	142.9
Mat30_scaffold801_11_gene_2_1	KKO06179.1	33.6	915	4.9e-153	546.2
Mat30_scaffold99_10_gene_8_1	ECV28135.1	33.7	401	4.8e-63	247.3
Mat30_scaffold2601_1_gene_4_1	ECW35870.1	33.7	285	5e-33	146
Mat30_scaffold223375_1_gene_1_1	ECG66393.1	33.7	252	3.5e-29	133.3
Mat30_scaffold272987_1_gene_1_1	ECG89528.1	33.7	163	5.2e-19	98.6
Mat30_scaffold2594_2_gene_3_1	EDB41950.1	33.8	405	4.4e-58	229.6
Mat30_scaffold231566_1_gene_1_1	EBS88884.1	33.8	201	5.9e-22	108.6
Mat30_scaffold232806_2_gene_1_1	ECS03150.1	33.8	299	2.2e-33	147.1
Mat30_scaffold279386_1_gene_4_1	EBH10431.1	33.8	402	7.1e-53	212.2
Mat30_scaffold273596_2_gene_1_1	EBF59525.1	33.9	118	4e-10	69.7
Mat30_C6006736_1_gene_1_1	EQD32542.1	33.9	183	8.6e-16	88.6
Mat30_scaffold1300_2_gene_8_1	ECN35204.1	34	244	3.2e-37	159.8
Mat30_scaffold2501_2_gene_9_1	ECW52706.1	34	106	1.6e-10	69.7
Mat30_C5967575_1_gene_1_1	EBS33114.1	34	100	7.9e-07	58.5
Mat30_scaffold1132_7_gene_3_1	KKM80313.1	34.1	618	3.1e-82	310.5
Mat30_scaffold2596_4_gene_1_1	KKO00631.1	34.1	451	2.1e-45	187.6
Mat30_scaffold259796_2_gene_2_1	EBG68909.1	34.1	495	5.6e-72	276.6
Mat30_C6064570_1_gene_2_1	EDC89431.1	34.1	217	6e-27	125.6
Mat30_scaffold1415_2_gene_1_1	EBV11460.1	34.2	149	2.5e-14	84
Mat30_scaffold12689_1_gene_4_1	OIR16194.1	34.2	184	1.7e-09	67.4
Mat30_scaffold18879_2_gene_1_1	KKN15666.1	34.2	348	2.1e-40	170.6
Mat30_C5981635_1_gene_2_1	EKC52714.1	34.2	114	1.4e-10	70.1
Mat30_scaffold219536_1_gene_1_1	ECN52288.1	34.3	108	5.1e-10	69.7
Mat30_scaffold229532_1_gene_1_1	ECG64343.1	34.3	204	6.6e-21	105.1
Mat30_scaffold248246_1_gene_12_1	EDG62723.1	34.3	286	1.1e-28	131.7
Mat30_scaffold1010_16_gene_2_1	OIR12807.1	34.4	617	3.9e-85	320.1
Mat30_C5875951_1_gene_1_1	EBL44813.1	34.4	96	1.3e-06	57.4
Mat30_C5938373_1_gene_1_1	OIQ99974.1	34.4	183	4.7e-19	99
Mat30_scaffold3120_9_gene_10_1	ECC80769.1	34.5	200	1.7e-30	137.5
Mat30_scaffold12769_2_gene_10_1	EBY29181.1	34.5	116	8.3e-08	63.2
Mat30_C5927733_1_gene_1_1	CBI07790.1	34.5	119	1.7e-14	83.2
Mat30_C6073987_1_gene_1_1	ECV71819.1	34.5	145	5.2e-17	93.2
Mat30_scaffold1325_26_gene_1_1	CUS44187.1	34.6	514	7.2e-77	292.4
Mat30_scaffold125156_1_gene_1_1	ECH51307.1	34.6	185	8.4e-26	121.3
Mat30_scaffold170834_2_gene_13_1	OIR08087.1	34.6	486	8.1e-45	187.2
Mat30_scaffold298896_1_gene_5_1	CUS43127.1	34.6	772	1.3e-112	411.8
Mat30_scaffold2220_3_gene_1_1	CBI08535.1	34.7	849	4.9e-136	489.6
Mat30_scaffold4516_11_gene_17_1	GAF99809.1	34.7	225	2.8e-31	141
Mat30_scaffold147670_4_gene_12_1	ECU94491.1	34.7	331	5.4e-52	209.1
Mat30_scaffold283391_1_gene_1_1	GAH00570.1	34.7	144	1.2e-18	97.8
Mat30_C5906597_1_gene_1_1	ECV68505.1	34.7	190	6.3e-31	138.3
Mat30_scaffold5686_1_gene_2_1	EBY65709.1	34.8	178	1.6e-19	100.5
Mat30_scaffold11575_1_gene_2_1	ECU94491.1	34.8	330	4.9e-58	229.2
Mat30_scaffold259321_1_gene_1_1	ECN22806.1	34.8	138	2.7e-17	92.8
Mat30_scaffold6240_4_gene_1_1	KKK55211.1	34.9	341	5.1e-51	206.8
Mat30_scaffold13123_1_gene_5_1	ECX91562.1	34.9	407	7.9e-50	202.2
Mat30_scaffold160401_4_gene_2_1	EDE16445.1	34.9	327	4.4e-44	183.3
Mat30_scaffold6289_4_gene_10_1	KGA16259.1	35	240	6.7e-28	129.4
Mat30_scaffold6013_10_gene_10_1	KKN83692.1	35.1	376	4.5e-41	173.3
Mat30_scaffold115628_2_gene_1_1	CUS45844.1	35.1	188	1.8e-17	93.6
Mat30_C5973817_1_gene_1_1	OIR01810.1	35.1	248	6.6e-25	118.6
Mat30_scaffold4830_1_gene_4_1	CCO21440.1	35.2	358	3.1e-43	181
Mat30_scaffold10861_2_gene_1_1	CCO20994.1	35.2	585	4.7e-85	320.1
Mat30_scaffold274632_1_gene_3_1	KKK54163.1	35.2	145	5.7e-14	81.6
Mat30_scaffold1721_2_gene_1_1	KKN40657.1	35.3	868	6.6e-141	505.8
Mat30_scaffold1892_4_gene_9_1	KKN71687.1	35.3	629	7.2e-108	395.6
Mat30_scaffold4516_6_gene_2_1	CBI08535.1	35.3	852	9.5e-140	502.3
Mat30_scaffold10971_2_gene_2_1	ARK08557.1	35.3	272	4.8e-39	166.4
Mat30_C5957305_1_gene_1_1	KKN86662.1	35.3	201	7.2e-28	128.3
Mat30_scaffold1148_2_gene_386_1	KKM68089.1	35.4	1018	5.4e-174	615.9
Mat30_scaffold7463_2_gene_7_1	GAI23338.1	35.4	127	1.7e-14	85.1
Mat30_scaffold15257_2_gene_28_1	OIR03670.1	35.4	871	1.3e-137	495
Mat30_scaffold19035_3_gene_2_1	EBE47477.1	35.4	373	5.6e-53	212.6
Mat30_scaffold70862_1_gene_1_1	EBG42597.1	35.4	288	1.4e-42	177.6
Mat30_scaffold172846_1_gene_1_1	EKC74313.1	35.4	314	8.1e-28	129.8
Mat30_scaffold283288_2_gene_1_1	OIQ90734.1	35.4	226	5.3e-30	135.6
Mat30_scaffold299860_1_gene_20_1	ECW23852.1	35.4	302	8.3e-53	211.8
Mat30_C6062622_1_gene_3_1	EKC67754.1	35.5	121	3e-13	79.7
Mat30_scaffold598_18_gene_3_1	ECY24246.1	35.6	303	2.8e-38	164.9
Mat30_scaffold115190_1_gene_3_1	KKL43643.1	35.6	87	6.1e-06	56.6
Mat30_scaffold281066_1_gene_1_1	EBT76029.1	35.7	199	4.3e-25	119
Mat30_C6033448_1_gene_1_1	KKN73655.1	35.8	95	4.4e-06	55.1
Mat30_scaffold3561_5_gene_10_1	ECG53768.1	35.9	281	2.1e-43	180.6
Mat30_scaffold4847_7_gene_2_1	ECU94491.1	35.9	337	2.3e-58	230.3
Mat30_scaffold9067_3_gene_2_1	ECI31747.1	35.9	153	1.2e-12	77.8
Mat30_scaffold1493_1_gene_2_1	KKM79155.1	36	228	1.3e-39	167.5
Mat30_scaffold1846_6_gene_6_1	EDE64288.1	36	736	2.1e-123	447.6
Mat30_scaffold2097_2_gene_1_1	EDB41950.1	36	405	8.7e-62	241.9
Mat30_scaffold2987_11_gene_1_1	EDE64288.1	36	747	9e-135	485.3
Mat30_scaffold194250_2_gene_3_1	OIR15066.1	36.1	302	2.9e-38	163.3
Mat30_scaffold1670_13_gene_17_1	KGA16901.1	36.2	469	5.3e-61	239.6
Mat30_scaffold4330_12_gene_14_1	KKO00657.1	36.2	650	1.8e-112	411
Mat30_scaffold11274_7_gene_3_1	EBH10431.1	36.2	398	3.3e-58	229.9
Mat30_scaffold14884_3_gene_1_1	KKL20268.1	36.2	232	2.1e-38	163.7
Mat30_scaffold238036_2_gene_1_1	EBL51869.1	36.2	127	2.1e-12	76.6
Mat30_scaffold252736_1_gene_1_1	EDF64770.1	36.2	232	5.1e-35	152.1
Mat30_C5936009_1_gene_1_1	EBO88683.1	36.2	116	4.5e-14	82.4
Mat30_C5980443_1_gene_1_1	KKL58523.1	36.2	94	3.5e-05	53.1
Mat30_scaffold1448_6_gene_2_1	ECU94491.1	36.3	333	3.2e-55	219.9
Mat30_scaffold3354_31_gene_98_1	KKN38396.1	36.3	468	6.2e-77	292.4
Mat30_scaffold16472_1_gene_1_1	ECO79194.1	36.3	273	5.2e-40	169.1
Mat30_scaffold297724_2_gene_2_1	EJW91015.1	36.3	641	9.8e-116	421.8
Mat30_C5959167_1_gene_1_1	EBW63200.1	36.3	124	7.8e-20	101.7
Mat30_scaffold4516_6_gene_3_1	OIQ90734.1	36.4	272	1.3e-45	187.6
Mat30_scaffold165668_1_gene_1_1	EBE55696.1	36.4	176	1.4e-14	84
Mat30_scaffold3379_8_gene_1_1	OIR01142.1	36.5	115	1.9e-12	76.3
Mat30_scaffold182954_3_gene_1_1	GAF80233.1	36.6	268	1.4e-28	131
Mat30_scaffold299860_1_gene_13_1	KKM07788.1	36.6	276	6.4e-46	188.7
Mat30_C5896127_1_gene_1_1	ECN22806.1	36.6	142	1.6e-18	97.1
Mat30_scaffold903_3_gene_1_1	EJW99065.1	36.7	180	1.1e-22	112.8
Mat30_scaffold1431_14_gene_8_1	EBO38837.1	36.7	256	3.4e-34	150.2
Mat30_scaffold6201_2_gene_1_1	EBO65002.1	36.7	431	3e-75	287.3
Mat30_scaffold281806_1_gene_2_1	CUS46424.1	36.7	158	7.1e-20	101.7
Mat30_scaffold553_15_gene_4_1	KKN35689.1	36.8	212	9.9e-28	127.9
Mat30_scaffold178017_1_gene_1_1	OIR08247.1	36.8	239	5.3e-33	145.6
Mat30_scaffold201629_1_gene_1_1	CCO20977.1	36.8	193	1.8e-25	120.2
Mat30_scaffold265260_5_gene_1_1	ECV11022.1	36.8	288	1.9e-39	167.2
Mat30_scaffold289907_1_gene_2_1	EBF31635.1	36.8	152	4.4e-20	102.1
Mat30_C5869975_1_gene_1_1	KKN83688.1	36.8	171	3.2e-26	122.5
Mat30_C5977983_1_gene_1_1	4K68_A	36.8	247	1.2e-42	177.6
Mat30_scaffold67_9_gene_2_1	EBE35573.1	36.9	290	7.8e-45	185.3
Mat30_scaffold8842_2_gene_1_1	KUG25587.1	36.9	490	4.1e-80	303.1
Mat30_scaffold287161_1_gene_1_1	KKO05079.1	36.9	160	5.6e-29	131.7
Mat30_scaffold1325_10_gene_2_1	KKM76126.1	37	254	6.1e-45	185.3
Mat30_scaffold4979_7_gene_1_1	OIQ92701.1	37	675	5.1e-107	392.9
Mat30_scaffold8639_2_gene_1_1	ECO81526.1	37	81	6.8e-08	61.6
Mat30_scaffold13415_3_gene_4_1	EBO55305.1	37	154	1.8e-20	104
Mat30_scaffold296526_1_gene_5_1	OIQ84348.1	37	227	2.2e-25	120.2
Mat30_C5988861_1_gene_1_1	OIR19368.1	37	211	9.2e-30	134.8
Mat30_scaffold7759_13_gene_4_1	KUG26678.1	37.1	655	1.8e-121	441
Mat30_scaffold8161_1_gene_1_1	CUS45414.1	37.1	404	8.2e-51	205.3
Mat30_scaffold13329_1_gene_2_1	ECV07013.1	37.1	97	2.5e-09	68.6
Mat30_scaffold13925_1_gene_8_1	KKO00657.1	37.1	644	2.9e-120	436.8
Mat30_scaffold91629_1_gene_2_1	EDE64288.1	37.1	736	1.5e-134	484.6
Mat30_scaffold299064_1_gene_4_1	OIR01784.1	37.1	472	2.7e-76	290.4
Mat30_scaffold755_5_gene_6_1	EDH33072.1	37.2	589	8.8e-100	368.6
Mat30_scaffold1455_7_gene_6_1	OIR05235.1	37.2	419	1.7e-52	212.2
Mat30_scaffold2010_3_gene_2_1	GAI65386.1	37.2	500	3.7e-91	339.7
Mat30_scaffold8245_4_gene_3_1	OIQ95004.1	37.2	207	4.5e-25	119.8
Mat30_scaffold144701_2_gene_1_1	KKO04270.1	37.2	199	3.8e-29	132.5
Mat30_scaffold277643_1_gene_1_1	EBH33239.1	37.2	183	2.5e-24	116.3
Mat30_C6086510_1_gene_1_1	KKN13666.1	37.2	191	1.6e-22	110.9
Mat30_scaffold99_4_gene_8_1	EKC52714.1	37.3	118	2.6e-11	73.9
Mat30_scaffold316_10_gene_2_1	KKN38396.1	37.3	448	1.9e-73	280.8
Mat30_scaffold7698_4_gene_3_1	CCO20926.1	37.3	482	6.9e-78	295.4
Mat30_scaffold18977_1_gene_2_1	KUG04937.1	37.3	102	5.8e-07	58.2
Mat30_scaffold584_1_gene_15_1	KKO00657.1	37.4	655	1.5e-119	434.5
Mat30_scaffold6339_6_gene_3_1	CCO21018.1	37.4	543	1.9e-101	374
Mat30_scaffold284441_2_gene_2_1	OIR02658.1	37.4	497	2e-83	314.3
Mat30_scaffold296941_1_gene_1_1	OIQ98819.1	37.4	318	1.5e-56	224.2
Mat30_scaffold13559_3_gene_4_1	OIR03971.1	37.5	592	4.9e-106	389.4
Mat30_scaffold13559_3_gene_6_1	CCO21040.1	37.5	360	8.6e-63	245.4
Mat30_scaffold9557_8_gene_4_1	EDG20386.1	37.6	359	7.9e-62	241.9
Mat30_scaffold238986_1_gene_1_1	EDF14112.1	37.6	367	3e-50	203.4
Mat30_scaffold291898_1_gene_1_1	KKO06179.1	37.6	743	1.7e-138	497.7
Mat30_scaffold81_17_gene_3_1	KKN91464.1	37.7	1093	1e-221	774.6
Mat30_scaffold2378_1_gene_1_1	KUG21143.1	37.7	260	2.4e-41	173.3
Mat30_scaffold6465_3_gene_2_1	ECV10864.1	37.7	215	1.6e-28	130.6
Mat30_scaffold7726_2_gene_2_1	KKO04270.1	37.7	236	1.9e-30	137.1
Mat30_scaffold9990_2_gene_1_1	EBL98810.1	37.7	401	5.4e-70	269.2
Mat30_scaffold231317_1_gene_2_1	EBG43001.1	37.7	162	8.4e-22	107.8
Mat30_scaffold1415_3_gene_1_1	OIQ91037.1	37.8	148	3.8e-21	105.5
Mat30_scaffold2195_25_gene_12_1	KKO00657.1	37.8	650	8.5e-123	445.3
Mat30_scaffold3792_15_gene_4_1	KUG24748.1	37.8	249	2.8e-40	169.9
Mat30_scaffold3895_2_gene_4_1	EBG82166.1	37.8	413	1.9e-77	293.9
Mat30_scaffold6655_5_gene_1_1	EDH54666.1	37.8	74	3.8e-07	60.1
Mat30_scaffold290880_1_gene_1_1	GAF98477.1	37.8	156	7e-20	102.1
Mat30_scaffold298740_2_gene_1_1	ECY53945.1	37.8	238	5.8e-29	132.1
Mat30_C5893889_1_gene_1_1	GAF82090.1	37.8	82	4e-06	55.5
Mat30_scaffold224511_2_gene_1_1	CCO21785.1	37.9	169	1.3e-22	110.5
Mat30_scaffold18864_1_gene_2_1	KKM93573.1	38	424	4.7e-74	282.7
Mat30_scaffold23210_2_gene_2_1	EBC65401.1	38.1	113	9.1e-10	68.6
Mat30_scaffold380_7_gene_2_1	OIR01784.1	38.2	432	5.4e-85	319.3
Mat30_scaffold191093_4_gene_1_1	EQD49264.1	38.2	340	3.1e-66	256.5
Mat30_scaffold299566_1_gene_3_1	EDJ40087.1	38.2	306	1.1e-40	171.4
Mat30_scaffold5760_5_gene_1_1	ECY54487.1	38.3	402	1.8e-67	260.8
Mat30_scaffold253640_1_gene_2_1	EKC48111.1	38.3	141	7.2e-17	91.7
Mat30_scaffold272903_1_gene_2_1	ECP90812.1	38.3	264	9.4e-53	211.5
Mat30_scaffold10498_3_gene_5_1	EKC70198.1	38.4	211	8.6e-32	142.5
Mat30_scaffold266736_1_gene_1_1	ECE83558.1	38.4	112	2.3e-12	76.6
Mat30_scaffold10971_3_gene_2_1	EBQ69142.1	38.5	392	2.6e-74	284.3
Mat30_scaffold11167_4_gene_1_1	EKC59058.1	38.5	109	1.5e-10	72.4
Mat30_scaffold16254_3_gene_1_1	CUS43127.1	38.5	724	1.1e-129	468.4
Mat30_C5878995_1_gene_1_1	KKO06179.1	38.5	179	3.2e-29	132.5
Mat30_scaffold6201_1_gene_4_1	KKO06175.1	38.6	691	2.9e-140	503.4
Mat30_scaffold15254_4_gene_1_1	OIQ78509.1	38.6	215	2.6e-28	129.8
Mat30_scaffold255660_3_gene_3_1	CCO21438.1	38.6	246	2.7e-38	163.3
Mat30_scaffold271392_2_gene_2_1	KUG28747.1	38.6	409	3.4e-50	203.4
Mat30_scaffold297681_1_gene_1_1	ECZ86448.1	38.6	101	3.1e-08	62.8
Mat30_C5959225_1_gene_1_1	GAG55781.1	38.6	210	7.6e-41	171.4
Mat30_scaffold5673_6_gene_3_1	EKC73968.1	38.7	388	5.6e-78	297
Mat30_scaffold123878_2_gene_1_1	ECV11388.1	38.7	243	6e-45	185.3
Mat30_scaffold174575_5_gene_1_1	KKO06179.1	38.7	235	3.7e-41	172.6
Mat30_scaffold242135_3_gene_2_1	CUV01896.1	38.7	155	1.5e-30	136.7
Mat30_scaffold299863_1_gene_19_1	EDB66907.1	38.7	566	2.6e-109	400.2
Mat30_scaffold7231_3_gene_9_1	KUG26881.1	38.8	340	4e-67	259.6
Mat30_scaffold10723_8_gene_1_1	EDA85445.1	38.8	129	7.5e-15	84.7
Mat30_scaffold255660_4_gene_1_1	CCO21438.1	38.8	129	3e-18	95.5
Mat30_scaffold276955_3_gene_1_1	EDE16445.1	38.8	206	2.1e-32	143.3
Mat30_scaffold318_2_gene_1_1	GAF80233.1	38.9	180	7.4e-18	94.7
Mat30_scaffold1484_18_gene_1_1	KUG26327.1	38.9	681	1.4e-136	491.1
Mat30_scaffold6201_7_gene_1_1	OIR07514.1	38.9	615	2.1e-120	437.2
Mat30_scaffold10553_4_gene_1_1	EKC52714.1	38.9	113	1.3e-13	80.1
Mat30_scaffold97842_1_gene_1_1	EBQ73085.1	38.9	108	1.2e-11	73.9
Mat30_scaffold298669_1_gene_1_1	CCO20994.1	38.9	293	7e-49	199.1
Mat30_scaffold299860_1_gene_31_1	ECV28185.1	38.9	229	3.5e-40	169.5
Mat30_scaffold1900_6_gene_5_1	KKN21824.1	39	694	8.3e-138	495.4
Mat30_scaffold2139_1_gene_30_1	EBR14093.1	39	123	4.9e-14	83.6
Mat30_scaffold172416_2_gene_1_1	KKO06179.1	39.1	340	4.4e-67	259.2
Mat30_scaffold289947_2_gene_1_1	EDI42954.1	39.1	110	1.9e-15	86.7
Mat30_C5998115_1_gene_1_1	EDE16445.1	39.1	151	2.5e-22	110.2
Mat30_scaffold3974_3_gene_16_1	KKN92637.1	39.2	240	7.7e-39	164.9
Mat30_scaffold10030_4_gene_1_1	ECP90812.1	39.2	265	1.3e-57	227.6
Mat30_scaffold20484_4_gene_2_1	EDE16445.1	39.2	309	6.7e-54	215.7
Mat30_scaffold291484_2_gene_1_1	GAF99374.1	39.2	237	4.9e-31	139.4
Mat30_C5951609_1_gene_1_1	OIR00113.1	39.2	153	4.5e-22	108.6
Mat30_scaffold14679_1_gene_3_1	EJW91015.1	39.3	646	1.9e-127	460.7
Mat30_scaffold15257_2_gene_29_1	OIR03670.1	39.3	842	1.9e-165	587.4
Mat30_scaffold147670_3_gene_7_1	CUS44144.1	39.3	776	3.3e-142	510
Mat30_C6073841_1_gene_1_1	ECU92720.1	39.3	270	2.2e-43	180.3
Mat30_scaffold117_9_gene_2_1	KKN21824.1	39.4	695	9.6e-136	488.4
Mat30_scaffold280411_1_gene_1_1	CUS45191.1	39.4	109	1.6e-09	66.6
Mat30_C6114180_1_gene_8_1	OIR14210.1	39.4	500	2.5e-95	353.6
Mat30_scaffold283477_1_gene_1_1	CCO20977.1	39.5	228	3.1e-37	159.5
Mat30_scaffold287352_2_gene_2_1	EBS77292.1	39.5	185	6e-32	141.7
Mat30_scaffold910_6_gene_2_1	CCO21040.1	39.6	359	1.7e-65	254.2
Mat30_scaffold10478_6_gene_1_1	KKM96649.1	39.6	457	2.5e-89	333.6
Mat30_C5989053_1_gene_1_1	OIQ91046.1	39.6	217	2.1e-37	160.2
Mat30_scaffold316_8_gene_2_1	CUS44144.1	39.7	779	2.4e-145	520.4
Mat30_scaffold15257_2_gene_23_1	OIR03670.1	39.7	842	1.1e-186	657.9
Mat30_scaffold253163_2_gene_1_1	KKO06183.1	39.7	247	2.6e-45	186.4
Mat30_scaffold6415_1_gene_2_1	KKO06179.1	39.8	857	5e-176	622.5
Mat30_scaffold7214_1_gene_1_1	EBW96156.1	39.8	261	1.3e-45	187.6
Mat30_scaffold8857_5_gene_3_1	EJW91015.1	39.8	611	1.8e-122	444.1
Mat30_scaffold12605_3_gene_1_1	EDD78039.1	39.8	206	2.7e-39	166.4
Mat30_scaffold3905_3_gene_1_1	CUS44511.1	39.9	652	7.4e-124	448.7
Mat30_scaffold13808_1_gene_1_1	KKN35682.1	39.9	506	5.8e-85	319.3
Mat30_scaffold167324_3_gene_1_1	EDJ41510.1	39.9	276	4.4e-48	196.1
Mat30_scaffold279872_1_gene_2_1	CCO21564.1	39.9	541	1.7e-94	350.9
Mat30_scaffold14124_2_gene_4_1	EDH33072.1	40	590	6.5e-114	415.6
Mat30_scaffold168739_3_gene_3_1	ECW33972.1	40	190	3.8e-37	159.1
Mat30_scaffold192558_2_gene_2_1	EBM16175.1	40	205	3e-33	146.4
Mat30_scaffold213473_1_gene_1_1	CCO21012.1	40	205	5e-37	158.7
Mat30_scaffold296697_2_gene_1_1	EBF57085.1	40	100	3.2e-11	75.1
Mat30_C6073031_1_gene_1_1	KKO03620.1	40	340	4.1e-57	226.1
Mat30_scaffold3056_2_gene_5_1	KKN92637.1	40.1	242	8.8e-43	177.9
Mat30_scaffold20355_1_gene_1_1	EDB66907.1	40.1	374	9.8e-68	261.5
Mat30_scaffold164089_1_gene_1_1	OIR05235.1	40.1	299	3.3e-44	183
Mat30_scaffold299064_1_gene_6_1	OIR07514.1	40.1	922	2.8e-193	679.9
Mat30_scaffold2780_4_gene_9_1	ECW35870.1	40.2	361	3.3e-55	219.9
Mat30_scaffold5298_1_gene_3_1	ECH73646.1	40.2	256	2e-29	134
Mat30_scaffold216106_1_gene_2_1	ECQ95838.1	40.2	117	8.2e-15	84.3
Mat30_scaffold223245_1_gene_2_1	ECV30199.1	40.2	617	2.7e-131	473.4
Mat30_scaffold235482_1_gene_3_1	OIR13119.1	40.2	169	1.2e-26	125.2
Mat30_scaffold246903_1_gene_1_1	KKN44190.1	40.2	169	4.4e-36	155.2
Mat30_scaffold293713_1_gene_1_1	KKN91959.1	40.2	194	1.1e-33	147.5
Mat30_scaffold272_5_gene_1_1	KKK87497.1	40.3	258	4.4e-51	205.7
Mat30_scaffold2116_1_gene_28_1	OIR12696.1	40.3	593	1.6e-122	444.1
Mat30_scaffold3457_15_gene_23_1	OIR07514.1	40.3	883	9.2e-205	718
Mat30_scaffold2530_5_gene_10_1	KUG21143.1	40.4	223	5.3e-37	158.7
Mat30_scaffold3457_15_gene_25_1	OIR01784.1	40.4	426	7.3e-90	335.5
Mat30_scaffold248246_1_gene_7_1	EDJ06487.1	40.4	386	5.3e-74	283.1
Mat30_scaffold208_15_gene_4_1	OIR12847.1	40.5	284	4.7e-56	222.2
Mat30_scaffold505_11_gene_12_1	CCO21564.1	40.5	803	2.6e-147	526.9
Mat30_scaffold1089_5_gene_1_1	OIQ86003.1	40.5	148	1.3e-14	83.6
Mat30_scaffold3898_4_gene_2_1	EBM22724.1	40.5	242	1.5e-45	187.6
Mat30_scaffold278055_1_gene_3_1	EBP54092.1	40.5	222	5.5e-35	152.1
Mat30_scaffold272_10_gene_1_1	EBO65002.1	40.6	382	7.7e-79	298.5
Mat30_scaffold4714_7_gene_2_1	KKM67330.1	40.6	323	4e-73	279.3
Mat30_scaffold6233_13_gene_32_1	KKN71687.1	40.6	611	2e-142	510.4
Mat30_scaffold11881_3_gene_2_1	EBF35286.1	40.6	318	3.9e-57	226.1
Mat30_C5890987_1_gene_1_1	EKC67754.1	40.6	165	6.2e-28	128.3
Mat30_scaffold3036_2_gene_3_1	GAF98370.1	40.7	270	2.2e-48	197.2
Mat30_scaffold172996_3_gene_2_1	ECV28185.1	40.7	209	9.1e-39	164.5
Mat30_scaffold8808_1_gene_2_1	ECK62613.1	40.8	142	4.2e-22	110.2
Mat30_scaffold96943_2_gene_1_1	ECR08674.1	40.8	282	4.1e-47	193
Mat30_scaffold172875_2_gene_1_1	ECL69689.1	40.8	120	2.7e-20	102.4
Mat30_scaffold200227_3_gene_3_1	EKC47624.1	40.8	103	6.2e-18	95.5
Mat30_scaffold3056_2_gene_11_1	EDC36291.1	40.9	701	1.2e-157	561.2
Mat30_scaffold8096_1_gene_1_1	OIQ92701.1	40.9	423	4.7e-74	282.7
Mat30_scaffold15828_2_gene_1_1	KKN40657.1	40.9	328	1e-65	254.6
Mat30_scaffold179720_1_gene_2_1	GAF98477.1	40.9	259	1.4e-40	172.6
Mat30_scaffold296924_1_gene_7_1	KKN71687.1	40.9	629	1.1e-145	521.2
Mat30_scaffold173_1_gene_2_1	KUG28747.1	41	310	1.2e-42	178.7
Mat30_scaffold6240_1_gene_2_1	OIR05321.1	41	924	3.5e-183	646.7
Mat30_scaffold7323_1_gene_7_1	OIR12696.1	41	592	3.7e-119	433
Mat30_scaffold271397_1_gene_1_1	OIQ98894.1	41	210	2.2e-34	149.8
Mat30_scaffold294295_1_gene_1_1	EBM27706.1	41	173	7.3e-32	141.7
Mat30_scaffold299725_1_gene_7_1	CCO21415.1	41	798	1.2e-147	528.1
Mat30_scaffold6306_1_gene_1_1	ECH73646.1	41.1	175	2.5e-22	109.8
Mat30_scaffold199271_2_gene_1_1	EQD33101.1	41.1	129	2.9e-15	86.3
Mat30_scaffold292949_1_gene_1_1	OIR03999.1	41.1	129	1.5e-11	75.1
Mat30_scaffold298822_2_gene_1_1	KKO06179.1	41.1	326	9.6e-67	258.1
Mat30_scaffold2641_2_gene_1_1	ECP21548.1	41.2	272	2.4e-56	223.4
Mat30_scaffold189365_1_gene_1_1	KKN53141.1	41.2	294	4.3e-55	219.2
Mat30_scaffold299863_1_gene_117_1	EBC11942.1	41.2	291	1.8e-56	224.2
Mat30_C5991473_1_gene_1_1	4K68_A	41.2	272	7.1e-57	224.9
Mat30_C6027058_1_gene_1_1	EDI42689.1	41.2	323	6.3e-63	245.4
Mat30_scaffold54_4_gene_17_1	KKN71687.1	41.3	627	4.6e-147	525.8
Mat30_scaffold7634_3_gene_1_1	EBG11783.1	41.3	75	0.00012	51.2
Mat30_scaffold289947_3_gene_1_1	CCO21040.1	41.3	63	9.8e-08	61.6
Mat30_C6100650_1_gene_4_1	KKL26786.1	41.3	208	3.4e-43	179.1
Mat30_scaffold1445_8_gene_2_1	CBH76105.1	41.4	239	1.7e-32	144.1
Mat30_scaffold5128_1_gene_1_1	OIR08240.1	41.4	297	2.3e-51	206.8
Mat30_scaffold7063_1_gene_1_1	EDC88963.1	41.4	345	5.1e-53	213.4
Mat30_scaffold20909_1_gene_7_1	KKN94190.1	41.4	406	5.4e-85	319.3
Mat30_scaffold284491_1_gene_2_1	OIR05235.1	41.4	152	2e-22	109.8
Mat30_scaffold1131_21_gene_1_1	OIR03670.1	41.5	856	7.8e-201	704.9
Mat30_scaffold20998_1_gene_1_1	KKN35688.1	41.5	234	3.1e-45	186.4
Mat30_scaffold281430_2_gene_1_1	ECZ35324.1	41.5	229	4.2e-40	169.1
Mat30_scaffold298178_2_gene_1_1	KGA19791.1	41.5	417	2.8e-84	316.6
Mat30_scaffold1843_2_gene_3_1	OIR12696.1	41.6	592	1.5e-123	447.6
Mat30_scaffold3100_4_gene_6_1	KKN94166.1	41.6	550	5.5e-128	462.2
Mat30_scaffold100575_1_gene_1_1	ECW81566.1	41.6	190	2.4e-35	152.9
Mat30_scaffold290399_1_gene_1_1	ECV27875.1	41.6	341	2.8e-74	283.5
Mat30_scaffold294644_1_gene_1_1	EQD75057.1	41.6	413	7.4e-85	318.5
Mat30_C6002514_1_gene_1_1	KKN35682.1	41.6	281	1.3e-56	224.2
Mat30_scaffold2671_7_gene_15_1	KUG28747.1	41.7	504	7e-95	352.4
Mat30_scaffold13559_2_gene_7_1	EKC45584.1	41.7	508	7.4e-106	389.8
Mat30_scaffold266914_1_gene_2_1	OIQ81733.1	41.7	338	1.2e-67	261.2
Mat30_scaffold3056_2_gene_2_1	OIR07499.1	41.8	843	5.1e-181	639
Mat30_scaffold9553_6_gene_54_1	KUG28747.1	41.8	517	1.5e-89	334.7
Mat30_scaffold280584_2_gene_1_1	ECT07144.1	41.8	282	1.6e-47	194.1
Mat30_scaffold297503_1_gene_1_1	GAF98477.1	41.8	285	1.1e-47	194.9
Mat30_scaffold910_8_gene_5_1	4K68_A	41.9	341	1.8e-73	280.4
Mat30_scaffold1131_2_gene_2_1	OIR07499.1	41.9	928	9.3e-205	718
Mat30_scaffold2053_11_gene_1_1	EDB53658.1	41.9	339	3e-75	286.6
Mat30_scaffold6201_4_gene_1_1	EBG62116.1	41.9	210	4.6e-42	175.6
Mat30_scaffold7814_8_gene_1_1	ECX81942.1	41.9	341	2.3e-75	287
Mat30_scaffold46666_2_gene_1_1	ECM68955.1	41.9	320	6.6e-60	235.3
Mat30_scaffold214117_1_gene_1_1	ECH73646.1	41.9	155	3.3e-26	122.5
Mat30_scaffold258038_1_gene_2_1	EDI62841.1	42	262	1.3e-56	224.2
Mat30_scaffold290277_1_gene_1_1	CUS54559.1	42	262	1.5e-54	217.2
Mat30_C6002114_1_gene_1_1	GAF74165.1	42	181	1.1e-29	134
Mat30_scaffold3457_15_gene_7_1	OIR07499.1	42.1	926	1.2e-204	717.6
Mat30_scaffold11354_4_gene_16_1	EDB66907.1	42.1	532	1.3e-119	434.5
Mat30_scaffold12012_3_gene_1_1	OIR07499.1	42.1	859	6.2e-187	658.7
Mat30_scaffold15677_1_gene_5_1	GAF68283.1	42.1	266	4.8e-54	216.1
Mat30_scaffold15956_2_gene_2_1	CCO21564.1	42.1	767	3.6e-147	526.6
Mat30_scaffold241881_1_gene_1_1	EBW95026.1	42.1	95	1.1e-05	53.5
Mat30_scaffold299863_1_gene_49_1	EDJ13128.1	42.1	686	1.2e-164	584.3
Mat30_C5888709_1_gene_1_1	ECW82059.1	42.1	202	6.6e-38	161.4
Mat30_scaffold199094_3_gene_1_1	ECV98156.1	42.2	289	7.7e-58	228.4
Mat30_scaffold15714_2_gene_3_1	KKN35689.1	42.3	241	2.2e-47	193.4
Mat30_scaffold115190_1_gene_2_1	ECR08770.1	42.3	111	9e-17	92.4
Mat30_scaffold285845_3_gene_14_1	EBF52573.1	42.3	196	3.4e-38	162.5
Mat30_scaffold296050_2_gene_2_1	EBT59764.1	42.3	194	3e-33	146
Mat30_scaffold52_10_gene_31_1	OIR01150.1	42.4	806	1.1e-182	644.4
Mat30_scaffold10723_7_gene_2_1	EDA71099.1	42.4	715	1.5e-149	534.3
Mat30_scaffold234299_1_gene_1_1	OIR08100.1	42.4	443	3.1e-89	333.2
Mat30_C6010020_1_gene_1_1	KKO06207.1	42.4	59	4.8e-07	58.5
Mat30_scaffold9312_12_gene_1_1	EDH84950.1	42.5	372	6.5e-88	328.6
Mat30_scaffold9890_4_gene_2_1	ECV30196.1	42.5	313	1.4e-63	247.7
Mat30_scaffold15403_3_gene_4_1	ECV28185.1	42.5	233	4e-46	189.1
Mat30_scaffold173121_2_gene_3_1	EDE38398.1	42.5	320	1.2e-50	204.5
Mat30_scaffold212520_2_gene_1_1	OIR00119.1	42.5	214	2.3e-48	196.4
Mat30_scaffold266086_1_gene_2_1	OIR00119.1	42.5	313	7.9e-72	275
Mat30_C5880575_1_gene_1_1	ECT93036.1	42.5	80	1.9e-05	53.5
Mat30_scaffold156535_2_gene_1_1	EDA47660.1	42.6	298	3.3e-64	249.6
Mat30_scaffold170304_2_gene_1_1	CBI09014.1	42.6	495	6.4e-82	308.9
Mat30_scaffold3103_5_gene_1_1	KUG21143.1	42.7	206	4.1e-36	155.6
Mat30_scaffold10404_2_gene_7_1	KKN99810.1	42.7	942	1.8e-238	830.1
Mat30_scaffold11925_2_gene_2_1	KKM70069.1	42.7	255	6.6e-49	198.4
Mat30_scaffold127047_3_gene_3_1	OIQ91756.1	42.7	143	4.7e-20	101.7
Mat30_scaffold205557_1_gene_1_1	KKN78908.1	42.7	475	4.6e-107	392.5
Mat30_scaffold212192_2_gene_4_1	EDI62841.1	42.7	262	5.8e-57	225.3
Mat30_scaffold241850_1_gene_2_1	EQD49333.1	42.7	171	3.5e-27	125.9
Mat30_scaffold2392_21_gene_1_1	KKL91214.1	42.8	624	1e-130	471.5
Mat30_scaffold12009_2_gene_1_1	CCO21492.1	42.8	194	6e-33	145.6
Mat30_scaffold14050_2_gene_11_1	ECY93301.1	42.8	159	4.3e-28	129
Mat30_C6071310_1_gene_2_1	KKN93219.1	42.8	290	3.6e-54	216.1
Mat30_scaffold202381_1_gene_1_1	OIR08092.1	42.9	219	1.4e-34	150.6
Mat30_scaffold237601_2_gene_12_1	EDB66907.1	42.9	529	6.8e-121	438.7
Mat30_scaffold277410_4_gene_2_1	EBP83931.1	42.9	198	2.7e-36	157.1
Mat30_scaffold291897_1_gene_1_1	KKL91214.1	42.9	525	2e-117	427.2
Mat30_C5941275_1_gene_1_1	OIR12914.1	42.9	212	2.1e-45	186.4
Mat30_scaffold6201_1_gene_2_1	ECY30253.1	43	633	8.3e-149	531.6
Mat30_scaffold299859_1_gene_1_1	KKO00631.1	43	430	5.4e-86	323.2
Mat30_scaffold260_8_gene_9_1	CUV08860.1	43.1	137	2.2e-23	113.2
Mat30_scaffold665_5_gene_1_1	CUV08261.1	43.1	202	1.8e-40	170.2
Mat30_scaffold921_1_gene_1_1	EDC51446.1	43.1	816	6.2e-195	685.3
Mat30_scaffold4379_11_gene_7_1	KKO11351.1	43.1	72	8.9e-09	65.5
Mat30_scaffold6240_4_gene_3_1	KKN35689.1	43.1	211	2e-47	193.4
Mat30_scaffold160200_3_gene_1_1	EKC55399.1	43.1	123	2.8e-21	105.9
Mat30_scaffold67_7_gene_1_1	KKK73860.1	43.2	243	5.9e-48	195.3
Mat30_scaffold1501_13_gene_1_1	OIR00119.1	43.2	190	5.8e-40	168.3
Mat30_scaffold2083_3_gene_2_1	EDH88375.1	43.2	701	2e-164	583.9
Mat30_scaffold4267_1_gene_7_1	KKN71687.1	43.2	627	1.8e-151	540.4
Mat30_scaffold232442_2_gene_2_1	EBF16770.1	43.2	190	8.4e-37	157.9
Mat30_scaffold242980_1_gene_1_1	ECP90812.1	43.2	111	4.9e-21	104.8
Mat30_scaffold282059_1_gene_1_1	ECX91555.1	43.2	257	4.9e-53	212.2
Mat30_scaffold288826_1_gene_2_1	EBO79752.1	43.2	148	4.7e-27	125.2
Mat30_C6115752_1_gene_11_1	EJX06987.1	43.2	486	2.8e-118	429.9
Mat30_scaffold272_3_gene_2_1	EBO65002.1	43.3	390	4.6e-88	329.7
Mat30_scaffold13957_1_gene_2_1	KKN83688.1	43.3	268	1.1e-63	247.7
Mat30_scaffold20177_2_gene_1_1	GAG09020.1	43.3	201	1.2e-38	164.1
Mat30_scaffold849_1_gene_1_1	EDJ05806.1	43.4	364	6.9e-79	299.7
Mat30_scaffold2201_2_gene_14_1	ECX04423.1	43.4	611	3.6e-144	516.2
Mat30_scaffold6240_2_gene_5_1	OIR00113.1	43.4	295	1.5e-67	261.5
Mat30_scaffold15313_3_gene_16_1	ECW35870.1	43.4	346	4.2e-65	252.7
Mat30_scaffold20909_1_gene_5_1	KKN95114.1	43.4	691	4.2e-170	602.4
Mat30_scaffold24096_2_gene_9_1	ECP21548.1	43.4	272	4.1e-59	232.6
Mat30_scaffold84512_3_gene_1_1	OIR01784.1	43.4	435	8.7e-99	365.2
Mat30_scaffold262552_1_gene_1_1	EDJ05806.1	43.4	182	2.2e-36	156.4
Mat30_scaffold299867_1_gene_1_1	OIR14973.1	43.4	392	2.1e-80	303.9
Mat30_scaffold337_18_gene_21_1	ECK90730.1	43.5	278	1.3e-64	250.8
Mat30_scaffold194661_2_gene_1_1	OIR00119.1	43.5	315	1.2e-78	297.7
Mat30_scaffold216649_2_gene_1_1	EDD19647.1	43.5	193	1.3e-42	177.2
Mat30_scaffold235302_1_gene_1_1	GAF68283.1	43.5	246	3.4e-64	249.6
Mat30_C6054868_1_gene_1_1	GAH00570.1	43.5	255	9.8e-54	214.5
Mat30_scaffold2201_2_gene_8_1	EDH88375.1	43.6	734	2.1e-177	627.1
Mat30_scaffold2410_4_gene_6_1	KKM03174.1	43.6	101	1e-13	81.6
Mat30_scaffold9812_5_gene_2_1	GAI06194.1	43.6	314	9e-66	255
Mat30_scaffold194661_3_gene_1_1	KKN35688.1	43.6	218	1.5e-44	183.7
Mat30_scaffold197761_1_gene_5_1	EDJ48309.1	43.6	218	2e-47	193.4
Mat30_scaffold263861_1_gene_1_1	OIQ94994.1	43.6	172	6.1e-41	171.4
Mat30_scaffold1136_14_gene_2_1	KUG21143.1	43.7	245	5.2e-57	225.3
Mat30_scaffold1402_6_gene_20_1	ECV28135.1	43.7	773	5.3e-188	662.1
Mat30_scaffold161132_3_gene_6_1	EDH84950.1	43.7	469	1.5e-116	424.5
Mat30_scaffold215888_1_gene_7_1	KKK63516.1	43.7	103	2.8e-16	92
Mat30_scaffold281629_1_gene_1_1	KKN09597.1	43.7	183	3.3e-40	169.1
Mat30_scaffold159832_1_gene_1_1	KGA13671.1	43.8	281	5.7e-60	235.3
Mat30_scaffold280915_2_gene_1_1	KKM79155.1	43.8	208	5.6e-47	191.8
Mat30_scaffold511_2_gene_2_1	ECU61517.1	43.9	228	6.6e-44	182.2
Mat30_scaffold6878_4_gene_4_1	ECW33972.1	43.9	198	2.5e-41	172.9
Mat30_scaffold8505_3_gene_5_1	GAG00198.1	43.9	107	1.5e-11	75.1
Mat30_scaffold246062_1_gene_3_1	KKN93219.1	44	300	5.1e-59	232.3
Mat30_scaffold12605_1_gene_3_1	EBM61786.1	44.1	542	5.6e-139	498.8
Mat30_scaffold145327_1_gene_1_1	GAG67623.1	44.1	188	1.9e-38	164.1
Mat30_scaffold161530_1_gene_1_1	KKL26786.1	44.1	213	4.7e-43	178.7
Mat30_scaffold99_4_gene_9_1	ECK62613.1	44.2	138	2.3e-26	124.4
Mat30_scaffold3379_7_gene_1_1	EDH84950.1	44.2	464	4.8e-116	422.5
Mat30_scaffold4405_2_gene_5_1	CCO20832.1	44.2	443	5.5e-118	428.7
Mat30_scaffold248949_1_gene_1_1	ECM80666.1	44.2	77	4e-05	55.1
Mat30_scaffold281471_2_gene_1_1	EKC49428.1	44.2	217	2.4e-47	193.7
Mat30_scaffold296952_1_gene_1_1	EBO40226.1	44.2	353	1.4e-78	297.7
Mat30_scaffold410_3_gene_7_1	ECP21548.1	44.3	273	7.6e-61	238.4
Mat30_scaffold1402_12_gene_14_1	CUS43347.1	44.3	842	1e-192	677.9
Mat30_scaffold12275_1_gene_6_1	ECP21548.1	44.3	246	3.1e-53	213
Mat30_scaffold240567_2_gene_1_1	EBV86228.1	44.3	88	4.9e-14	82.4
Mat30_scaffold272526_4_gene_1_1	ECM33636.1	44.3	221	4.4e-39	165.6
Mat30_scaffold603_6_gene_10_1	KKO01170.1	44.4	284	1e-67	261.9
Mat30_scaffold4963_1_gene_5_1	CCO21564.1	44.4	689	5.1e-136	489.2
Mat30_scaffold160743_1_gene_1_1	OIQ94999.1	44.4	72	4.3e-08	62.4
Mat30_scaffold204611_4_gene_1_1	EQD44671.1	44.4	99	2.8e-14	82.8
Mat30_scaffold239374_1_gene_1_1	EBF83801.1	44.4	153	1.8e-31	139.8
Mat30_scaffold241157_2_gene_1_1	ECV90892.1	44.4	241	2.2e-46	189.9
Mat30_scaffold254789_2_gene_1_1	GAG68409.1	44.4	257	9.8e-53	211.8
Mat30_scaffold2960_4_gene_3_1	ETJ20715.1	44.5	155	2.3e-26	122.9
Mat30_scaffold265866_1_gene_1_1	EBT59764.1	44.5	146	4.9e-23	111.7
Mat30_scaffold294_6_gene_1_1	5K6L_A	44.6	630	2.1e-139	500.4
Mat30_C6004330_1_gene_1_1	CCO21785.1	44.6	280	4.4e-57	225.7
Mat30_scaffold6086_12_gene_2_1	EDH88375.1	44.7	580	1.2e-152	544.3
Mat30_scaffold90580_2_gene_1_1	OIR00119.1	44.7	318	3e-76	289.7
Mat30_scaffold171171_1_gene_1_1	KGA19791.1	44.7	291	3.5e-62	242.7
Mat30_scaffold265941_2_gene_1_1	CCO21793.1	44.7	468	4e-106	389.4
Mat30_scaffold272902_4_gene_2_1	OIQ98454.1	44.7	255	5.4e-58	228.8
Mat30_scaffold299322_1_gene_4_1	EDH53536.1	44.7	215	2.3e-48	196.8
Mat30_scaffold696_4_gene_31_1	OIR12826.1	44.8	719	5.2e-182	642.1
Mat30_scaffold13559_3_gene_5_1	EKC45584.1	44.8	495	5.2e-117	425.6
Mat30_scaffold147448_2_gene_2_1	KGA13671.1	44.8	279	6.7e-61	238.4
Mat30_scaffold168549_2_gene_2_1	KKM79155.1	44.8	223	2e-55	219.9
Mat30_scaffold177780_1_gene_3_1	KKL11479.1	44.8	154	1.2e-23	114.4
Mat30_scaffold801_11_gene_1_1	GAH55290.1	44.9	274	3.1e-65	253.4
Mat30_scaffold2015_4_gene_2_1	GAJ05066.1	44.9	245	1.9e-53	214.2
Mat30_scaffold2998_14_gene_4_1	EBZ51406.1	44.9	256	1.2e-53	214.5
Mat30_scaffold13116_3_gene_1_1	ECP21548.1	44.9	272	6e-62	241.9
Mat30_scaffold17354_3_gene_3_1	ECV10156.1	44.9	729	4.9e-164	582.4
Mat30_scaffold7231_3_gene_6_1	EDH88375.1	45	709	3.4e-183	646.4
Mat30_scaffold274858_1_gene_1_1	OIQ94995.1	45	242	1.3e-52	210.7
Mat30_scaffold2993_7_gene_2_1	EKC53554.1	45.1	91	5.5e-17	93.6
Mat30_scaffold5142_7_gene_3_1	ECJ48445.1	45.1	215	8.4e-44	181.4
Mat30_scaffold188079_1_gene_2_1	CUS53960.1	45.1	346	7.5e-60	235.3
Mat30_scaffold273322_2_gene_1_1	EBO40226.1	45.1	237	2.4e-51	206.5
Mat30_scaffold292864_1_gene_2_1	EKC49428.1	45.1	226	3.3e-49	199.5
Mat30_C5905201_1_gene_1_1	KKM71245.1	45.1	195	2.8e-39	166
Mat30_scaffold18811_2_gene_15_1	KKK65929.1	45.2	332	4.1e-82	309.7
Mat30_scaffold161607_1_gene_1_1	OIR07514.1	45.2	259	8.6e-63	244.6
Mat30_scaffold2993_8_gene_1_1	EKC53554.1	45.3	95	1.2e-14	84.7
Mat30_scaffold4309_10_gene_29_1	ECW33972.1	45.3	190	3.4e-38	162.5
Mat30_scaffold5545_3_gene_1_1	CUS50650.1	45.3	477	7.2e-98	362.1
Mat30_scaffold5760_1_gene_3_1	KKM79155.1	45.3	212	1.7e-45	186.8
Mat30_scaffold299040_1_gene_1_1	OIR07499.1	45.3	479	1.2e-118	431
Mat30_C5930469_1_gene_1_1	EQD26916.1	45.3	214	2.9e-34	149.4
Mat30_scaffold14794_2_gene_2_1	KKL91214.1	45.4	593	9.9e-140	501.9
Mat30_C5890931_1_gene_1_1	GAF68596.1	45.4	185	6.4e-41	171.4
Mat30_C6089302_1_gene_1_1	EQD79450.1	45.4	533	9e-123	445.3
Mat30_scaffold6240_2_gene_6_1	OIR00119.1	45.6	307	2.2e-73	280
Mat30_scaffold6519_1_gene_5_1	OIR03767.1	45.6	768	7.1e-193	678.3
Mat30_scaffold17849_3_gene_2_1	ECY15100.1	45.6	767	4.8e-194	682.2
Mat30_scaffold236613_1_gene_2_1	KGA16901.1	45.6	149	2.8e-26	122.5
Mat30_scaffold291724_1_gene_1_1	EQD38327.1	45.6	149	1.2e-28	130.6
Mat30_scaffold9018_1_gene_1_1	ECY58673.1	45.7	328	9.9e-78	294.7
Mat30_scaffold127462_2_gene_1_1	EQD77422.1	45.7	129	2.5e-27	126.3
Mat30_scaffold1514_11_gene_1_1	EDJ38311.1	45.8	192	8.5e-31	137.9
Mat30_scaffold3010_7_gene_6_1	KKK73860.1	45.8	271	9.4e-59	231.5
Mat30_scaffold7003_4_gene_4_1	ECV10156.1	45.8	709	2e-162	577
Mat30_scaffold16459_3_gene_11_1	GAG73396.1	45.8	264	2.1e-67	260
Mat30_scaffold170501_1_gene_1_1	EBZ08997.1	45.8	120	6.7e-22	109
Mat30_scaffold255660_2_gene_1_1	CBI06848.1	45.8	565	1.1e-123	448
Mat30_scaffold283961_3_gene_2_1	EBB05359.1	45.8	240	2.8e-52	209.5
Mat30_scaffold2737_13_gene_4_1	EBM26218.1	45.9	307	9.5e-71	272.3
Mat30_scaffold11926_3_gene_2_1	KKM70069.1	45.9	222	1.3e-49	200.7
Mat30_scaffold97001_2_gene_1_1	ETJ39191.1	45.9	181	1.3e-30	137.1
Mat30_scaffold178782_4_gene_1_1	KKK53065.1	45.9	218	7.3e-58	228
Mat30_scaffold223720_2_gene_2_1	EBT51345.1	45.9	196	1.5e-45	188
Mat30_scaffold270660_2_gene_1_1	EJX03920.1	45.9	61	4.5e-05	52
Mat30_scaffold294276_1_gene_2_1	ECA29570.1	45.9	159	7.8e-25	117.9
Mat30_scaffold282223_4_gene_1_1	ECK90730.1	46	276	1.7e-67	260.4
Mat30_C5880445_1_gene_1_1	EDJ02371.1	46	176	1.1e-40	170.6
Mat30_scaffold2713_1_gene_9_1	CUV10167.1	46.1	699	4.1e-181	639
Mat30_scaffold5642_3_gene_4_1	ECV10156.1	46.1	698	3.6e-164	582.8
Mat30_scaffold174184_2_gene_1_1	KKN96255.1	46.1	269	2.9e-58	229.6
Mat30_scaffold130_1_gene_8_1	EBX33310.1	46.2	266	1.8e-54	218.4
Mat30_scaffold2737_17_gene_2_1	EDG62723.1	46.2	338	9.6e-75	285.8
Mat30_scaffold3603_12_gene_1_1	ECN25679.1	46.2	104	5.4e-16	87.8
Mat30_scaffold178282_2_gene_1_1	OIQ94999.1	46.2	186	2.5e-41	172.9
Mat30_scaffold208_18_gene_2_1	OIR08100.1	46.3	663	3.3e-167	592.8
Mat30_scaffold1063_2_gene_4_1	KKN35682.1	46.3	639	9.6e-156	554.7
Mat30_scaffold1344_18_gene_15_1	KKN86705.1	46.3	136	6.7e-30	134.4
Mat30_scaffold5889_2_gene_2_1	OIQ91041.1	46.3	890	6.4e-214	748.4
Mat30_scaffold16152_1_gene_2_1	KKN94182.1	46.3	1228	0	1173.7
Mat30_scaffold293212_1_gene_2_1	5GNY_A	46.3	268	3.7e-64	249.2
Mat30_scaffold318_6_gene_2_1	KKN56581.1	46.4	448	8.7e-127	458
Mat30_scaffold1888_19_gene_4_1	GAI75469.1	46.4	358	2.4e-88	331.3
Mat30_scaffold5760_1_gene_2_1	OIR00113.1	46.4	321	7.4e-80	301.6
Mat30_scaffold9202_4_gene_2_1	EDA73834.1	46.4	183	6.1e-39	164.9
Mat30_scaffold170834_7_gene_10_1	OIQ94994.1	46.4	448	2e-118	430.3
Mat30_scaffold240330_1_gene_1_1	EBG63292.1	46.4	97	1.4e-15	87
Mat30_scaffold271893_1_gene_1_1	CUS50650.1	46.4	166	2.3e-35	152.9
Mat30_scaffold299757_1_gene_3_1	KKN94195.1	46.4	222	1.3e-49	200.7
Mat30_scaffold299859_1_gene_3_1	EJW99349.1	46.4	459	4.6e-122	442.6
Mat30_C5996171_1_gene_1_1	EBX33310.1	46.4	248	7.7e-59	231.5
Mat30_scaffold777_3_gene_1_1	EKC49428.1	46.5	127	1.5e-28	129.8
Mat30_scaffold170304_2_gene_2_1	CUS44619.1	46.5	492	3.9e-128	462.6
Mat30_scaffold227565_2_gene_1_1	GAH34264.1	46.5	288	9.2e-69	264.6
Mat30_scaffold162813_1_gene_2_1	EKC49428.1	46.6	219	6.9e-55	218.8
Mat30_scaffold199601_1_gene_2_1	EBB46031.1	46.6	103	6.5e-21	104.4
Mat30_scaffold270987_1_gene_1_1	EBC08615.1	46.6	174	1.5e-31	140.2
Mat30_C5953865_1_gene_1_1	CUS46424.1	46.6	221	5.1e-48	195.3
Mat30_scaffold208_18_gene_3_1	OIR08092.1	46.7	737	1.3e-200	704.5
Mat30_scaffold192841_2_gene_1_1	EBT59764.1	46.7	197	3.1e-36	156
Mat30_scaffold222556_1_gene_1_1	CUS45844.1	46.7	259	3.1e-60	236.1
Mat30_scaffold255469_2_gene_1_1	KUG28747.1	46.7	246	9.2e-54	214.5
Mat30_scaffold282217_1_gene_1_1	EKC81620.1	46.7	150	3.2e-31	140.2
Mat30_C5943165_1_gene_1_1	EBN74546.1	46.7	92	2.1e-19	99.4
Mat30_scaffold24290_1_gene_1_1	CCO21564.1	46.8	365	1.2e-81	307.8
Mat30_scaffold143780_1_gene_10_1	OIR05052.1	46.8	218	3.2e-46	189.5
Mat30_scaffold289572_1_gene_8_1	EDH43263.1	46.8	308	7.2e-61	238.4
Mat30_scaffold299609_1_gene_2_1	KKN05635.1	46.8	295	7e-75	285
Mat30_C6069462_1_gene_1_1	EBL03874.1	46.8	393	9e-93	344.7
Mat30_scaffold5749_3_gene_8_1	EDF65255.1	46.9	292	5e-72	275.4
Mat30_scaffold22765_2_gene_1_1	OIQ97086.1	46.9	369	1.6e-86	323.9
Mat30_scaffold178867_2_gene_1_1	KGA19791.1	46.9	586	4.4e-139	499.2
Mat30_scaffold188020_2_gene_1_1	OIQ90464.1	46.9	507	2.2e-123	446.8
Mat30_scaffold247_3_gene_1_1	EBJ69707.1	47	283	1.5e-71	273.9
Mat30_scaffold2031_5_gene_7_1	EDA33455.1	47	281	1e-72	277.7
Mat30_scaffold14794_2_gene_6_1	KKN56429.1	47	827	9.3e-207	724.5
Mat30_scaffold213975_2_gene_1_1	KKM67330.1	47	215	1.3e-53	213.8
Mat30_scaffold292022_2_gene_1_1	KKN93221.1	47	181	2.4e-37	159.5
Mat30_scaffold299496_1_gene_1_1	EDA62139.1	47	498	1.7e-120	437.2
Mat30_scaffold3010_7_gene_4_1	EKC49428.1	47.1	221	1.5e-54	217.6
Mat30_scaffold7231_3_gene_15_1	GAF98477.1	47.1	263	1.9e-60	238
Mat30_scaffold8119_1_gene_5_1	KKM66137.1	47.1	450	4.9e-120	436.4
Mat30_scaffold8865_10_gene_15_1	EBF47566.1	47.1	374	5.6e-103	378.6
Mat30_scaffold298288_1_gene_1_1	EJW99347.1	47.1	297	2.5e-72	276.9
Mat30_scaffold2220_2_gene_1_1	ECX04423.1	47.2	460	1.3e-122	444.1
Mat30_scaffold3147_3_gene_1_1	CCO21564.1	47.2	326	6.1e-74	282
Mat30_scaffold3835_4_gene_14_1	EDE41068.1	47.2	695	3.5e-183	646
Mat30_scaffold5441_8_gene_4_1	CUS42396.1	47.2	316	4.8e-68	262.3
Mat30_scaffold163450_2_gene_1_1	OIR00118.1	47.2	180	7.6e-42	174.5
Mat30_C5897459_1_gene_1_1	KKN21824.1	47.2	180	2.9e-41	172.6
Mat30_scaffold4838_8_gene_1_1	KKM99503.1	47.3	74	2.2e-05	53.9
Mat30_scaffold9553_6_gene_40_1	ECW13975.1	47.3	294	5.1e-75	285.4
Mat30_scaffold12418_3_gene_2_1	ECR58568.1	47.3	292	8.1e-67	258.1
Mat30_scaffold235504_1_gene_1_1	EBO96290.1	47.3	471	1.6e-132	477.6
Mat30_scaffold259586_1_gene_1_1	ECZ63678.1	47.3	203	2.3e-35	153.3
Mat30_scaffold261172_3_gene_1_1	ECV11038.1	47.3	372	1.6e-89	334
Mat30_scaffold208_18_gene_11_1	GAF80233.1	47.4	359	1.2e-79	301.2
Mat30_scaffold2099_2_gene_1_1	KKN95114.1	47.4	173	1.3e-43	180.3
Mat30_scaffold2542_4_gene_1_1	EBO96290.1	47.4	473	8.1e-132	475.3
Mat30_scaffold8847_1_gene_1_1	EQD27671.1	47.4	173	1.9e-42	176.4
Mat30_scaffold14025_1_gene_2_1	KUG28747.1	47.4	346	2.3e-77	293.5
Mat30_scaffold136855_1_gene_1_1	KKM68583.1	47.4	209	2.9e-53	212.6
Mat30_scaffold265625_1_gene_1_1	GAH34264.1	47.4	251	2.2e-60	236.5
Mat30_scaffold4679_2_gene_1_1	OIR14973.1	47.5	158	2.6e-36	156
Mat30_scaffold18811_2_gene_16_1	EBG24705.1	47.5	301	1.8e-77	294.3
Mat30_scaffold284874_1_gene_1_1	OIQ86005.1	47.5	280	7.2e-68	261.5
Mat30_scaffold5441_8_gene_3_1	KUG24626.1	47.6	271	1.9e-68	263.5
Mat30_scaffold5889_2_gene_3_1	CUS57819.1	47.6	565	3.5e-149	532.7
Mat30_scaffold6240_2_gene_8_1	OIR00113.1	47.6	292	2.7e-74	283.1
Mat30_scaffold156232_1_gene_3_1	ECI85084.1	47.6	233	1.7e-57	226.9
Mat30_scaffold159042_1_gene_1_1	KKL98054.1	47.6	231	7.5e-66	254.6
Mat30_scaffold233462_1_gene_2_1	ECL05962.1	47.6	252	1.1e-62	244.2
Mat30_scaffold234995_1_gene_1_1	EDH00393.1	47.6	166	3.4e-34	149.1
Mat30_scaffold285749_2_gene_2_1	OIR08396.1	47.6	189	7.4e-47	191.4
Mat30_scaffold1455_7_gene_1_1	OIQ81733.1	47.7	568	7.1e-140	501.9
Mat30_scaffold3457_15_gene_10_1	KKN05635.1	47.7	277	1.4e-71	273.9
Mat30_scaffold5749_3_gene_16_1	EKC49428.1	47.7	220	3.9e-50	203
Mat30_scaffold6201_1_gene_6_1	KKK87497.1	47.7	277	1.1e-63	247.7
Mat30_scaffold15821_5_gene_1_1	ECV10156.1	47.7	585	6.7e-148	528.5
Mat30_scaffold202226_1_gene_1_1	OIR00119.1	47.7	258	9.8e-67	257.7
Mat30_scaffold283611_1_gene_1_1	EBM26218.1	47.7	308	2.1e-72	276.9
Mat30_C5960735_1_gene_1_1	OIR14336.1	47.7	214	3.7e-54	215.7
Mat30_scaffold57_2_gene_1_1	EBX92617.1	47.8	228	1.2e-58	230.7
Mat30_scaffold5749_3_gene_10_1	GAF85031.1	47.8	487	2.8e-139	500
Mat30_scaffold222517_1_gene_1_1	EDA73834.1	47.8	232	3.7e-49	199.1
Mat30_scaffold298359_1_gene_1_1	KGA13671.1	47.8	230	8.3e-54	214.5
Mat30_C5913117_1_gene_1_1	EBF45379.1	47.8	134	8.8e-28	127.5
Mat30_scaffold1792_2_gene_7_1	KKN93046.1	47.9	330	3e-84	316.2
Mat30_scaffold4044_2_gene_2_1	KKL92078.1	47.9	451	3e-116	422.9
Mat30_scaffold8241_4_gene_1_1	OIR12914.1	47.9	702	3.2e-189	666
Mat30_scaffold6240_4_gene_4_1	EJW99349.1	48	481	3.3e-125	453
Mat30_scaffold254066_1_gene_1_1	4K68_A	48	223	2.3e-59	233
Mat30_scaffold273161_1_gene_2_1	KKL11479.1	48	175	8.5e-37	158.3
Mat30_scaffold406_8_gene_1_1	ECZ78965.1	48.1	264	2.8e-50	204.5
Mat30_scaffold1402_6_gene_22_1	KKN13666.1	48.1	647	6.5e-173	611.7
Mat30_scaffold291989_1_gene_3_1	ECW22849.1	48.1	451	2e-107	393.7
Mat30_scaffold698_3_gene_7_1	KKK73860.1	48.2	247	3.6e-58	229.6
Mat30_scaffold899_16_gene_9_1	OIR05052.1	48.2	218	4.6e-50	202.2
Mat30_scaffold5852_2_gene_4_1	KKL91214.1	48.2	599	4.2e-171	605.9
Mat30_scaffold20252_1_gene_1_1	EJX02263.1	48.2	284	4.9e-72	275.4
Mat30_scaffold180076_2_gene_1_1	CCO21793.1	48.2	523	8.1e-122	441.8
Mat30_scaffold214048_2_gene_3_1	CUS43982.1	48.3	180	3.1e-34	150.6
Mat30_scaffold3587_17_gene_13_1	EDJ13128.1	48.4	670	5.3e-192	675.2
Mat30_scaffold5130_7_gene_2_1	EDA73834.1	48.4	450	5.3e-105	385.6
Mat30_scaffold5386_3_gene_1_1	ECV30196.1	48.4	93	2.1e-13	80.1
Mat30_scaffold13965_2_gene_1_1	KKN07770.1	48.4	161	1.5e-41	173.3
Mat30_scaffold216462_1_gene_1_1	CBI06848.1	48.4	541	5.8e-128	462.2
Mat30_scaffold291632_2_gene_1_1	OIR03673.1	48.4	246	3.1e-60	236.1
Mat30_C5974987_1_gene_1_1	EBO41405.1	48.4	244	4.2e-64	248.8
Mat30_C5999739_1_gene_1_1	KUG28747.1	48.4	221	6.3e-48	195.3
Mat30_scaffold1273_1_gene_6_1	KKN07770.1	48.5	344	5.3e-98	362.1
Mat30_scaffold2789_4_gene_2_1	ETJ37185.1	48.5	268	1.9e-70	270
Mat30_scaffold12012_4_gene_2_1	EBX33310.1	48.5	272	3.6e-71	273.9
Mat30_scaffold13925_1_gene_7_1	EDB41826.1	48.5	538	1.3e-155	553.9
Mat30_scaffold14023_4_gene_1_1	OIR01784.1	48.5	429	3.7e-121	439.9
Mat30_scaffold295443_1_gene_2_1	OIR05235.1	48.5	167	1.1e-33	147.5
Mat30_C5969153_1_gene_1_1	EDA72958.1	48.5	237	1.3e-57	227.3
Mat30_scaffold2993_6_gene_4_1	KKN35682.1	48.6	666	2.1e-174	616.7
Mat30_scaffold10094_5_gene_3_1	EBU04578.1	48.6	313	1.6e-73	280.8
Mat30_scaffold15714_2_gene_5_1	GAF80233.1	48.6	352	5.3e-78	295.8
Mat30_scaffold174069_1_gene_57_1	KKN02024.1	48.6	665	2.6e-186	656.4
Mat30_scaffold299046_1_gene_2_1	EBE63680.1	48.6	323	3.2e-83	312.8
Mat30_scaffold33336_1_gene_1_1	CBI07790.1	48.7	115	9.9e-27	124.4
Mat30_scaffold268811_1_gene_2_1	EKC64548.1	48.7	197	6.2e-48	196.1
Mat30_scaffold291151_2_gene_1_1	GAJ05066.1	48.7	156	1.4e-39	167.5
Mat30_C5905509_1_gene_1_1	ECU92847.1	48.7	197	3.4e-45	185.7
Mat30_scaffold3633_9_gene_2_1	CUS43206.1	48.8	248	8.5e-60	234.6
Mat30_scaffold6086_5_gene_1_1	OIR05321.1	48.8	344	2.2e-87	327
Mat30_scaffold13282_1_gene_9_1	ECV30196.1	48.8	250	3e-66	256.1
Mat30_scaffold136659_3_gene_1_1	EBO41405.1	48.8	172	5.4e-45	184.9
Mat30_scaffold138609_3_gene_1_1	EDA55512.1	48.8	246	2.6e-65	253.1
Mat30_scaffold143282_1_gene_1_1	OIQ86005.1	48.8	203	9.8e-48	194.1
Mat30_scaffold152974_1_gene_2_1	KKN07963.1	48.8	691	2.3e-195	686.4
Mat30_scaffold162698_2_gene_1_1	EDH32861.1	48.8	129	6.6e-30	134.4
Mat30_scaffold287671_1_gene_1_1	OIR00118.1	48.8	242	1.8e-59	233.4
Mat30_scaffold1049_1_gene_4_1	GAI66029.1	48.9	313	1.2e-90	337.4
Mat30_scaffold2056_7_gene_28_1	EJW99349.1	48.9	481	1.7e-131	473.8
Mat30_scaffold134992_4_gene_1_1	EBL97245.1	48.9	325	1.1e-88	330.9
Mat30_scaffold2139_1_gene_19_1	OIR05052.1	49	210	7.8e-50	201.4
Mat30_scaffold154920_1_gene_3_1	EKC49769.1	49	102	2.3e-17	93.6
Mat30_scaffold225144_2_gene_1_1	KKN89316.1	49	204	8.5e-50	201.1
Mat30_scaffold243012_1_gene_1_1	EQD65639.1	49	259	1.2e-65	254.6
Mat30_scaffold287033_1_gene_2_1	OIR08100.1	49	292	1e-72	277.7
Mat30_scaffold100329_2_gene_1_1	CCO21793.1	49.1	322	1.9e-75	287
Mat30_scaffold180149_1_gene_2_1	CUV10167.1	49.1	750	8.1e-215	751.1
Mat30_scaffold236310_1_gene_2_1	OIR05276.1	49.1	159	2e-35	152.9
Mat30_scaffold240053_1_gene_2_1	GAG80510.1	49.1	110	6.4e-24	114.4
Mat30_scaffold292196_2_gene_1_1	EDA44883.1	49.1	346	1.6e-96	357.1
Mat30_scaffold298822_1_gene_1_1	KKO06179.1	49.1	218	1.1e-56	224.2
Mat30_scaffold64_18_gene_2_1	GAF85031.1	49.2	463	4.6e-135	485.7
Mat30_scaffold11086_4_gene_1_1	ECV93229.1	49.2	530	7.5e-152	542
Mat30_scaffold224751_1_gene_1_1	CBI08535.1	49.2	419	1e-110	404.4
Mat30_scaffold298669_2_gene_1_1	GAH16210.1	49.2	260	5.5e-66	255.8
Mat30_C5933397_1_gene_1_1	KKM67330.1	49.2	61	1.6e-08	63.9
Mat30_scaffold67_9_gene_3_1	EKC49428.1	49.3	221	2.7e-56	223
Mat30_scaffold12012_2_gene_2_1	OIR08100.1	49.3	681	6.7e-184	648.3
Mat30_scaffold97842_1_gene_2_1	EKC49428.1	49.3	211	1.6e-53	214.2
Mat30_C5987415_1_gene_2_1	CUS46064.1	49.3	138	3.3e-29	132.1
Mat30_C6090166_1_gene_1_1	ECW44448.1	49.3	144	4.8e-30	136
Mat30_scaffold1900_5_gene_2_1	KKO06170.1	49.4	259	4.2e-70	268.9
Mat30_scaffold4330_4_gene_8_1	EBK82970.1	49.4	502	2.3e-144	517.3
Mat30_scaffold4741_1_gene_2_1	EBA92430.1	49.4	174	7.2e-40	167.9
Mat30_scaffold14678_4_gene_35_1	EDJ13128.1	49.4	583	2.5e-164	583.2
Mat30_C5868261_1_gene_1_1	GAG16859.1	49.4	170	7.6e-36	154.5
Mat30_scaffold522_1_gene_1_1	CCO21564.1	49.5	295	5.2e-72	275.4
Mat30_scaffold1940_7_gene_1_1	EJX08755.1	49.5	774	1.5e-230	803.5
Mat30_scaffold5375_2_gene_33_1	KKN55535.1	49.5	311	2.5e-80	303.1
Mat30_scaffold217369_1_gene_2_1	KKL92078.1	49.5	404	8.8e-99	364.8
Mat30_C5936077_1_gene_1_1	GAG03413.1	49.5	212	1.8e-55	219.9
Mat30_scaffold2036_6_gene_10_1	KKM26057.1	49.6	518	6.1e-150	535
Mat30_scaffold3125_1_gene_1_1	ECR14681.1	49.6	125	3.5e-29	133.7
Mat30_scaffold11513_6_gene_44_1	KKN89316.1	49.6	256	3.6e-64	249.2
Mat30_scaffold12012_1_gene_1_1	OIR01150.1	49.6	468	4.5e-131	472.2
Mat30_scaffold12437_1_gene_31_1	KKN07963.1	49.6	689	2e-210	736.5
Mat30_scaffold298293_1_gene_8_1	ECK62613.1	49.6	121	1.9e-26	124
Mat30_scaffold6240_2_gene_3_1	GAF80233.1	49.7	382	1.8e-93	347.4
Mat30_scaffold169200_3_gene_3_1	3U48_A	49.7	734	1.8e-198	696.8
Mat30_scaffold292601_1_gene_2_1	KKN63302.1	49.7	173	5.6e-39	164.9
Mat30_scaffold2249_7_gene_1_1	OIR08100.1	49.8	576	9.6e-160	567.8
Mat30_scaffold2477_4_gene_2_1	EBT42705.1	49.8	283	3.5e-65	253.4
Mat30_scaffold6013_9_gene_7_1	EDJ05160.1	49.8	255	1.2e-59	234.2
Mat30_scaffold291886_1_gene_1_1	GAF98477.1	49.8	255	7.4e-64	248.1
Mat30_C5999611_1_gene_1_1	EDA28155.1	49.8	263	3.5e-75	285.8
Mat30_scaffold167877_2_gene_1_1	KKL91214.1	49.9	567	7.6e-170	601.7
Mat30_scaffold183376_1_gene_1_1	OIQ86005.1	49.9	383	9.2e-98	362.1
Mat30_scaffold1501_11_gene_3_1	KKN35688.1	50	218	1.1e-56	224.2
Mat30_scaffold2201_7_gene_73_1	KKM71245.1	50	320	1.7e-92	343.6
Mat30_scaffold5712_5_gene_1_1	ECK62613.1	50	140	8.6e-33	144.1
Mat30_scaffold6693_6_gene_1_1	KUG28747.1	50	160	1.6e-30	137.1
Mat30_scaffold7070_5_gene_4_1	OIR00729.1	50	240	1.3e-65	253.8
Mat30_scaffold87193_1_gene_2_1	EKC67754.1	50	170	4.9e-38	162.2
Mat30_scaffold162288_1_gene_1_1	EJW99349.1	50	180	5.8e-50	201.4
Mat30_C5858437_1_gene_1_1	EBO22935.1	50	110	1.2e-24	116.7
Mat30_scaffold2520_6_gene_8_1	CUV10167.1	50.1	777	4.9e-226	788.5
Mat30_scaffold12222_2_gene_20_1	CCO21793.1	50.1	692	3e-180	636.3
Mat30_scaffold210515_2_gene_1_1	CCO20956.1	50.1	411	3.7e-121	439.1
Mat30_scaffold63_4_gene_19_1	EBO31376.1	50.2	209	5.4e-63	245
Mat30_scaffold8282_2_gene_26_1	OIR06690.1	50.2	259	1.3e-74	283.9
Mat30_scaffold208_18_gene_1_1	EBX33310.1	50.3	163	9.9e-39	165.6
Mat30_scaffold1131_2_gene_1_1	KKO06184.1	50.3	531	3.2e-165	585.9
Mat30_scaffold3800_4_gene_1_1	EKC49428.1	50.3	171	3.2e-44	183
Mat30_scaffold10968_1_gene_1_1	CUS43347.1	50.3	153	1.3e-29	133.7
Mat30_scaffold298579_1_gene_2_1	KKN93443.1	50.3	292	2.5e-90	336.3
Mat30_scaffold687_13_gene_1_1	EDC10953.1	50.4	804	7.8e-248	860.9
Mat30_scaffold245756_2_gene_1_1	CCO20994.1	50.4	359	2.4e-97	359.8
Mat30_scaffold299840_1_gene_7_1	EJX06270.1	50.4	781	2.1e-237	826.2
Mat30_scaffold1914_1_gene_2_1	OIQ91046.1	50.5	701	2.6e-199	699.5
Mat30_scaffold157583_1_gene_1_1	EDH88375.1	50.5	491	8.2e-147	524.6
Mat30_C5998457_1_gene_1_1	KKM71245.1	50.5	275	6.8e-71	271.6
Mat30_scaffold2396_14_gene_5_1	KKN07963.1	50.6	676	5e-203	711.8
Mat30_scaffold225753_1_gene_1_1	EBG24705.1	50.6	340	1.3e-91	340.9
Mat30_scaffold240316_1_gene_1_1	CCO21793.1	50.6	271	4.9e-61	238.8
Mat30_scaffold3457_15_gene_21_1	OIR01150.1	50.7	789	2.3e-228	796.2
Mat30_scaffold264811_1_gene_3_1	EDE07166.1	50.7	284	5.8e-71	271.9
Mat30_scaffold278812_1_gene_1_1	CUS45877.1	50.7	207	3.3e-57	225.7
Mat30_scaffold173045_3_gene_1_1	OIR12826.1	50.8	179	4.5e-50	201.8
Mat30_scaffold295055_2_gene_1_1	EKC63115.1	50.8	181	1.1e-46	191
Mat30_scaffold53_1_gene_3_1	EBK59701.1	50.9	328	2.1e-98	363.2
Mat30_scaffold1460_12_gene_1_1	ECY58673.1	50.9	387	2.7e-115	419.9
Mat30_scaffold2010_13_gene_2_1	EKC63086.1	50.9	169	8e-40	168.7
Mat30_scaffold3457_15_gene_5_1	KKL91214.1	50.9	595	1e-180	637.9
Mat30_scaffold5952_3_gene_1_1	CUV10167.1	50.9	749	2.9e-220	769.2
Mat30_scaffold297929_2_gene_4_1	CUS46424.1	50.9	216	3.1e-58	229.2
Mat30_C5931939_1_gene_2_1	EDI49876.1	50.9	108	2e-19	99.4
Mat30_C5940711_1_gene_1_1	KUG28747.1	50.9	212	7e-55	218
Mat30_scaffold213_16_gene_7_1	EBO40002.1	51	261	3.5e-75	285.8
Mat30_scaffold13925_1_gene_5_1	OIR12807.1	51	631	1.6e-198	696.8
Mat30_scaffold240786_2_gene_1_1	GAI28207.1	51	202	1.4e-49	200.3
Mat30_scaffold297456_1_gene_2_1	ECW13975.1	51	296	2.5e-77	293.1
Mat30_scaffold2006_13_gene_1_1	OIQ94994.1	51.1	325	5.4e-97	358.6
Mat30_scaffold267945_1_gene_1_1	OIQ83105.1	51.1	225	2.2e-54	216.5
Mat30_scaffold290612_1_gene_3_1	OIQ86005.1	51.1	405	2.3e-115	419.9
Mat30_C6073643_1_gene_1_1	CCO21793.1	51.1	526	4.9e-142	508.8
Mat30_scaffold1344_21_gene_12_1	KKN89316.1	51.2	254	6.2e-69	265
Mat30_scaffold1402_12_gene_11_1	KKN07770.1	51.2	373	1.1e-106	391
Mat30_scaffold2382_5_gene_1_1	EBP69814.1	51.2	441	2.7e-119	433.3
Mat30_scaffold6295_3_gene_3_1	GAF85746.1	51.2	248	1.1e-75	288.1
Mat30_scaffold163010_1_gene_1_1	CUS44187.1	51.2	170	1.2e-43	180.3
Mat30_C5864883_1_gene_1_1	KUG28747.1	51.2	166	3.6e-38	162.2
Mat30_scaffold226183_1_gene_1_1	CUS50650.1	51.3	372	9e-95	351.7
Mat30_scaffold236300_2_gene_1_1	KKN38396.1	51.3	267	1.3e-69	267.3
Mat30_scaffold274734_1_gene_1_1	OIR00114.1	51.3	117	2e-29	132.9
Mat30_scaffold932_10_gene_3_1	ECD30211.1	51.4	259	5.9e-78	295
Mat30_scaffold244433_2_gene_1_1	KKN58546.1	51.4	259	2.8e-69	266.2
Mat30_scaffold263979_1_gene_1_1	OIQ94995.1	51.4	179	5.6e-42	174.9
Mat30_scaffold282411_2_gene_1_1	OIQ86005.1	51.4	247	4.6e-66	255.4
Mat30_scaffold295055_1_gene_1_1	EKC63115.1	51.4	181	1.3e-42	178.3
Mat30_scaffold584_2_gene_1_1	KKN58546.1	51.5	1083	0	1159.1
Mat30_scaffold4509_9_gene_13_1	KKN89316.1	51.5	241	1.1e-64	250.8
Mat30_scaffold12012_4_gene_10_1	OIR08092.1	51.5	668	9.7e-201	704.9
Mat30_scaffold152974_1_gene_11_1	ECV93229.1	51.5	528	1.3e-156	557.8
Mat30_scaffold270902_2_gene_2_1	ECK13743.1	51.5	272	5.3e-74	282
Mat30_scaffold4847_7_gene_3_1	OIQ79922.1	51.6	585	2e-184	649.8
Mat30_scaffold11575_1_gene_3_1	OIQ79922.1	51.6	609	5.6e-190	668.3
Mat30_scaffold13925_1_gene_6_1	EBO48715.1	51.6	345	8.4e-98	361.3
Mat30_scaffold6782_1_gene_3_1	KKL92078.1	51.7	447	3.8e-143	512.3
Mat30_scaffold14050_1_gene_2_1	ECN58626.1	51.7	145	5.3e-35	151.8
Mat30_scaffold157658_1_gene_1_1	EDF51095.1	51.7	238	4.5e-63	245.4
Mat30_scaffold250_36_gene_5_1	ECV10156.1	51.8	616	2.6e-174	616.3
Mat30_scaffold530_16_gene_1_1	CUS46782.1	51.8	847	3.6e-235	818.9
Mat30_scaffold284345_1_gene_1_1	GAJ02595.1	51.8	253	9e-65	253.1
Mat30_scaffold286625_1_gene_2_1	OIQ86005.1	51.8	456	5.1e-124	448.7
Mat30_C6060776_1_gene_1_1	OIQ81733.1	51.8	357	1.5e-105	387.1
Mat30_scaffold1254_23_gene_6_1	KKM71245.1	51.9	293	1.5e-93	347.1
Mat30_scaffold2195_25_gene_13_1	OIR12807.1	51.9	578	1.9e-190	669.8
Mat30_scaffold2564_13_gene_1_1	KKO06184.1	51.9	214	1.6e-59	233.4
Mat30_scaffold5749_3_gene_12_1	KKK73861.1	51.9	104	5.3e-22	109.4
Mat30_scaffold258251_1_gene_1_1	ECP96973.1	51.9	264	4e-79	298.9
Mat30_scaffold271591_2_gene_2_1	OIQ83117.1	51.9	376	1.8e-107	393.7
Mat30_scaffold149461_1_gene_1_1	EDH96946.1	52	254	3.9e-68	262.3
Mat30_scaffold271674_1_gene_1_1	5AYB_A	52	177	4e-51	205.7
Mat30_scaffold698_5_gene_1_1	EKC49428.1	52.1	117	5.4e-28	128.6
Mat30_scaffold1501_7_gene_2_1	EJW99349.1	52.1	461	1.1e-136	491.1
Mat30_scaffold3095_5_gene_1_1	KKM70069.1	52.1	215	4e-56	222.2
Mat30_scaffold5915_2_gene_1_1	EBO14334.1	52.1	388	3.5e-129	465.7
Mat30_scaffold6128_2_gene_2_1	KKN58546.1	52.1	756	2.3e-233	812.8
Mat30_scaffold8241_7_gene_1_1	CCO21785.1	52.1	361	4.5e-107	392.1
Mat30_scaffold10785_4_gene_1_1	ECK62773.1	52.1	163	8e-43	177.6
Mat30_scaffold175926_1_gene_1_1	OIQ94999.1	52.1	236	4.2e-64	248.8
Mat30_scaffold264504_1_gene_1_1	OIQ81733.1	52.1	219	2.7e-54	216.1
Mat30_scaffold769_3_gene_14_1	OIQ92701.1	52.2	667	2.5e-199	699.5
Mat30_scaffold2021_8_gene_1_1	ECV80219.1	52.2	439	4e-142	508.8
Mat30_scaffold2257_7_gene_2_1	ECD30211.1	52.2	207	1.4e-58	230.3
Mat30_scaffold6747_6_gene_3_1	EBO31376.1	52.2	209	3.3e-60	235.7
Mat30_scaffold202795_3_gene_1_1	EBO40002.1	52.2	178	5.9e-55	218
Mat30_scaffold240341_1_gene_1_1	GAH35981.1	52.2	249	2.9e-71	272.7
Mat30_scaffold8180_1_gene_1_1	KKN58546.1	52.3	1092	0	1186.8
Mat30_scaffold285678_2_gene_1_1	KKO01170.1	52.3	172	2.9e-45	186
Mat30_scaffold8283_16_gene_15_1	OIR19658.1	52.5	223	1e-59	234.2
Mat30_scaffold196221_2_gene_2_1	ECK62773.1	52.5	181	2.6e-50	202.6
Mat30_scaffold286985_2_gene_1_1	EBQ03305.1	52.5	278	2.4e-85	319.7
Mat30_scaffold584_7_gene_45_1	EBO96290.1	52.6	473	9.5e-155	551.6
Mat30_scaffold678_11_gene_6_1	CCO21793.1	52.6	753	5.3e-222	775
Mat30_scaffold2380_16_gene_2_1	KKO06184.1	52.6	548	3e-177	625.9
Mat30_scaffold3895_2_gene_71_1	EDJ10535.1	52.6	253	3.8e-76	288.9
Mat30_scaffold8081_12_gene_1_1	KKO08936.1	52.6	234	7.2e-61	238
Mat30_scaffold261336_1_gene_1_1	CBH99913.1	52.6	268	1.6e-78	297
Mat30_C6029240_1_gene_1_1	ECW39520.1	52.6	171	8.4e-41	171
Mat30_scaffold3176_1_gene_15_1	EDG28335.1	52.7	583	4.9e-187	658.7
Mat30_scaffold152285_2_gene_1_1	OIR12914.1	52.7	493	1.9e-138	496.9
Mat30_scaffold275925_1_gene_1_1	ECF73180.1	52.7	186	7.1e-51	204.5
Mat30_scaffold7340_6_gene_2_1	ECR54216.1	52.8	267	6e-69	265.8
Mat30_scaffold14767_3_gene_2_1	ETJ16683.1	52.8	451	4e-121	439.1
Mat30_scaffold297784_2_gene_1_1	ECO01251.1	52.8	53	4.2e-05	52.8
Mat30_scaffold126842_2_gene_1_1	ECC41137.1	52.9	240	5.7e-61	238.4
Mat30_C5911647_1_gene_1_1	ECE98090.1	52.9	189	1.3e-60	236.9
Mat30_scaffold2740_13_gene_3_1	OIR06316.1	53	302	4.1e-80	302.4
Mat30_scaffold3010_7_gene_15_1	KKL91214.1	53	624	6.5e-194	681.4
Mat30_scaffold12457_3_gene_1_1	OIQ92701.1	53	453	2.7e-144	516.2
Mat30_scaffold75726_1_gene_2_1	OIR00729.1	53	232	9.2e-62	241.1
Mat30_scaffold222238_2_gene_1_1	ECR86264.1	53	202	1.6e-53	213.8
Mat30_scaffold268697_1_gene_1_1	EBF46521.1	53	166	2.7e-41	172.6
Mat30_scaffold3291_2_gene_2_1	KKN18013.1	53.1	224	1.4e-58	230.3
Mat30_scaffold3983_3_gene_2_1	OIR08242.1	53.1	456	2.6e-137	493
Mat30_scaffold5548_2_gene_3_1	OIQ92701.1	53.1	667	4e-197	692.2
Mat30_scaffold6096_2_gene_1_1	GAH72121.1	53.1	213	2.1e-59	233
Mat30_scaffold17854_2_gene_2_1	OIQ86600.1	53.1	211	7.5e-59	231.1
Mat30_scaffold262554_4_gene_1_1	OIQ86005.1	53.1	397	3e-112	409.5
Mat30_scaffold297531_1_gene_1_1	OIQ86005.1	53.1	175	4.4e-42	175.3
Mat30_scaffold117665_1_gene_1_1	OIQ81733.1	53.2	549	1.5e-162	577
Mat30_scaffold14126_2_gene_45_1	EDG59824.1	53.3	595	2.2e-193	679.9
Mat30_scaffold257222_3_gene_1_1	KKN58546.1	53.3	364	6.3e-112	408.3
Mat30_scaffold282221_1_gene_1_1	ECC41137.1	53.3	165	6.9e-43	177.9
Mat30_scaffold295457_1_gene_2_1	EBK73871.1	53.3	272	6.2e-72	275
Mat30_scaffold1622_6_gene_2_1	OIR14336.1	53.4	131	3.5e-34	148.7
Mat30_scaffold8511_5_gene_2_1	KKN89316.1	53.4	247	1.2e-67	260.8
Mat30_scaffold17258_3_gene_231_1	ECX48717.1	53.4	537	1e-174	617.8
Mat30_C5979523_1_gene_1_1	OIR03673.1	53.4	247	6.2e-71	271.6
Mat30_scaffold289841_1_gene_2_1	OIQ81733.1	53.5	273	5.7e-81	305.1
Mat30_scaffold296425_1_gene_15_1	EBO96290.1	53.5	473	1e-153	548.1
Mat30_C6001784_1_gene_1_1	EBV91640.1	53.5	254	2.6e-73	279.6
Mat30_scaffold528_1_gene_2_1	KKN97979.1	53.6	306	2e-88	330.1
Mat30_scaffold939_5_gene_3_1	ECW13975.1	53.6	295	1.1e-85	320.9
Mat30_scaffold4104_1_gene_56_1	EBF46521.1	53.6	222	1.8e-56	223.4
Mat30_scaffold6086_2_gene_2_1	OIR14973.1	53.6	276	2.7e-82	309.7
Mat30_scaffold7868_1_gene_1_1	CUV10167.1	53.6	455	1.6e-149	533.5
Mat30_scaffold181653_4_gene_4_1	OIQ86600.1	53.6	416	8.5e-126	454.5
Mat30_scaffold240493_5_gene_1_1	OIR14973.1	53.6	293	1.9e-78	297
Mat30_scaffold2046_18_gene_1_1	EDC35853.1	53.7	337	7.1e-110	401.4
Mat30_scaffold3056_2_gene_10_1	KKO06184.1	53.7	551	6.1e-178	628.2
Mat30_scaffold4072_6_gene_2_1	KKL91214.1	53.7	568	1.4e-182	643.7
Mat30_scaffold200486_3_gene_4_1	GAH32871.1	53.7	259	2.1e-77	294.3
Mat30_scaffold279132_2_gene_1_1	CUS45844.1	53.7	201	6.2e-53	211.5
Mat30_scaffold1392_8_gene_3_1	ECV10156.1	53.8	719	1.2e-207	727.2
Mat30_scaffold7015_8_gene_4_1	OIR00729.1	53.8	413	1.6e-124	450.3
Mat30_scaffold225445_1_gene_10_1	KKL91214.1	53.8	595	1e-196	690.6
Mat30_scaffold283728_1_gene_14_1	KKN93046.1	53.8	312	1.2e-93	347.4
Mat30_C6053610_1_gene_1_1	EDA75065.1	53.8	117	3.5e-30	135.2
Mat30_scaffold67_2_gene_5_1	KKL91214.1	53.9	614	6.8e-199	698
Mat30_scaffold146_22_gene_4_1	EBF81636.1	53.9	178	4.2e-45	185.3
Mat30_scaffold12728_2_gene_2_1	ECF76183.1	53.9	258	1.4e-65	254.2
Mat30_scaffold229491_1_gene_1_1	EBF81636.1	53.9	245	3.6e-71	272.3
Mat30_scaffold252812_2_gene_1_1	GAJ02595.1	53.9	271	6.8e-74	281.6
Mat30_scaffold3974_3_gene_12_1	OIQ94999.1	54	224	1.4e-68	263.8
Mat30_scaffold6240_4_gene_5_1	OIR00118.1	54	613	1e-202	710.7
Mat30_scaffold166235_1_gene_1_1	OIQ81733.1	54	126	1.3e-32	143.3
Mat30_scaffold226424_1_gene_1_1	ECY44718.1	54	189	1.5e-56	223.4
Mat30_scaffold298868_1_gene_1_1	EDC10953.1	54	602	4.4e-195	685.3
Mat30_scaffold5088_1_gene_1_1	EDC23649.1	54.1	222	6.2e-70	268.9
Mat30_scaffold12327_1_gene_2_1	KKN95114.1	54.1	196	3.3e-62	242.3
Mat30_scaffold1329_13_gene_5_1	KKO06170.1	54.2	227	3.3e-70	269.2
Mat30_scaffold5749_3_gene_11_1	KKL91214.1	54.2	598	5.3e-193	678.3
Mat30_scaffold12009_2_gene_2_1	CCO21793.1	54.2	336	2.4e-97	359.8
Mat30_scaffold260742_1_gene_1_1	EDE08835.1	54.2	238	4e-70	269.6
Mat30_scaffold295810_1_gene_1_1	EBV91640.1	54.2	299	1.4e-84	317.4
Mat30_C5865705_1_gene_1_1	EDD28858.1	54.2	166	1.2e-52	210.3
Mat30_scaffold64_2_gene_1_1	KKL91214.1	54.3	617	3.8e-202	708.8
Mat30_scaffold560_1_gene_2_1	EDH89806.1	54.3	508	4.1e-157	560.1
Mat30_scaffold603_29_gene_12_1	OIQ86005.1	54.3	473	2.5e-148	529.6
Mat30_scaffold910_10_gene_1_1	CCO20956.1	54.3	385	6.4e-123	444.9
Mat30_scaffold18287_1_gene_1_1	EBF49819.1	54.3	164	6.1e-49	198
Mat30_scaffold225182_1_gene_1_1	CUS57728.1	54.3	742	6.9e-214	748
Mat30_scaffold253151_2_gene_1_1	EBO40002.1	54.3	175	2.9e-52	209.1
Mat30_scaffold22292_1_gene_1_1	GAI28207.1	54.4	195	1.9e-54	216.5
Mat30_scaffold237835_1_gene_1_1	KKN84190.1	54.4	226	3e-65	252.7
Mat30_scaffold299194_2_gene_1_1	OIQ92701.1	54.4	342	1.9e-105	386.7
Mat30_scaffold584_10_gene_45_1	ECV93229.1	54.5	422	4.1e-134	482.3
Mat30_scaffold1344_20_gene_5_1	OIR12696.1	54.5	994	0	1083.9
Mat30_scaffold17288_1_gene_4_1	CUS46782.1	54.6	795	5.9e-254	881.3
Mat30_scaffold8945_1_gene_1_1	EDG25887.1	54.7	139	2.9e-36	155.6
Mat30_scaffold10127_1_gene_5_1	OIQ86005.1	54.7	298	8.9e-88	327.8
Mat30_scaffold215544_3_gene_1_1	GAJ02595.1	54.7	150	9.4e-36	154.5
Mat30_C6042444_1_gene_1_1	CUS43347.1	54.7	327	1.5e-89	334
Mat30_scaffold728_3_gene_3_1	EDG75662.1	54.8	290	2.8e-94	349.4
Mat30_scaffold1256_2_gene_1_1	ECV06952.1	54.8	301	1.2e-87	327.4
Mat30_scaffold243318_3_gene_3_1	OIQ83117.1	54.8	261	1e-74	284.3
Mat30_scaffold289644_1_gene_1_1	OIR18938.1	54.8	403	3.4e-114	416
Mat30_scaffold299804_1_gene_5_1	KKN01901.1	54.8	440	4.6e-147	525.4
Mat30_scaffold2202_12_gene_1_1	OIR07500.1	54.9	457	9.8e-147	524.2
Mat30_scaffold2547_6_gene_1_1	OIR12696.1	54.9	195	4.7e-56	221.9
Mat30_scaffold8872_4_gene_4_1	OIR12179.1	54.9	297	1.8e-89	333.6
Mat30_scaffold9587_1_gene_2_1	OIQ94999.1	54.9	224	1.1e-72	277.3
Mat30_C6114180_1_gene_9_1	ECR66060.1	54.9	122	6.7e-27	125.2
Mat30_scaffold1256_4_gene_3_1	EBO40002.1	55	249	1.8e-79	300.1
Mat30_scaffold2056_7_gene_29_1	OIR00118.1	55	604	2.4e-204	716.1
Mat30_scaffold2711_1_gene_1_1	KKN80525.1	55	249	1.7e-71	273.5
Mat30_scaffold4533_37_gene_2_1	OIR19658.1	55	202	3.3e-51	205.7
Mat30_scaffold288437_2_gene_2_1	KKL25088.1	55	40	3.7e-06	54.3
Mat30_C6016846_1_gene_1_1	OIQ90471.1	55	307	8.4e-94	347.8
Mat30_scaffold11274_7_gene_5_1	ECX28822.1	55.1	443	5.3e-151	539.3
Mat30_scaffold217026_2_gene_1_1	CBH99913.1	55.1	158	5.3e-47	191.4
Mat30_scaffold224990_3_gene_6_1	EQD62438.1	55.1	267	1.7e-80	303.5
Mat30_scaffold278888_2_gene_2_1	EBG63292.1	55.1	207	1.8e-55	220.3
Mat30_scaffold283728_1_gene_3_1	KKN92625.1	55.1	272	4.9e-85	318.5
Mat30_scaffold298486_1_gene_1_1	OIQ86005.1	55.1	457	3.1e-134	482.6
Mat30_scaffold2888_16_gene_2_1	OIQ86600.1	55.2	391	7.8e-127	458
Mat30_scaffold136000_2_gene_1_1	KGA19398.1	55.3	170	1.1e-45	187.2
Mat30_scaffold204652_1_gene_2_1	ECY12585.1	55.3	132	4.4e-39	164.9
Mat30_C6070624_1_gene_2_1	OIQ86005.1	55.3	356	2.3e-108	396.4
Mat30_scaffold1501_7_gene_1_1	OIR00118.1	55.4	603	3.1e-204	715.7
Mat30_scaffold10437_2_gene_3_1	EDH46350.1	55.4	195	6.3e-59	231.5
Mat30_scaffold11828_4_gene_3_1	OIQ75826.1	55.4	260	2.7e-75	286.2
Mat30_scaffold13063_1_gene_1_1	OIR07499.1	55.4	271	7.3e-85	318.2
Mat30_scaffold252065_1_gene_1_1	CCO21070.1	55.4	345	1.4e-100	370.5
Mat30_scaffold280316_1_gene_2_1	ECW22849.1	55.4	204	2.4e-57	226.1
Mat30_C6030028_1_gene_1_1	KKN13128.1	55.4	175	3.9e-59	231.9
Mat30_scaffold3056_2_gene_3_1	KKN44190.1	55.5	420	3.4e-141	505.8
Mat30_scaffold4044_1_gene_5_1	OIQ86005.1	55.5	461	8.7e-146	521.2
Mat30_scaffold170834_7_gene_11_1	OIR14973.1	55.5	355	1.9e-114	416.8
Mat30_scaffold267286_1_gene_10_1	EBO40002.1	55.5	265	1.1e-84	317.4
Mat30_scaffold239_5_gene_2_1	ECY14841.1	55.6	358	4.1e-108	395.6
Mat30_scaffold6528_4_gene_1_1	OIR08092.1	55.6	450	1.9e-153	546.6
Mat30_scaffold3457_15_gene_6_1	EBO14334.1	55.7	524	1.9e-181	640.6
Mat30_scaffold3653_6_gene_1_1	ECC81351.1	55.7	307	1.8e-98	364
Mat30_scaffold1493_1_gene_3_1	OIR00118.1	55.8	607	2.9e-205	719.2
Mat30_scaffold1900_6_gene_6_1	KKO06184.1	55.8	527	7.8e-180	634.4
Mat30_scaffold12979_4_gene_2_1	OIQ86600.1	55.8	416	1.8e-131	473.4
Mat30_scaffold20400_2_gene_1_1	ECC81351.1	55.8	278	3.7e-93	346.3
Mat30_C6013874_1_gene_1_1	EDD78039.1	55.8	217	8.1e-68	261.2
Mat30_scaffold1283_5_gene_1_1	OIQ86005.1	55.9	306	6.4e-92	341.7
Mat30_scaffold171093_1_gene_7_1	OIQ77268.1	55.9	297	2.6e-90	336.3
Mat30_scaffold292628_1_gene_2_1	EBF46521.1	55.9	213	7.2e-58	228
Mat30_scaffold299874_1_gene_3_1	EBT46742.1	55.9	247	1.2e-85	320.5
Mat30_C5939353_1_gene_1_1	EBQ03305.1	55.9	179	9e-55	217.6
Mat30_scaffold214868_1_gene_3_1	EBG41492.1	56	125	2.9e-36	155.6
Mat30_scaffold1393_1_gene_6_1	OIQ86600.1	56.1	424	1.5e-133	480.3
Mat30_scaffold1460_8_gene_1_1	KKN22188.1	56.1	187	2.9e-57	225.7
Mat30_scaffold1888_32_gene_7_1	KKN92625.1	56.2	267	9.8e-86	320.9
Mat30_scaffold2116_2_gene_11_1	OIR00729.1	56.2	427	3e-137	492.7
Mat30_scaffold3291_13_gene_3_1	GAH52607.1	56.2	233	1.4e-75	287.7
Mat30_scaffold6510_18_gene_2_1	ECN58626.1	56.2	226	2.3e-68	263.5
Mat30_scaffold14967_2_gene_2_1	EBO40002.1	56.2	249	6.9e-81	304.7
Mat30_scaffold277483_2_gene_1_1	EBV91640.1	56.3	215	2.6e-68	262.7
Mat30_scaffold286994_1_gene_3_1	EDA26523.1	56.3	252	1.1e-83	313.9
Mat30_C5906501_1_gene_1_1	KUG28747.1	56.3	190	5.7e-56	221.5
Mat30_C6114180_1_gene_6_1	OIR12179.1	56.3	295	2.1e-90	336.7
Mat30_scaffold262116_1_gene_2_1	OIQ86005.1	56.4	287	3e-85	319.3
Mat30_scaffold285762_1_gene_3_1	GAH34813.1	56.4	241	1.4e-70	270.4
Mat30_scaffold802_1_gene_2_1	EBG66142.1	56.5	405	7.6e-137	491.9
Mat30_scaffold18597_2_gene_1_1	OIR12670.1	56.5	209	8.5e-69	264.2
Mat30_scaffold230840_1_gene_1_1	EJX02579.1	56.5	368	2.5e-116	422.9
Mat30_scaffold4944_6_gene_12_1	OIQ99018.1	56.6	408	2.7e-130	469.5
Mat30_scaffold5749_3_gene_6_1	OIR05052.1	56.6	212	7.7e-70	268.1
Mat30_scaffold6240_2_gene_7_1	OIR00114.1	56.6	519	1.3e-193	680.2
Mat30_C5915681_1_gene_1_1	KKO06184.1	56.6	196	9.9e-64	247.3
Mat30_C6093558_1_gene_2_1	ECN58626.1	56.6	226	2.8e-70	269.6
Mat30_scaffold2201_3_gene_5_1	OIR12914.1	56.7	700	6.7e-240	834.3
Mat30_scaffold4072_11_gene_1_1	EBI10546.1	56.7	393	4.3e-124	449.1
Mat30_scaffold10071_4_gene_6_1	OIQ95977.1	56.7	210	5.2e-66	255
Mat30_scaffold125089_1_gene_1_1	KKL50607.1	56.7	164	1.9e-50	203
Mat30_C6064336_1_gene_1_1	EBF71363.1	56.7	240	2.3e-70	269.6
Mat30_scaffold678_1_gene_1_1	KKN90710.1	56.8	229	1.5e-65	253.4
Mat30_scaffold3974_3_gene_14_1	KKN44190.1	56.8	433	3.9e-148	528.9
Mat30_scaffold11481_6_gene_3_1	OIQ82285.1	56.8	220	4.4e-68	261.9
Mat30_scaffold255385_1_gene_3_1	ECW39042.1	56.8	373	2.5e-116	422.9
Mat30_scaffold271421_1_gene_2_1	ECZ13435.1	56.8	185	4.3e-54	215.3
Mat30_scaffold4879_4_gene_1_1	KKL88861.1	56.9	253	2.4e-89	332.8
Mat30_scaffold268357_1_gene_1_1	KKN97979.1	56.9	225	3e-68	262.7
Mat30_scaffold275286_1_gene_2_1	EJW91842.1	57	165	3.7e-51	205.3
Mat30_C5945709_1_gene_1_1	ECS47433.1	57	200	3.3e-60	235.7
Mat30_scaffold2378_2_gene_14_1	EBM61786.1	57.1	566	2.4e-202	709.9
Mat30_scaffold7246_3_gene_1_1	ECV80980.1	57.1	333	5.2e-105	385.2
Mat30_scaffold268811_1_gene_1_1	CCO21793.1	57.1	231	5.8e-74	281.6
Mat30_scaffold5444_5_gene_5_1	KKN80525.1	57.2	250	2.1e-74	283.1
Mat30_scaffold297017_1_gene_10_1	OIQ81733.1	57.2	661	3.2e-223	778.9
Mat30_scaffold1812_5_gene_1_1	EDC10953.1	57.3	790	4.8e-274	948
Mat30_scaffold12012_2_gene_5_1	OIR08089.1	57.3	562	8e-170	601.3
Mat30_scaffold96306_2_gene_1_1	OIR07497.1	57.3	288	1.6e-94	350.1
Mat30_scaffold2201_2_gene_10_1	KKN13128.1	57.4	345	6.4e-131	471.5
Mat30_scaffold3457_15_gene_17_1	OIR08089.1	57.4	538	5.8e-170	601.7
Mat30_C6107916_1_gene_4_1	ECV30196.1	57.4	305	1e-106	391
Mat30_scaffold775_3_gene_16_1	EBO40002.1	57.5	266	8.3e-88	327.8
Mat30_scaffold126887_2_gene_1_1	KKN84190.1	57.5	167	2.2e-51	206.1
Mat30_scaffold247_2_gene_118_1	KKN89316.1	57.6	99	1.6e-25	119.4
Mat30_scaffold246833_2_gene_2_1	EDJ34471.1	57.6	229	1.6e-71	273.5
Mat30_scaffold1709_14_gene_3_1	KKO08936.1	57.7	291	4.6e-92	342
Mat30_scaffold1870_5_gene_1_1	OIR19429.1	57.7	215	6.7e-59	231.5
Mat30_scaffold9587_1_gene_3_1	KKN13128.1	57.7	300	1e-110	404.1
Mat30_scaffold237601_1_gene_1_1	OIR00729.1	57.7	430	9.1e-142	507.7
Mat30_scaffold267615_2_gene_1_1	CCO21560.1	57.7	220	5e-72	275
Mat30_scaffold285940_1_gene_1_1	ECS67677.1	57.7	265	1.1e-86	323.9
Mat30_C5936911_1_gene_1_1	EDE28623.1	57.7	201	2e-62	243
Mat30_scaffold2396_10_gene_11_1	KKN92625.1	57.8	251	3.9e-82	308.9
Mat30_scaffold218642_4_gene_1_1	EBV91640.1	57.8	166	5.3e-50	201.4
Mat30_scaffold262899_1_gene_1_1	EDJ02371.1	57.8	166	5.8e-52	208.4
Mat30_C5997071_1_gene_2_1	ECJ53392.1	57.8	83	1.2e-24	116.3
Mat30_scaffold2874_16_gene_7_1	ECR54216.1	58	238	8.4e-71	271.9
Mat30_scaffold3342_5_gene_1_1	OIR00729.1	58	421	2e-141	506.5
Mat30_scaffold235432_2_gene_1_1	KKM93360.1	58	157	1.1e-47	193.7
Mat30_C6099252_1_gene_3_1	EQD65639.1	58	157	5.3e-47	191.8
Mat30_scaffold1501_12_gene_1_1	OIR00113.1	58.1	105	3.4e-32	141.7
Mat30_scaffold3689_8_gene_1_1	KKN95119.1	58.1	599	3e-204	715.7
Mat30_scaffold8864_4_gene_22_1	KKN84190.1	58.1	334	3.9e-100	369
Mat30_scaffold294629_1_gene_1_1	ECK78378.1	58.1	222	8.1e-71	271.2
Mat30_scaffold299270_1_gene_3_1	ECY40569.1	58.1	506	2.3e-179	632.9
Mat30_scaffold43025_3_gene_1_1	KKO06183.1	58.2	196	6.6e-63	244.6
Mat30_scaffold74532_2_gene_1_1	EDJ13128.1	58.2	249	5.2e-89	331.6
Mat30_scaffold84512_2_gene_2_1	OIR08089.1	58.2	536	1.1e-163	580.9
Mat30_scaffold241542_1_gene_2_1	ECV06952.1	58.2	177	1.6e-53	213.4
Mat30_scaffold280181_1_gene_1_1	EDJ05291.1	58.2	194	1.1e-59	235
Mat30_scaffold289987_2_gene_1_1	EDH84153.1	58.2	225	3.9e-72	275.4
Mat30_C6029346_1_gene_2_1	EBV77709.1	58.2	158	9e-50	200.7
Mat30_C6042388_1_gene_1_1	EBV04834.1	58.2	225	2.5e-82	309.3
Mat30_scaffold99_11_gene_3_1	ECY54729.1	58.3	348	2.9e-125	452.6
Mat30_scaffold2201_7_gene_67_1	CCO20977.1	58.3	640	9.8e-219	764.2
Mat30_scaffold9018_3_gene_1_1	ECA25101.1	58.3	324	1.1e-114	417.9
Mat30_C5932705_1_gene_1_1	EBO46861.1	58.3	199	1.6e-59	233.4
Mat30_C6080327_1_gene_1_1	OIQ83117.1	58.3	331	8.9e-105	384.4
Mat30_scaffold4378_10_gene_2_1	EJW98360.1	58.4	1339	0	1601.6
Mat30_scaffold188502_4_gene_1_1	CUS45661.1	58.4	137	9.2e-32	140.6
Mat30_scaffold287033_2_gene_1_1	GAG09290.1	58.4	190	6.3e-62	241.5
Mat30_scaffold297794_1_gene_51_1	OIR05011.1	58.4	250	3.2e-86	322.4
Mat30_C5925061_1_gene_1_1	EKC49180.1	58.4	137	1.6e-45	186.8
Mat30_C5907083_1_gene_1_1	EBO51238.1	58.5	171	1.4e-53	213.4
Mat30_scaffold1151_8_gene_4_1	EDH46350.1	58.6	485	3.7e-163	580.1
Mat30_scaffold1309_9_gene_12_1	KKN01901.1	58.6	440	4.4e-160	568.5
Mat30_scaffold8941_2_gene_1_1	KKN82610.1	58.6	237	6.9e-75	284.6
Mat30_scaffold65_1_gene_1_1	ECN58626.1	58.7	225	4.4e-72	275.4
Mat30_scaffold258833_2_gene_1_1	OIR14181.1	58.7	269	1.7e-93	346.7
Mat30_scaffold52_2_gene_3_1	OIR05388.1	58.8	243	7.9e-87	324.3
Mat30_scaffold2201_7_gene_74_1	OIR14183.1	58.9	632	2.6e-225	785.8
Mat30_scaffold4646_6_gene_1_1	EBO58356.1	58.9	197	1.6e-63	247.3
Mat30_scaffold16101_3_gene_2_1	CCO21070.1	58.9	508	1.9e-170	603.2
Mat30_scaffold232539_1_gene_2_1	KKN84190.1	58.9	336	6.9e-105	384.8
Mat30_C5933697_1_gene_1_1	EBO58356.1	58.9	168	1.5e-57	226.9
Mat30_C5970199_1_gene_1_1	GAF80233.1	58.9	231	2.7e-71	272.7
Mat30_scaffold1460_12_gene_3_1	OIR12914.1	59	749	4e-262	908.3
Mat30_scaffold3653_1_gene_3_1	OIR12807.1	59	461	6.9e-164	581.3
Mat30_scaffold170106_1_gene_2_1	OIR00729.1	59	378	3e-125	452.6
Mat30_scaffold214765_1_gene_1_1	OIR00729.1	59	378	1.6e-126	456.8
Mat30_scaffold238400_2_gene_1_1	EBV73276.1	59	210	6e-71	272.7
Mat30_scaffold5164_2_gene_6_1	KKN89861.1	59.1	257	1.1e-86	323.9
Mat30_scaffold294148_1_gene_1_1	OIQ92701.1	59.1	252	2.6e-88	329.3
Mat30_scaffold2201_3_gene_7_1	EBM61786.1	59.2	568	7.2e-210	734.9
Mat30_scaffold7192_2_gene_1_1	EQD65639.1	59.2	157	1.9e-52	209.9
Mat30_scaffold8865_8_gene_1_1	KKN01901.1	59.2	439	8.6e-164	580.9
Mat30_scaffold293361_1_gene_1_1	KKO04802.1	59.2	660	3e-237	825.5
Mat30_scaffold1190_5_gene_1_1	EDH46350.1	59.3	486	1.5e-169	600.5
Mat30_scaffold204772_2_gene_1_1	ECN58626.1	59.3	113	1.6e-34	149.4
Mat30_C5930213_1_gene_1_1	EDI24996.1	59.3	145	1.2e-48	196.8
Mat30_scaffold212_5_gene_4_1	OIQ90153.1	59.5	279	7.3e-82	308.1
Mat30_scaffold882_1_gene_1_1	KKN01901.1	59.5	353	1.9e-129	466.5
Mat30_scaffold2032_1_gene_1_1	ECV94663.1	59.5	388	1.7e-126	456.8
Mat30_scaffold7231_3_gene_10_1	KKN13128.1	59.5	346	3e-136	489.2
Mat30_scaffold257709_2_gene_1_1	GAG09290.1	59.5	185	6.7e-62	241.1
Mat30_scaffold297101_2_gene_1_1	KKN55535.1	59.5	222	6.2e-70	268.1
Mat30_scaffold124_10_gene_2_1	EQD59782.1	59.6	317	2.3e-92	343.2
Mat30_scaffold1254_23_gene_7_1	OIR14183.1	59.6	648	5.8e-233	811.2
Mat30_scaffold4516_5_gene_9_1	EBM61786.1	59.6	564	4.5e-212	742.3
Mat30_scaffold273303_1_gene_2_1	CUS46424.1	59.6	344	3.7e-112	409.8
Mat30_C5999093_1_gene_1_1	EKC66810.1	59.6	255	1.5e-89	333.6
Mat30_C6043434_1_gene_1_1	CUV08769.1	59.6	371	2.7e-142	509.2
Mat30_scaffold1895_14_gene_3_1	CUS44619.1	59.7	501	1.7e-192	676.4
Mat30_scaffold13282_1_gene_10_1	OIR14183.1	59.7	630	1.7e-229	799.7
Mat30_scaffold299809_1_gene_7_1	EBO51238.1	59.7	216	6.8e-69	264.6
Mat30_scaffold52_10_gene_35_1	OIR03441.1	59.8	540	1.5e-198	696.8
Mat30_scaffold2638_1_gene_11_1	EBY68495.1	59.8	261	1.6e-83	313.5
Mat30_scaffold15549_1_gene_1_1	ECK91193.1	59.8	264	1.4e-92	343.6
Mat30_scaffold3056_2_gene_16_1	EBM61786.1	59.9	568	1.9e-217	760
Mat30_scaffold3442_5_gene_4_1	EBO84433.1	59.9	217	2e-73	279.6
Mat30_scaffold270228_2_gene_2_1	KKN80525.1	59.9	222	6e-68	261.5
Mat30_scaffold5034_1_gene_1_1	EKC49180.1	60	170	1.6e-60	237.3
Mat30_scaffold8664_4_gene_3_1	CCO21070.1	60	502	1.1e-172	610.5
Mat30_scaffold4217_3_gene_15_1	KKN89861.1	60.1	248	6.8e-89	331.3
Mat30_C5955267_1_gene_1_1	GAH71320.1	60.1	223	1.7e-72	276.6
Mat30_scaffold1812_11_gene_27_1	OIR13204.1	60.2	475	6e-179	631.3
Mat30_scaffold5749_3_gene_7_1	KKM67330.1	60.2	337	8.3e-127	457.6
Mat30_scaffold270_17_gene_1_1	OIQ91044.1	60.3	343	3.1e-116	422.5
Mat30_scaffold227427_1_gene_1_1	ECW58778.1	60.3	184	3.2e-60	235.7
Mat30_scaffold12543_5_gene_1_1	EBY56309.1	60.4	169	8.6e-48	194.1
Mat30_scaffold273330_6_gene_1_1	ECV06597.1	60.4	331	5.1e-108	395.2
Mat30_scaffold295606_1_gene_2_1	KKL81095.1	60.4	227	1e-69	267.3
Mat30_scaffold9300_1_gene_1_1	KKN10637.1	60.5	304	9.9e-114	414.1
Mat30_scaffold336_3_gene_1_1	EBC05911.1	60.6	208	1.2e-65	253.8
Mat30_scaffold14330_1_gene_6_1	ECJ48445.1	60.6	213	5.6e-69	265
Mat30_scaffold222201_1_gene_3_1	OIQ81733.1	60.6	459	3e-175	619
Mat30_scaffold250531_2_gene_1_1	CCO21040.1	60.6	216	1.2e-70	270.4
Mat30_scaffold6008_1_gene_3_1	EKC49180.1	60.7	135	2.4e-47	193.4
Mat30_scaffold10064_2_gene_1_1	KKN36520.1	60.7	163	2.2e-56	222.6
Mat30_scaffold22887_1_gene_1_1	OIR01787.1	60.8	189	3.5e-66	255.4
Mat30_scaffold194176_1_gene_1_1	EBF35378.1	60.8	186	5.8e-61	238
Mat30_scaffold299878_1_gene_217_1	KKN99097.1	60.8	286	4.5e-98	362.1
Mat30_scaffold1501_12_gene_2_1	OIR00114.1	61	533	3.5e-207	725.3
Mat30_scaffold2934_36_gene_4_1	ECY55529.1	61	333	5.5e-124	448.4
Mat30_scaffold20150_3_gene_1_1	EBB67936.1	61	426	7.1e-155	551.6
Mat30_scaffold270202_1_gene_1_1	KKN84190.1	61	182	7.9e-55	217.6
Mat30_C5966405_1_gene_1_1	OIQ68239.1	61.1	229	2.4e-80	302.8
Mat30_scaffold124539_2_gene_1_1	EBK59817.1	61.3	336	2.1e-129	466.5
Mat30_scaffold223245_4_gene_1_1	KKN13668.1	61.3	302	2.7e-113	412.5
Mat30_scaffold9463_9_gene_2_1	EDD83143.1	61.4	303	2.8e-119	432.6
Mat30_scaffold219617_3_gene_11_1	OIQ86600.1	61.4	414	1.9e-147	526.6
Mat30_scaffold258988_1_gene_1_1	OIQ86005.1	61.4	184	9.6e-61	237.3
Mat30_scaffold284664_1_gene_1_1	ECZ94722.1	61.4	249	6.7e-89	331.3
Mat30_scaffold241478_2_gene_1_1	CUS57819.1	61.5	291	2.6e-108	396
Mat30_scaffold1215_1_gene_9_1	CCO21851.1	61.6	511	7.1e-194	681
Mat30_scaffold2564_12_gene_1_1	KKO06184.1	61.6	177	1.1e-64	250.4
Mat30_scaffold13965_1_gene_2_1	KKN07770.1	61.6	185	6.8e-59	231.1
Mat30_scaffold151816_1_gene_1_1	EBG43778.1	61.6	255	5.6e-91	338.2
Mat30_scaffold210906_1_gene_2_1	EBM49389.1	61.6	112	2e-33	146.4
Mat30_scaffold213716_1_gene_1_1	KKN05393.1	61.6	125	1e-37	160.2
Mat30_scaffold5683_10_gene_5_1	KKN10637.1	61.7	300	1.5e-114	416.8
Mat30_scaffold7231_3_gene_11_1	GAJ02595.1	61.7	290	2.2e-101	374
Mat30_scaffold9396_1_gene_2_1	EKC55284.1	61.7	394	9.2e-143	511.1
Mat30_scaffold15119_2_gene_3_1	EBQ55104.1	61.7	277	5.5e-100	368.2
Mat30_scaffold266417_1_gene_1_1	OIQ99018.1	61.7	412	7.2e-147	524.6
Mat30_scaffold299400_1_gene_3_1	OIQ86005.1	61.7	248	5.1e-81	305.1
Mat30_scaffold5910_3_gene_8_1	ECV06597.1	61.8	340	1e-114	417.5
Mat30_scaffold283364_1_gene_2_1	ECW43133.1	61.9	399	3.5e-148	528.9
Mat30_scaffold2201_5_gene_21_1	EDD83143.1	62	303	7.5e-119	431
Mat30_scaffold278288_1_gene_1_1	EBF14606.1	62.1	285	9e-109	397.5
Mat30_scaffold12242_5_gene_9_1	CCO21018.1	62.2	500	6.3e-187	657.9
Mat30_scaffold175674_2_gene_1_1	KKN10637.1	62.2	251	1.4e-99	366.7
Mat30_C5944865_1_gene_1_1	KKN05635.1	62.2	180	3.7e-65	251.9
Mat30_C5992249_1_gene_1_1	ECP09857.1	62.2	254	4.3e-86	322
Mat30_scaffold52027_1_gene_1_1	EBP40440.1	62.4	234	3e-83	312.4
Mat30_scaffold183574_1_gene_2_1	ETJ44887.1	62.4	101	2.4e-33	146.7
Mat30_scaffold283330_1_gene_1_1	EBO14334.1	62.4	410	6.5e-160	568.2
Mat30_C5979185_1_gene_1_1	GAJ02595.1	62.5	176	1.1e-56	224.2
Mat30_C6046180_1_gene_1_1	EKC67610.1	62.5	224	1.2e-78	297.7
Mat30_scaffold292981_1_gene_1_1	EBL93786.1	62.6	243	7.5e-89	331.3
Mat30_scaffold277_8_gene_2_1	KKL88861.1	62.7	558	2.9e-220	768.8
Mat30_scaffold281484_1_gene_1_1	OIR00118.1	62.7	204	5.3e-74	281.6
Mat30_scaffold288500_1_gene_1_1	KKO04802.1	62.8	323	1.5e-120	436.8
Mat30_C5908313_1_gene_1_1	KKN94195.1	62.8	188	1.4e-67	260
Mat30_scaffold8566_1_gene_3_1	KKL88861.1	62.9	539	1.2e-218	763.5
Mat30_scaffold224842_2_gene_1_1	OIQ90153.1	62.9	159	9e-47	190.7
Mat30_scaffold2009_6_gene_1_1	EBG66142.1	63	192	6.5e-70	268.1
Mat30_scaffold7231_5_gene_1_1	GAJ02595.1	63	235	1.4e-79	300.8
Mat30_scaffold231762_1_gene_2_1	OIQ86600.1	63	211	1.4e-74	283.5
Mat30_scaffold253640_1_gene_1_1	EDI85033.1	63	227	8.5e-83	310.8
Mat30_scaffold541_12_gene_1_1	OIQ86600.1	63.1	244	4.1e-89	332
Mat30_scaffold7231_3_gene_12_1	EBO04330.1	63.1	469	7.8e-181	638.6
Mat30_scaffold272513_1_gene_1_1	OIQ91024.1	63.1	187	2.9e-67	259.2
Mat30_C5951331_1_gene_1_1	OIQ86005.1	63.1	187	1.6e-63	246.5
Mat30_scaffold214868_1_gene_2_1	OIR03974.1	63.2	907	0	1185.2
Mat30_scaffold2201_7_gene_65_1	KKN13127.1	63.3	286	1.7e-118	429.9
Mat30_scaffold6847_1_gene_7_1	ECF61387.1	63.3	278	9.5e-96	355.1
Mat30_scaffold7752_4_gene_19_1	KKN10637.1	63.3	308	1.2e-119	433.7
Mat30_C6088416_1_gene_4_1	ECD82723.1	63.3	229	1.3e-79	300.4
Mat30_scaffold1325_35_gene_3_1	KKK58578.1	63.4	314	2.6e-124	449.9
Mat30_scaffold9028_1_gene_1_1	CCO21851.1	63.4	424	6.5e-169	597.8
Mat30_scaffold286149_2_gene_2_1	EBO22167.1	63.5	282	5.4e-103	378.3
Mat30_scaffold255660_1_gene_3_1	CUS55630.1	63.6	379	1.7e-138	496.5
Mat30_scaffold1194_4_gene_8_1	ECV06597.1	63.7	328	1.9e-115	419.9
Mat30_scaffold2159_31_gene_2_1	OIQ68239.1	63.7	113	7.3e-35	150.6
Mat30_scaffold152395_1_gene_1_1	OIQ81733.1	63.7	223	9.8e-84	313.9
Mat30_scaffold1148_3_gene_99_1	KKO11544.1	63.8	276	1.6e-102	376.7
Mat30_scaffold280020_1_gene_1_1	OIR08089.1	63.8	152	8.1e-50	201.1
Mat30_scaffold1148_3_gene_95_1	KKO07019.1	63.9	576	6.3e-207	724.5
Mat30_scaffold1507_2_gene_1_1	GAJ02595.1	63.9	252	4e-87	326.6
Mat30_scaffold231028_1_gene_1_1	ECV11948.1	63.9	227	1.1e-87	327
Mat30_scaffold263825_4_gene_2_1	CUS44143.1	63.9	205	2.4e-55	219.5
Mat30_scaffold15465_1_gene_1_1	CCO21376.1	64	433	3.6e-175	618.6
Mat30_scaffold802_1_gene_3_1	KKL50607.1	64.1	128	8.8e-43	177.2
Mat30_scaffold163280_1_gene_6_1	EDJ05291.1	64.2	226	4.3e-78	296.2
Mat30_scaffold777_3_gene_2_1	KKK73860.1	64.4	239	9.4e-84	315.5
Mat30_scaffold4805_5_gene_49_1	KKN99169.1	64.4	382	2e-148	529.6
Mat30_scaffold11062_3_gene_1_1	EBM61786.1	64.4	362	2e-146	523.1
Mat30_scaffold163373_2_gene_1_1	KKN44190.1	64.4	261	1.3e-103	380.2
Mat30_scaffold3010_7_gene_7_1	EKC57233.1	64.5	166	5e-60	235.7
Mat30_scaffold4330_18_gene_3_1	OIR00729.1	64.5	445	5.2e-169	598.2
Mat30_scaffold293236_2_gene_2_1	EBQ55104.1	64.5	217	1.8e-77	293.1
Mat30_scaffold5585_1_gene_2_1	ECV93112.1	64.6	444	2.5e-166	589.3
Mat30_scaffold10293_2_gene_3_1	KKN93445.1	64.6	339	2.8e-130	469.2
Mat30_scaffold45404_3_gene_3_1	KKN13127.1	64.6	288	2.1e-118	429.9
Mat30_scaffold80140_2_gene_1_1	OIR12914.1	64.6	178	3.9e-59	231.9
Mat30_scaffold179164_1_gene_1_1	ECT55688.1	64.7	167	6.1e-60	234.6
Mat30_scaffold5034_14_gene_2_1	KKN13127.1	64.8	287	1.2e-119	433.7
Mat30_scaffold15160_4_gene_2_1	EBO51238.1	64.8	216	2e-76	289.7
Mat30_scaffold287070_1_gene_2_1	OIQ86005.1	64.8	165	7.4e-60	234.2
Mat30_scaffold5360_1_gene_1_1	KKK58578.1	64.9	299	3.5e-120	436
Mat30_scaffold12_5_gene_1_1	OIR08089.1	65	197	7.2e-70	267.7
Mat30_scaffold3010_5_gene_14_1	KKN36520.1	65	369	1.6e-139	500
Mat30_scaffold4984_4_gene_2_1	OIQ73040.1	65	394	3.8e-155	552
Mat30_scaffold281352_2_gene_1_1	GAI06788.1	65	160	2.4e-63	245.7
Mat30_C5863971_1_gene_1_1	CUS44187.1	65	143	1.2e-49	200.3
Mat30_scaffold17854_3_gene_1_1	OIQ86600.1	65.1	195	7.2e-73	277.7
Mat30_C6045682_1_gene_1_1	ECJ98979.1	65.1	215	7.8e-75	285
Mat30_scaffold277960_1_gene_1_1	OIQ91044.1	65.2	230	2.9e-92	342.4
Mat30_scaffold16946_1_gene_1_1	EQD59782.1	65.3	167	8.3e-51	204.1
Mat30_scaffold292864_1_gene_1_1	KKN36520.1	65.3	202	4.2e-74	282
Mat30_scaffold1408_12_gene_12_1	ECV06952.1	65.4	332	3.3e-123	445.7
Mat30_scaffold1455_4_gene_1_1	5GNY_A	65.4	133	1.7e-49	199.5
Mat30_scaffold5852_3_gene_7_1	KKN36520.1	65.4	344	3.1e-135	485.7
Mat30_C5970025_1_gene_1_1	CCO21376.1	65.4	234	8.2e-97	357.5
Mat30_scaffold1895_3_gene_1_1	ECA29570.1	65.5	281	8e-99	364.8
Mat30_scaffold218790_5_gene_1_1	EDJ13128.1	65.5	197	3.5e-72	275.4
Mat30_scaffold3056_5_gene_22_1	KKN13127.1	65.6	285	2.1e-118	430.6
Mat30_scaffold82202_1_gene_1_1	GAG31758.1	65.6	128	2.7e-41	172.2
Mat30_scaffold8566_1_gene_4_1	3U48_A	65.7	493	7e-191	671
Mat30_scaffold80249_2_gene_1_1	EBP01758.1	65.7	172	3.7e-57	225.3
Mat30_scaffold266856_1_gene_1_1	OIR08100.1	65.7	356	8.6e-141	504.2
Mat30_scaffold291178_1_gene_1_1	CUS45877.1	65.7	265	5.2e-105	384.8
Mat30_scaffold160876_1_gene_1_1	OIR05235.1	65.8	184	5.3e-67	258.1
Mat30_scaffold248332_2_gene_1_1	KKK58578.1	65.8	304	3.6e-124	448.7
Mat30_scaffold5769_6_gene_3_1	KKN85598.1	65.9	437	1.7e-164	583.2
Mat30_scaffold1455_1_gene_2_1	OIQ86005.1	66	282	3.2e-106	389
Mat30_scaffold3983_3_gene_1_1	OIR07497.1	66	306	7.9e-119	431
Mat30_scaffold7956_5_gene_1_1	ECK01894.1	66	306	3.7e-118	429.1
Mat30_scaffold10712_1_gene_1_1	KKN36520.1	66	326	3.7e-127	458.8
Mat30_scaffold2201_7_gene_75_1	OIR14182.1	66.1	492	2.8e-203	712.2
Mat30_scaffold222636_1_gene_3_1	KKN36520.1	66.1	342	9.7e-134	480.7
Mat30_scaffold1148_12_gene_87_1	KKO11764.1	66.2	334	8.9e-116	421
Mat30_scaffold4309_10_gene_28_1	3U48_A	66.2	730	3e-291	1005
Mat30_scaffold177936_1_gene_1_1	EBG21670.1	66.2	151	3.6e-56	222.2
Mat30_scaffold203056_2_gene_1_1	ECE35481.1	66.2	133	6.8e-51	204.1
Mat30_scaffold294574_1_gene_1_1	OIQ83105.1	66.2	477	1.1e-180	637.1
Mat30_C6107916_1_gene_3_1	OIR07497.1	66.2	311	2.8e-124	449.1
Mat30_scaffold4309_10_gene_27_1	KKL88861.1	66.3	540	4.4e-229	798.1
Mat30_scaffold21410_1_gene_4_1	OIQ90464.1	66.3	406	8.4e-158	560.8
Mat30_scaffold255140_2_gene_3_1	ECX48717.1	66.3	193	1.3e-74	283.5
Mat30_scaffold275417_1_gene_1_1	EDB36348.1	66.4	268	9e-108	394
Mat30_scaffold698_3_gene_3_1	EKC57233.1	66.5	164	8.9e-62	241.5
Mat30_scaffold3280_3_gene_1_1	OIQ86005.1	66.5	471	1e-194	683.7
Mat30_scaffold9264_2_gene_3_1	KKN36520.1	66.5	343	6.3e-136	488
Mat30_scaffold410_14_gene_36_1	3U48_A	66.7	736	1.2e-293	1013.1
Mat30_scaffold1773_19_gene_17_1	OIQ83105.1	66.7	502	4.6e-190	668.3
Mat30_scaffold3974_3_gene_13_1	GAJ02595.1	66.7	258	8.9e-100	368.6
Mat30_scaffold106052_3_gene_1_1	OIQ73040.1	66.7	192	1.9e-67	259.6
Mat30_scaffold193682_2_gene_1_1	OIQ81733.1	66.7	207	4.7e-80	301.6
Mat30_scaffold269121_2_gene_1_1	CUS46064.1	66.7	165	3.4e-57	225.3
Mat30_scaffold4336_5_gene_4_1	KKO11124.1	66.8	331	3.1e-126	455.7
Mat30_scaffold184994_1_gene_2_1	OIR02956.1	66.8	253	6.9e-100	367.9
Mat30_scaffold249421_1_gene_1_1	EDA82394.1	66.8	193	1e-76	290.4
Mat30_C5877683_1_gene_1_1	OIR00114.1	66.9	175	3e-72	275.4
Mat30_scaffold1325_35_gene_5_1	KKN13668.1	67	548	5.7e-232	807.7
Mat30_scaffold4297_1_gene_3_1	CUS45661.1	67.1	158	2.9e-53	212.2
Mat30_scaffold175867_1_gene_1_1	EBS88154.1	67.1	207	7.1e-84	314.3
Mat30_scaffold263718_1_gene_1_1	EDH46350.1	67.1	280	1.9e-108	396.4
Mat30_scaffold2571_1_gene_2_1	KKM85818.1	67.2	740	0	1082
Mat30_scaffold166004_2_gene_1_1	CUS46424.1	67.2	137	7.1e-48	194.1
Mat30_scaffold299858_1_gene_5_1	OIR16194.1	67.2	314	6.8e-116	421.4
Mat30_scaffold1254_23_gene_8_1	OIR14182.1	67.3	450	2.7e-189	665.6
Mat30_scaffold178972_1_gene_1_1	CCO21070.1	67.3	312	1.6e-119	433.3
Mat30_scaffold20400_2_gene_2_1	OIR12807.1	67.5	446	2.7e-181	639
Mat30_scaffold277_9_gene_1_1	3U48_A	67.6	457	2.9e-181	639
Mat30_scaffold1402_6_gene_19_1	KKN13668.1	67.6	549	1.3e-233	813.1
Mat30_scaffold183685_2_gene_1_1	OIQ81350.1	67.6	238	1.2e-89	334
Mat30_scaffold1646_19_gene_3_1	ECU37869.1	67.7	192	5e-72	275
Mat30_scaffold5169_3_gene_2_1	EBU54184.1	67.8	146	2e-56	222.6
Mat30_scaffold7992_2_gene_1_1	EDA58744.1	67.8	121	8.3e-45	183.7
Mat30_scaffold6096_1_gene_6_1	KKN25485.1	67.9	190	7.6e-77	290.8
Mat30_scaffold154380_1_gene_1_1	OIQ73040.1	67.9	165	1.2e-65	253.4
Mat30_scaffold264868_1_gene_1_1	EBG21670.1	67.9	190	1.7e-74	283.1
Mat30_scaffold802_3_gene_1_1	KKK58578.1	68.3	315	4.5e-131	471.9
Mat30_scaffold3361_1_gene_2_1	EBO22167.1	68.3	334	1e-132	477.2
Mat30_scaffold7752_2_gene_5_1	KKN25485.1	68.3	199	9.7e-75	283.9
Mat30_scaffold263825_5_gene_1_1	CUS44143.1	68.3	278	2e-102	376.3
Mat30_scaffold277659_2_gene_12_1	EDA73834.1	68.3	439	1.2e-189	666.8
Mat30_scaffold289245_1_gene_1_1	GAG93757.1	68.3	205	6.5e-84	314.7
Mat30_C5961047_1_gene_1_1	KKN13666.1	68.3	202	1.5e-78	296.6
Mat30_scaffold1148_5_gene_14_1	KKO12853.1	68.4	215	4.4e-84	315.1
Mat30_scaffold107881_2_gene_1_1	EBO60163.1	68.4	171	4.5e-68	261.5
Mat30_scaffold128603_1_gene_1_1	ECY40569.1	68.4	190	2.4e-78	295.8
Mat30_scaffold1148_2_gene_163_1	KKO12252.1	68.5	257	4.5e-104	381.7
Mat30_scaffold138505_2_gene_1_1	EDJ24289.1	68.5	184	1.3e-72	276.9
Mat30_scaffold3653_2_gene_1_1	OIR12807.1	68.6	229	6.3e-89	331.3
Mat30_scaffold5129_4_gene_6_1	EBM10744.1	68.6	169	1.7e-67	259.6
Mat30_scaffold48366_1_gene_1_1	OIQ81733.1	68.7	610	3.1e-249	865.1
Mat30_scaffold104515_1_gene_1_1	EBT51942.1	68.7	217	5.4e-83	312
Mat30_scaffold1812_11_gene_25_1	OIR02956.1	68.8	752	0	1083.2
Mat30_scaffold177186_1_gene_2_1	OIQ86005.1	68.8	250	3.7e-95	352.1
Mat30_scaffold112_30_gene_1_1	EDH46350.1	68.9	357	2.7e-144	515.8
Mat30_scaffold226053_1_gene_1_1	OIR07497.1	68.9	206	6.5e-82	307.8
Mat30_scaffold297644_1_gene_6_1	EBN09974.1	68.9	206	4.3e-82	308.5
Mat30_scaffold279423_1_gene_1_1	EDA58744.1	69	100	9.3e-37	156.8
Mat30_scaffold4805_1_gene_41_1	KKO09122.1	69.1	408	1.7e-169	599.7
Mat30_scaffold237249_2_gene_1_1	ECX30655.1	69.1	259	5.1e-108	394.8
Mat30_C5958761_1_gene_1_1	EBO25047.1	69.1	223	2.7e-89	332.4
Mat30_scaffold3457_15_gene_3_1	KKN36520.1	69.2	341	1e-143	513.8
Mat30_scaffold1344_8_gene_8_1	OIR12914.1	69.3	880	0	1298.9
Mat30_C5991069_1_gene_1_1	ECG16611.1	69.3	257	5e-111	404.8
Mat30_C6069686_1_gene_1_1	EBF14606.1	69.3	261	8.6e-111	404.1
Mat30_scaffold9322_3_gene_1_1	ECY40569.1	69.4	121	1.2e-48	196.4
Mat30_scaffold4352_5_gene_2_1	EBV63921.1	69.5	154	4.8e-56	222.2
Mat30_scaffold249329_1_gene_1_1	EBF53053.1	69.5	292	1.3e-113	413.7
Mat30_C6088424_1_gene_1_1	EKC57233.1	69.7	145	6.8e-58	228.4
Mat30_scaffold1148_5_gene_7_1	KKO12846.1	69.8	262	1.8e-106	389.8
Mat30_scaffold4805_6_gene_93_1	KKO06990.1	69.8	400	2.6e-162	575.9
Mat30_scaffold7992_1_gene_4_1	ECV09854.1	69.9	133	4.5e-52	208
Mat30_C6071496_1_gene_1_1	EBO58356.1	69.9	282	7.3e-125	451.4
Mat30_scaffold7814_1_gene_1_1	KKN44190.1	70	233	1.6e-97	359.8
Mat30_scaffold260937_1_gene_1_1	KKN37474.1	70	307	1.7e-126	456.4
Mat30_C5891355_1_gene_1_1	5AYI_A	70.1	154	8.7e-61	237.3
Mat30_scaffold228808_1_gene_1_1	KKN97979.1	70.3	155	3.1e-61	238.8
Mat30_C5961937_1_gene_1_1	CCO21041.1	70.4	115	8.9e-48	194.5
Mat30_scaffold172227_1_gene_2_1	KKN37474.1	70.5	254	8.5e-100	367.5
Mat30_scaffold279305_1_gene_1_1	EDH46350.1	70.5	149	6.7e-60	234.2
Mat30_scaffold299878_1_gene_267_1	KKO05290.1	70.5	322	3.2e-134	482.3
Mat30_scaffold1148_2_gene_395_1	KKO12553.1	70.6	245	2.9e-100	369
Mat30_scaffold5034_7_gene_2_1	EKC72884.1	70.6	109	2e-40	170.6
Mat30_scaffold5060_2_gene_2_1	KKN01901.1	70.6	201	2.7e-88	328.9
Mat30_scaffold258391_1_gene_1_1	GAJ02595.1	70.6	119	9.2e-49	198
Mat30_scaffold269146_4_gene_4_1	CCO21070.1	70.6	500	3.4e-209	731.9
Mat30_scaffold605_3_gene_1_1	EDD54255.1	70.7	123	1.1e-45	186.8
Mat30_scaffold237283_2_gene_2_1	KKN91058.1	70.7	181	3.2e-72	275.4
Mat30_scaffold20059_2_gene_2_1	KKN56580.1	70.8	295	6.8e-125	451.1
Mat30_scaffold271837_2_gene_1_1	EBE31707.1	70.8	212	7e-87	324.3
Mat30_scaffold10064_1_gene_1_1	KKN36520.1	70.9	165	1.7e-64	249.6
Mat30_scaffold11546_11_gene_3_1	CBI03856.1	71.1	277	1.3e-117	426.8
Mat30_scaffold605_2_gene_2_1	ECV07338.1	71.2	177	1.4e-69	266.5
Mat30_scaffold298_1_gene_2_1	EBO29158.1	71.3	310	1.8e-120	436.4
Mat30_C5976373_1_gene_1_1	KKN13666.1	71.3	230	1.8e-96	356.3
Mat30_C6054942_1_gene_1_1	OIQ83117.1	71.3	414	7e-184	647.5
Mat30_scaffold372_19_gene_4_1	EDA58744.1	71.4	276	1.1e-111	407.1
Mat30_scaffold289976_1_gene_1_1	EKC65296.1	71.4	168	6.7e-67	258.1
Mat30_scaffold4963_5_gene_1_1	CCO21070.1	71.5	411	1.5e-181	639.8
Mat30_scaffold1824_1_gene_2_1	EBL15828.1	71.6	176	1.2e-74	283.5
Mat30_scaffold284120_1_gene_1_1	KKN13668.1	71.6	134	2.8e-53	212.6
Mat30_C5910579_1_gene_1_1	EBK51533.1	71.8	142	7.2e-61	237.7
Mat30_scaffold1148_2_gene_221_1	KKO12317.1	71.9	327	7.9e-146	520.8
Mat30_scaffold3549_4_gene_5_1	KKN85598.1	71.9	437	2.8e-183	645.6
Mat30_scaffold285044_1_gene_1_1	OIR02955.1	71.9	270	9.3e-113	410.6
Mat30_scaffold286840_1_gene_1_1	OIR08089.1	72	189	2.1e-79	299.3
Mat30_scaffold5034_10_gene_1_1	EBG21670.1	72.2	144	2.5e-57	226.1
Mat30_scaffold261790_1_gene_1_1	OIR09282.1	72.2	162	2.1e-60	236.1
Mat30_scaffold410_14_gene_34_1	OIR02955.1	72.3	502	3.5e-229	798.5
Mat30_scaffold248446_2_gene_2_1	KKN85598.1	72.4	438	6.7e-185	651
Mat30_scaffold290505_2_gene_1_1	GAF96399.1	72.4	152	3.5e-58	228.8
Mat30_scaffold1402_6_gene_18_1	EJX02263.1	72.5	269	4.3e-126	455.7
Mat30_scaffold5841_3_gene_7_1	ECV09854.1	72.5	280	2.6e-118	429.1
Mat30_scaffold187663_1_gene_3_1	OIQ91196.1	72.7	282	2.1e-123	446
Mat30_scaffold1325_35_gene_6_1	GAF93492.1	72.8	243	3.2e-107	392.1
Mat30_scaffold1402_12_gene_13_1	EBK59817.1	72.8	345	2.7e-157	558.9
Mat30_scaffold13282_3_gene_1_1	EBG31983.1	72.8	383	2.2e-180	636
Mat30_scaffold5197_10_gene_13_1	KKN37474.1	73	374	2.5e-164	582.4
Mat30_scaffold2159_33_gene_1_1	CUS44287.1	73.1	167	1.8e-69	266.2
Mat30_scaffold3754_4_gene_3_1	OIR02444.1	73.2	414	2.8e-177	625.5
Mat30_scaffold4805_3_gene_80_1	KKO08936.1	73.2	291	1.3e-120	436.8
Mat30_scaffold179503_1_gene_1_1	EDD24381.1	73.4	271	7.7e-115	417.5
Mat30_scaffold279987_1_gene_1_1	3U48_A	73.4	173	2e-71	272.7
Mat30_scaffold1812_11_gene_23_1	OIR02955.1	73.5	510	2.7e-237	825.5
Mat30_scaffold166115_1_gene_2_1	KKN36520.1	73.5	181	1.2e-74	283.5
Mat30_scaffold227083_1_gene_1_1	GAF69866.1	73.6	201	3.2e-89	332
Mat30_scaffold273132_2_gene_3_1	CUS44287.1	73.6	277	1.9e-121	439.5
Mat30_scaffold1402_12_gene_21_1	GAI28207.1	73.8	244	7.2e-102	374.8
Mat30_scaffold4879_1_gene_1_1	KKL88861.1	73.8	221	2.7e-103	379
Mat30_scaffold7806_2_gene_1_1	EBK60383.1	73.8	309	3.3e-138	495.4
Mat30_scaffold8566_1_gene_1_1	OIR02955.1	73.8	382	1.5e-169	599.7
Mat30_scaffold287999_3_gene_2_1	EDI24033.1	74	219	4.7e-94	348.2
Mat30_scaffold299878_1_gene_275_1	KKO05280.1	74.3	218	4.5e-89	331.6
Mat30_scaffold276856_3_gene_1_1	ECV29088.1	74.4	379	9.7e-170	600.5
Mat30_scaffold19668_1_gene_1_1	OIQ94318.1	74.5	231	8.3e-102	374
Mat30_scaffold274215_2_gene_1_1	EKC48879.1	74.5	102	5.4e-40	168.3
Mat30_scaffold241540_2_gene_1_1	GAH64269.1	74.6	169	5.4e-74	281.2
Mat30_scaffold277_6_gene_2_1	OIR02955.1	74.7	501	5.7e-232	807.7
Mat30_scaffold299794_1_gene_4_1	EBK60383.1	74.9	430	2.2e-199	699.1
Mat30_scaffold7444_5_gene_3_1	OIQ81828.1	75	372	6.4e-168	594.3
Mat30_scaffold276357_2_gene_1_1	EBT51942.1	75.1	173	2.2e-70	269.6
Mat30_scaffold99_11_gene_6_1	KKM98204.1	75.2	335	2.3e-154	549.3
Mat30_scaffold3010_7_gene_8_1	GAI78071.1	75.6	156	2.3e-71	273.5
Mat30_scaffold4309_10_gene_25_1	OIR02955.1	75.6	501	1.6e-234	816.2
Mat30_scaffold13414_2_gene_1_1	EBK59817.1	75.9	345	1.4e-161	573.2
Mat30_scaffold163911_2_gene_2_1	EKC55170.1	76	129	6.3e-60	234.2
Mat30_scaffold287421_1_gene_1_1	EJX02263.1	76.4	212	9e-103	377.1
Mat30_scaffold4805_6_gene_85_1	KKO06978.1	76.6	333	1.1e-150	537
Mat30_scaffold288154_1_gene_1_1	CCO21352.1	76.6	470	2.3e-223	778.9
Mat30_scaffold256077_1_gene_1_1	OIQ83117.1	77.3	233	4.1e-115	418.3
Mat30_C6033822_1_gene_1_1	ECJ98979.1	77.6	125	1.2e-50	204.5
Mat30_scaffold1824_4_gene_1_1	EDI43029.1	77.7	103	3.9e-46	188
Mat30_scaffold13898_1_gene_22_1	OIR00072.1	78.3	277	1.8e-127	459.5
Mat30_scaffold505_10_gene_1_1	OIQ81350.1	78.6	159	2.7e-67	258.8
Mat30_scaffold294914_1_gene_1_1	EJW98360.1	78.6	276	4.3e-132	474.9
Mat30_scaffold67_5_gene_3_1	GAI78071.1	78.7	155	2.6e-75	286.6
Mat30_scaffold6770_2_gene_3_1	CCO21392.1	78.9	478	8.3e-229	797
Mat30_scaffold141874_2_gene_1_1	ECJ98979.1	78.9	147	4e-61	238.8
Mat30_scaffold49897_1_gene_1_1	ECW59972.1	79	267	2.1e-133	479.2
Mat30_C5992689_1_gene_2_1	EBM31744.1	79.2	178	5.1e-89	331.3
Mat30_scaffold268429_1_gene_1_1	ECE77000.1	79.3	169	3.7e-75	285
Mat30_scaffold698_3_gene_2_1	GAI78071.1	79.5	156	2.3e-76	290
Mat30_scaffold781_15_gene_1_1	EBM18207.1	80.2	167	2.2e-83	314.3
Mat30_scaffold297575_1_gene_1_1	ECS88535.1	80.8	177	3.3e-82	308.5
Mat30_scaffold179806_2_gene_1_1	CCO21041.1	81.2	101	1.1e-48	196.4
Mat30_scaffold6880_5_gene_1_1	GAJ04186.1	81.3	257	1.1e-122	443.7
Mat30_scaffold1148_13_gene_83_1	KKO11678.1	84.1	435	7e-219	763.8
Mat30_scaffold297438_1_gene_1_1	CCO21353.1	84.4	352	2.7e-174	615.5
Mat30_scaffold296269_2_gene_1_1	GAJ04186.1	88.1	160	2.1e-81	305.8
Mat30_scaffold4805_5_gene_24_1	KKN99224.1	89.8	394	9.5e-215	750

## Sheet: Swiss-Prot DIAMOND result
Query	Match	Identity	Length	E-value	Bitscore
Mat30_scaffold5673_6_gene_3_1	sp|O32156|YURO_BACSU	19.3	332	5.2e-06	55.1
Mat30_scaffold2006_13_gene_1_1	sp|Q9LW07|PGLR3_ARATH	20.5	205	5.7e-08	60.1
Mat30_scaffold3354_31_gene_66_1	sp|Q8DDU4|BIOH_VIBVU	21.3	253	3.9e-06	53.5
Mat30_scaffold171093_1_gene_7_1	sp|Q54M29|Y6239_DICDI	22.7	269	2.3e-13	77.8
Mat30_scaffold15257_2_gene_23_1	sp|A0KQH4|BGAL_AERHH	22.8	355	2.9e-11	72.4
Mat30_scaffold571_17_gene_1_1	sp|B0SW62|RUTD_CAUSK	22.9	253	1.3e-09	65.1
Mat30_scaffold1131_21_gene_1_1	sp|Q2XQU3|BGAL2_ENTCL	22.9	363	1.6e-14	83.2
Mat30_scaffold217761_2_gene_4_1	sp|O69230|XYNC_PAEBA	23.5	370	3.3e-15	84.3
Mat30_scaffold257222_3_gene_1_1	sp|Q11DI2|TOLB_CHESB	23.5	294	2.4e-09	64.7
Mat30_scaffold4805_6_gene_85_1	sp|Q52036|BPHD_PSEPU	23.6	292	1e-12	75.9
Mat30_scaffold299322_1_gene_4_1	sp|O31452|YBFK_BACSU	23.7	274	4.9e-13	76.6
Mat30_scaffold728_3_gene_3_1	sp|P23974|MENH_BACSU	23.8	282	7.3e-17	89.4
Mat30_scaffold2530_5_gene_10_1	sp|P25026|PRXC_BURPY	23.8	260	0.00055	46.2
Mat30_scaffold8842_2_gene_1_1	sp|P15922|PEHX_DICCH	24	429	4.5e-17	90.9
Mat30_scaffold288260_2_gene_3_1	sp|A1D911|MANBB_NEOFI	24	684	1.1e-49	199.5
Mat30_scaffold781_15_gene_1_1	sp|P39839|YUXL_BACSU	24.3	601	1.8e-47	192.2
Mat30_scaffold2888_16_gene_2_1	sp|P33559|XYNA_ASPKW	24.3	280	5.1e-16	87
Mat30_scaffold292949_1_gene_1_1	sp|P27760|PLY1_AMBAR	24.4	349	7.6e-10	66.6
Mat30_scaffold15313_3_gene_16_1	sp|P23974|MENH_BACSU	24.5	294	6.3e-07	56.6
Mat30_scaffold1256_4_gene_3_1	sp|P10478|XYNZ_CLOTH	24.6	244	1.4e-12	75.1
Mat30_scaffold3792_15_gene_4_1	sp|O34592|YDJP_BACSU	24.7	275	1.1e-14	82
Mat30_scaffold12979_4_gene_2_1	sp|O74717|XYN2_CLAPU	24.7	178	1.1e-07	59.3
Mat30_scaffold270228_2_gene_2_1	sp|P22862|ESTE_PSEFL	24.7	219	9.2e-07	55.5
Mat30_scaffold541_12_gene_1_1	sp|P48789|XYNA_PRERU	24.8	206	2.8e-07	57.4
Mat30_scaffold3689_8_gene_1_1	sp|A1SWB8|BGAL_PSYIN	24.8	407	4e-17	91.3
Mat30_scaffold191093_4_gene_1_1	sp|Q31H79|TOLB_THICR	24.8	246	8.3e-10	66.2
Mat30_scaffold2711_1_gene_1_1	sp|P33912|CPOA1_STRAU	25	276	2.8e-09	63.9
Mat30_scaffold270902_2_gene_2_1	sp|Q7CWX3|RUTD_AGRFC	25	260	1.6e-11	71.6
Mat30_scaffold64_2_gene_1_1	sp|P77989|BGAL_THEP3	25.1	410	1.3e-23	112.8
Mat30_scaffold5749_3_gene_11_1	sp|P77989|BGAL_THEP3	25.1	315	1.3e-20	102.8
Mat30_scaffold7759_13_gene_4_1	sp|O52847|BGAL_BACMD	25.2	476	5.3e-32	141
Mat30_scaffold11881_3_gene_2_1	sp|Q476M7|MHPC_CUPPJ	25.4	279	4.3e-10	67
Mat30_scaffold81_17_gene_3_1	sp|Q9RDE2|TRI1_STRCO	25.6	1088	4.3e-86	321.2
Mat30_scaffold3457_15_gene_7_1	sp|Q56307|BGAL_THEMA	25.6	872	4.8e-62	241.1
Mat30_scaffold10478_6_gene_1_1	sp|Q44091|SNDH_GLULI	25.6	168	4.2e-06	54.3
Mat30_scaffold1061_11_gene_4_1	sp|Q7P1V3|TOLB_CHRVO	25.9	247	2.7e-16	89.4
Mat30_scaffold4300_1_gene_2_1	sp|A8PB24|AXE1_COPC7	25.9	166	9e-06	52.4
Mat30_scaffold283961_3_gene_2_1	sp|Q9AQM4|CARC_PSERE	25.9	201	3.4e-12	73.6
Mat30_scaffold208_15_gene_4_1	sp|P77044|MHPC_ECOLI	26	262	4.6e-10	66.6
Mat30_scaffold297794_1_gene_51_1	sp|P23106|XYLF_PSEPU	26.2	191	2e-10	67.8
Mat30_scaffold5852_2_gene_4_1	sp|P77989|BGAL_THEP3	26.3	388	7.8e-23	110.5
Mat30_scaffold6128_2_gene_2_1	sp|Q9RDE2|TRI1_STRCO	26.3	758	9.5e-69	263.1
Mat30_scaffold11086_4_gene_1_1	sp|B2RJX3|PTP_PORG3	26.3	596	3.9e-54	214.5
Mat30_scaffold12418_3_gene_2_1	sp|P15922|PEHX_DICCH	26.3	289	2.4e-12	74.3
Mat30_scaffold10712_1_gene_1_1	sp|P49943|XYLB_BACOV	26.5	275	2.2e-09	64.7
Mat30_C6027058_1_gene_1_1	sp|P40406|NAGZ_BACSU	26.5	377	3.8e-22	107.1
Mat30_scaffold1408_12_gene_12_1	sp|B1M5I5|RUTD_METRJ	26.6	271	5.5e-08	60.1
Mat30_scaffold219617_3_gene_11_1	sp|I1S3T9|XYNC_GIBZE	26.6	169	4.3e-13	77.4
Mat30_scaffold222636_1_gene_3_1	sp|P49943|XYLB_BACOV	26.6	308	1.1e-11	72.4
Mat30_scaffold262683_1_gene_2_1	sp|A7LXS9|BGH2A_BACO1	26.6	545	5.6e-37	157.5
Mat30_scaffold5852_3_gene_7_1	sp|P49943|XYLB_BACOV	26.7	240	1.9e-09	65.1
Mat30_scaffold197490_2_gene_1_1	sp|P40973|PLY_LILLO	26.8	194	5.3e-06	52.8
Mat30_scaffold225445_1_gene_10_1	sp|P77989|BGAL_THEP3	26.8	313	2.5e-24	115.2
Mat30_scaffold285762_1_gene_3_1	sp|O31158|PRXC_PSEFL	26.8	254	6.3e-09	62.8
Mat30_C6054868_1_gene_1_1	sp|O52629|BGAL_PYRWO	26.8	314	8.8e-25	115.5
Mat30_scaffold2440_10_gene_20_1	sp|P23974|MENH_BACSU	26.9	268	1e-09	65.5
Mat30_scaffold299878_1_gene_267_1	sp|A1A834|SFGH1_ECOK1	26.9	160	1.2e-05	52.4
Mat30_C6073987_1_gene_1_1	sp|Q8WP17|KLOT_MACFA	26.9	167	3.7e-09	64.3
Mat30_scaffold4830_1_gene_4_1	sp|P31471|YIEL_ECOLI	27	315	7.1e-18	94
Mat30_scaffold23210_2_gene_2_1	sp|A4JPX5|MHPC_BURVG	27	278	7.1e-09	62.8
Mat30_scaffold287780_1_gene_1_1	sp|A7MN76|BGAL_CROS8	27.1	398	1.3e-21	106.3
Mat30_scaffold248246_1_gene_12_1	sp|P48790|XYLA_CLOSR	27.2	323	3.9e-17	90.5
Mat30_scaffold299064_1_gene_4_1	sp|A7PZL3|PGLR_VITVI	27.2	379	5.6e-28	127.1
Mat30_scaffold299863_1_gene_117_1	sp|Q2KXM7|NAGZ_BORA1	27.2	191	1e-13	79.3
Mat30_scaffold7814_1_gene_1_1	sp|O31521|URHG1_BACSU	27.3	216	3.7e-19	96.7
Mat30_scaffold3457_15_gene_3_1	sp|P49943|XYLB_BACOV	27.5	269	6e-13	76.6
Mat30_scaffold6747_6_gene_3_1	sp|Q09LX1|AXE2_GEOSE	27.5	211	2.5e-14	80.5
Mat30_scaffold152974_1_gene_2_1	sp|Q7MUW6|PTP_PORGI	27.5	596	5.5e-66	253.8
Mat30_scaffold210906_1_gene_2_1	sp|Q52011|BPHD_PSEPS	27.5	131	1.1e-06	54.7
Mat30_scaffold299040_1_gene_1_1	sp|A9MQ82|BGAL_SALAR	27.5	513	4.2e-36	154.1
Mat30_scaffold698_5_gene_1_1	sp|A2QT85|ABNA_ASPNC	27.6	225	2.1e-15	84
Mat30_scaffold6233_13_gene_32_1	sp|V5YMB3|DAPB3_PSEMX	27.6	637	5.9e-64	246.9
Mat30_scaffold505_11_gene_12_1	sp|P14002|BGLB_CLOTH	27.7	779	6.9e-54	213.8
Mat30_scaffold1117_5_gene_3_1	sp|P94522|EABN1_BACSU	27.7	343	9.6e-24	113.6
Mat30_scaffold8945_1_gene_1_1	sp|Q6V1X1|DPP8_HUMAN	27.7	155	9e-08	58.2
Mat30_scaffold9264_2_gene_3_1	sp|P49943|XYLB_BACOV	27.7	238	3.4e-11	70.9
Mat30_scaffold162813_1_gene_2_1	sp|A2QT85|ABNA_ASPNC	27.7	314	4e-25	117.1
Mat30_scaffold3390_1_gene_2_1	sp|B3EYM8|IABN_GEOSE	27.8	288	7.2e-14	79.7
Mat30_scaffold17854_2_gene_2_1	sp|P33559|XYNA_ASPKW	27.8	126	2.5e-08	60.5
Mat30_scaffold14126_2_gene_45_1	sp|Q5J6J3|DPP4_TRIRU	27.9	408	1.1e-31	139.8
Mat30_scaffold248246_1_gene_11_1	sp|P48790|XYLA_CLOSR	27.9	326	1.6e-15	85.1
Mat30_scaffold262552_1_gene_1_1	sp|Q6F3I7|DAP4_PSEMX	27.9	129	1.8e-05	50.8
Mat30_C6114180_1_gene_8_1	sp|P15922|PEHX_DICCH	27.9	319	1.3e-18	95.9
Mat30_scaffold7246_3_gene_1_1	sp|Q6F3I7|DAP4_PSEMX	28	346	2.3e-27	124.4
Mat30_C5959225_1_gene_1_1	sp|B8YG19|XS20E_NEOPA	28	150	1.6e-08	61.2
Mat30_scaffold12437_1_gene_31_1	sp|B8N076|DAPB_ASPFN	28.1	658	5.6e-66	253.8
Mat30_scaffold97842_1_gene_2_1	sp|A5AAG2|ABNC_ASPNC	28.1	306	1.9e-21	104.8
Mat30_scaffold281471_2_gene_1_1	sp|P95470|ARBA_CELJU	28.1	317	6.2e-29	129.8
Mat30_scaffold2382_5_gene_1_1	sp|A7LXS9|BGH2A_BACO1	28.2	599	2.7e-49	198
Mat30_scaffold163373_2_gene_1_1	sp|O31521|URHG1_BACSU	28.2	245	3.4e-21	103.6
Mat30_scaffold297456_1_gene_2_1	sp|P80299|HYES_RAT	28.2	319	6.8e-29	129.4
Mat30_scaffold298359_1_gene_1_1	sp|O35678|MGLL_MOUSE	28.2	234	9.2e-15	82
Mat30_scaffold283_1_gene_7_1	sp|P53750|YN93_YEAST	28.3	120	4.1e-08	60.5
Mat30_scaffold1325_26_gene_1_1	sp|A7LXU0|GH43B_BACO1	28.3	375	3.6e-30	134.4
Mat30_scaffold3974_2_gene_6_1	sp|B7KWT4|RUTD_METC4	28.3	247	4.2e-10	66.6
Mat30_scaffold8941_2_gene_1_1	sp|O06734|YISY_BACSU	28.3	244	4.8e-14	79.7
Mat30_scaffold299874_1_gene_3_1	sp|Q49418|ESL2_MYCGE	28.3	198	2.6e-10	67.4
Mat30_scaffold6372_8_gene_2_1	sp|P23030|XYNB_CELJU	28.4	201	3.3e-08	61.6
Mat30_scaffold17854_3_gene_1_1	sp|A3DH97|RSGI6_CLOTH	28.4	162	5.5e-11	69.3
Mat30_scaffold2021_8_gene_1_1	sp|Q7MUW6|PTP_PORGI	28.5	435	1.1e-48	195.7
Mat30_scaffold3056_2_gene_3_1	sp|O31521|URHG1_BACSU	28.5	242	5e-22	107.1
Mat30_scaffold14124_2_gene_4_1	sp|O18835|BGLR_CANLF	28.5	492	4.3e-35	151
Mat30_scaffold1136_14_gene_2_1	sp|C4LA13|BIOH_TOLAT	28.6	119	2.7e-07	57.4
Mat30_scaffold1393_1_gene_6_1	sp|G0RA32|XYN3_HYPJQ	28.6	168	1.8e-16	88.6
Mat30_scaffold7340_6_gene_2_1	sp|Q8BWN8|ACOT4_MOUSE	28.6	448	4.9e-41	170.2
Mat30_C5933697_1_gene_1_1	sp|A7PZL3|PGLR_VITVI	28.6	196	2.2e-20	100.5
Mat30_C6073031_1_gene_1_1	sp|Q3Z583|BGAL_SHISS	28.6	84	0.00083	46.2
Mat30_scaffold9463_9_gene_2_1	sp|Q45071|XYND_BACSU	28.7	348	1.1e-24	115.5
Mat30_scaffold249329_1_gene_1_1	sp|Q56078|BGLX_SALTY	28.7	300	3.4e-20	100.5
Mat30_scaffold299496_1_gene_1_1	sp|D4AS70|FAE1_ARTBC	28.7	470	1.1e-30	136
Mat30_scaffold5683_10_gene_5_1	sp|Q45071|XYND_BACSU	28.8	368	1.8e-24	114.8
Mat30_scaffold7231_3_gene_12_1	sp|P77989|BGAL_THEP3	28.9	453	2e-37	159.5
Mat30_scaffold12543_5_gene_1_1	sp|O07015|RSBQ_BACSU	28.9	121	6.3e-05	48.9
Mat30_scaffold283728_1_gene_14_1	sp|P47229|BPHD_BURXL	28.9	273	3.4e-18	94
Mat30_scaffold2201_5_gene_21_1	sp|Q45071|XYND_BACSU	29	348	2.2e-24	114.4
Mat30_scaffold170834_7_gene_11_1	sp|P15922|PEHX_DICCH	29	355	5.4e-31	136.7
Mat30_scaffold15956_2_gene_2_1	sp|Q2TYT2|BXLB_ASPOR	29.2	691	2.1e-53	212.2
Mat30_scaffold285117_1_gene_2_1	sp|A0QPD4|AFTD_MYCS2	29.2	1006	2.9e-75	285
Mat30_scaffold318_6_gene_2_1	sp|A7PZL3|PGLR_VITVI	29.3	423	1.4e-43	178.7
Mat30_scaffold4847_7_gene_3_1	sp|P77989|BGAL_THEP3	29.3	393	3.8e-36	154.5
Mat30_scaffold7316_1_gene_3_1	sp|Q9HGR3|FAEB_NEUCR	29.3	116	0.00044	47
Mat30_scaffold380_7_gene_2_1	sp|A7PZL3|PGLR_VITVI	29.4	439	3e-45	184.5
Mat30_scaffold4267_1_gene_7_1	sp|V5YMB3|DAPB3_PSEMX	29.4	602	4.7e-69	263.8
Mat30_scaffold13063_1_gene_1_1	sp|Q03WL0|BGAL_LEUMM	29.4	316	1.6e-33	144.8
Mat30_scaffold299725_1_gene_7_1	sp|P33363|BGLX_ECOLI	29.4	790	2.9e-76	288.1
Mat30_scaffold240493_5_gene_1_1	sp|A7PZL3|PGLR_VITVI	29.5	271	1.6e-23	111.7
Mat30_scaffold261172_3_gene_1_1	sp|Q0CCA0|MANBB_ASPTN	29.5	386	4.3e-33	143.7
Mat30_scaffold627_2_gene_1_1	sp|O33407|ESTA_PSEAE	29.6	636	3.7e-39	164.5
Mat30_scaffold1256_2_gene_1_1	sp|Q47GC1|MHPC2_DECAR	29.6	223	1.3e-11	72
Mat30_scaffold3010_5_gene_14_1	sp|P49943|XYLB_BACOV	29.6	203	2.9e-10	67.8
Mat30_scaffold3974_3_gene_14_1	sp|O31521|URHG1_BACSU	29.6	243	2.5e-24	114.8
Mat30_scaffold7752_4_gene_19_1	sp|Q45071|XYND_BACSU	29.6	351	1.9e-23	111.3
Mat30_scaffold11575_1_gene_3_1	sp|P77989|BGAL_THEP3	29.6	371	1e-33	146.4
Mat30_scaffold2396_14_gene_5_1	sp|Q5B934|DAPB_EMENI	29.7	654	2.6e-73	278.1
Mat30_scaffold9300_1_gene_1_1	sp|Q45071|XYND_BACSU	29.7	360	6.5e-27	122.9
Mat30_scaffold115190_1_gene_3_1	sp|P26514|XYNA_STRLI	29.7	145	3.1e-12	74.7
Mat30_scaffold157658_1_gene_1_1	sp|A1CJQ1|DAPB_ASPCL	29.7	246	4.1e-18	93.2
Mat30_scaffold291632_2_gene_1_1	sp|Q9SCV4|BGAL8_ARATH	29.7	229	1.3e-20	101.7
Mat30_scaffold238036_2_gene_1_1	sp|Q74H67|TOLB_GEOSL	29.8	171	7.8e-09	62
Mat30_scaffold584_10_gene_45_1	sp|Q6F3I7|DAP4_PSEMX	29.9	435	1.5e-42	175.3
Mat30_scaffold2737_17_gene_2_1	sp|Q45071|XYND_BACSU	29.9	324	1.1e-21	106.7
Mat30_scaffold143079_2_gene_1_1	sp|P40973|PLY_LILLO	29.9	204	5.8e-10	66.2
Mat30_scaffold172996_3_gene_2_1	sp|O32102|BESA_BACSU	29.9	147	2.8e-10	67
Mat30_scaffold175674_2_gene_1_1	sp|Q45071|XYND_BACSU	29.9	291	4.9e-19	96.3
Mat30_scaffold530_16_gene_1_1	sp|A7LXU3|BGH3B_BACO1	30	676	4.7e-72	274.2
Mat30_scaffold584_2_gene_1_1	sp|Q9RDE2|TRI1_STRCO	30	1095	3.5e-133	477.6
Mat30_scaffold8180_1_gene_1_1	sp|Q9RDE2|TRI1_STRCO	30	1080	4.7e-130	467.2
Mat30_scaffold11455_8_gene_1_1	sp|Q5EA59|ABHD4_BOVIN	30	287	6.9e-13	76.3
Mat30_scaffold288755_1_gene_1_1	sp|P36917|XYNA_THESA	30	654	8.3e-77	289.7
Mat30_scaffold2571_1_gene_2_1	sp|A1CJQ1|DAPB_ASPCL	30.1	655	4.6e-76	287.3
Mat30_C6064570_1_gene_2_1	sp|P49008|HEXA_PORGI	30.2	149	1.1e-06	55.5
Mat30_scaffold2249_7_gene_1_1	sp|E8MGH8|HYBA1_BIFL2	30.3	595	4.1e-64	247.3
Mat30_scaffold3800_4_gene_1_1	sp|B3EYM8|IABN_GEOSE	30.4	260	3.4e-24	113.6
Mat30_scaffold284441_2_gene_2_1	sp|Q8P8Y5|Y2094_XANCP	30.4	570	3.5e-50	201.1
Mat30_scaffold1325_35_gene_3_1	sp|Q9WXE8|XYLO_PRERU	30.5	469	2.2e-45	184.9
Mat30_scaffold1445_8_gene_2_1	sp|C5CN82|RUTD_VARPS	30.5	203	3.4e-11	70.5
Mat30_scaffold2063_2_gene_6_1	sp|A6NFQ2|TCAF2_HUMAN	30.5	246	4.9e-24	114.4
Mat30_scaffold3056_2_gene_2_1	sp|P77989|BGAL_THEP3	30.5	318	3.2e-41	171.8
Mat30_scaffold192558_2_gene_2_1	sp|D5CE35|RUTD_ENTCC	30.5	95	8.4e-06	52.4
Mat30_scaffold4646_6_gene_1_1	sp|A7PZL3|PGLR_VITVI	30.6	229	1.4e-21	105.1
Mat30_scaffold6086_2_gene_2_1	sp|A7PZL3|PGLR_VITVI	30.6	268	8e-33	142.5
Mat30_scaffold84512_3_gene_1_1	sp|A7PZL3|PGLR_VITVI	30.6	395	8.4e-48	193
Mat30_scaffold226346_2_gene_1_1	sp|Q0CCA0|MANBB_ASPTN	30.6	438	8e-41	169.9
Mat30_scaffold20252_1_gene_1_1	sp|Q45071|XYND_BACSU	30.7	332	5.2e-28	126.3
Mat30_scaffold266736_1_gene_1_1	sp|O83041|PIP_LEPBY	30.7	114	1.4e-08	61.2
Mat30_C5982123_1_gene_1_1	sp|Q59695|ACOC_PSEPU	30.7	199	3.9e-11	70.1
Mat30_scaffold264811_1_gene_3_1	sp|Q55217|DNRP_STRS5	30.8	120	0.00011	48.9
Mat30_C5932705_1_gene_1_1	sp|Q9FGY1|BXL1_ARATH	30.8	198	1.3e-20	101.3
Mat30_C6086510_1_gene_1_1	sp|P31471|YIEL_ECOLI	30.8	201	4.1e-17	90.1
Mat30_scaffold696_4_gene_31_1	sp|B6V868|DPP4_TRITO	30.9	680	5.4e-85	317
Mat30_scaffold125156_1_gene_1_1	sp|P39839|YUXL_BACSU	30.9	194	2.2e-20	100.5
Mat30_scaffold283777_2_gene_1_1	sp|Q93324|MANBA_CAEEL	30.9	434	6.7e-48	193.7
Mat30_scaffold298740_2_gene_1_1	sp|P48823|HEXA_PSEO7	30.9	246	5e-19	96.3
Mat30_scaffold5749_3_gene_16_1	sp|B3EYM8|IABN_GEOSE	31	281	5.1e-28	126.7
Mat30_scaffold6240_4_gene_4_1	sp|A7PZL3|PGLR_VITVI	31	242	9.8e-31	136.3
Mat30_scaffold10094_5_gene_3_1	sp|Q5QUZ5|NAGZ_IDILO	31	313	1e-21	105.9
Mat30_scaffold17288_1_gene_4_1	sp|Q23892|GLUA_DICDI	31	635	8.8e-71	270
Mat30_scaffold225182_1_gene_1_1	sp|A7LXU3|BGH3B_BACO1	31	771	3.2e-80	301.2
Mat30_scaffold63_4_gene_19_1	sp|Q09LX1|AXE2_GEOSE	31.1	206	8.6e-15	82
Mat30_scaffold802_1_gene_3_1	sp|A9ZND1|XLOA_VIBSX	31.1	90	3.4e-09	62.8
Mat30_scaffold9028_1_gene_7_1	sp|B6EPQ0|BIOH_ALISL	31.2	93	0.00036	47
Mat30_scaffold240754_3_gene_2_1	sp|P76116|YNCE_ECOLI	31.2	208	3.4e-22	106.7
Mat30_scaffold296941_1_gene_1_1	sp|B8NW36|MANBB_ASPFN	31.2	276	3.8e-25	117.1
Mat30_scaffold12689_1_gene_4_1	sp|Q2Y863|NAGZ_NITMU	31.3	195	6.3e-11	69.3
Mat30_scaffold17789_3_gene_1_1	sp|P96419|AFTD_MYCTU	31.3	1132	1.5e-99	365.9
Mat30_scaffold560_1_gene_2_1	sp|Q5H7P5|EBM_LILLO	31.5	365	4.6e-38	161.8
Mat30_scaffold8367_1_gene_1_1	sp|Q9I165|TREA_PSEAE	31.5	425	1.1e-45	186.8
Mat30_scaffold528_1_gene_2_1	sp|B0SY51|DHMA_CAUSK	31.6	133	4.8e-12	73.6
Mat30_scaffold1455_7_gene_6_1	sp|Q9FGY1|BXL1_ARATH	31.7	375	2.5e-31	139
Mat30_scaffold2259_7_gene_5_1	sp|Q57427|Y193_HAEIN	31.7	101	5.8e-08	59.7
Mat30_scaffold9553_6_gene_40_1	sp|O31581|YFHM_BACSU	31.7	290	4e-34	146.7
Mat30_scaffold15714_2_gene_5_1	sp|B8NQQ7|PLYC_ASPFN	31.7	438	5.9e-39	163.3
Mat30_scaffold241542_1_gene_2_1	sp|B1M5I5|RUTD_METRJ	31.7	101	1.9e-08	60.8
Mat30_scaffold261336_1_gene_1_1	sp|P26208|BGLA_CLOTH	31.7	271	1.9e-33	144.4
Mat30_scaffold901_14_gene_1_1	sp|P9WM38|Y1288_MYCTO	31.8	151	9.2e-12	72
Mat30_scaffold242135_3_gene_2_1	sp|A2BGU9|SERHL_DANRE	31.8	107	1.3e-07	57.8
Mat30_scaffold257709_2_gene_1_1	sp|E8MGH8|HYBA1_BIFL2	31.8	170	5.1e-24	112.5
Mat30_scaffold67_9_gene_3_1	sp|P95470|ARBA_CELJU	31.9	276	6.4e-28	125.9
Mat30_scaffold1721_2_gene_1_1	sp|Q5B7W2|MANBB_EMENI	31.9	832	1.6e-109	398.7
Mat30_scaffold13215_2_gene_1_1	sp|P38535|XYNX_CLOTM	31.9	910	1.1e-112	409.5
Mat30_scaffold164089_1_gene_1_1	sp|Q5BFG8|BGLB_EMENI	31.9	288	1e-23	112.1
Mat30_scaffold263325_2_gene_1_1	sp|P36917|XYNA_THESA	31.9	495	3e-61	238.4
Mat30_scaffold10971_3_gene_2_1	sp|P70665|SIAE_MOUSE	32	428	1.3e-35	152.9
Mat30_scaffold12012_3_gene_1_1	sp|P77989|BGAL_THEP3	32	325	2.2e-45	185.7
Mat30_scaffold14023_4_gene_1_1	sp|A7PZL3|PGLR_VITVI	32.1	396	7.4e-52	206.8
Mat30_scaffold274972_2_gene_1_1	sp|P9WJK2|MVINL_MYCTO	32.1	318	1.4e-29	131.7
Mat30_scaffold280915_2_gene_1_1	sp|O31528|RHGT2_BACSU	32.1	218	1.6e-27	124.4
Mat30_C6046180_1_gene_1_1	sp|P94522|EABN1_BACSU	32.1	321	2.3e-28	127.9
Mat30_scaffold1131_2_gene_2_1	sp|P77989|BGAL_THEP3	32.2	338	5.6e-47	191
Mat30_scaffold3633_9_gene_2_1	sp|P23133|TODF_PSEP1	32.2	121	0.00027	47.4
Mat30_scaffold7726_2_gene_2_1	sp|P00632|ELH2_ACIAD	32.2	233	2.8e-28	127.1
Mat30_scaffold8808_1_gene_2_1	sp|Q9FGY9|PNG1_ARATH	32.3	124	2.2e-09	65.1
Mat30_scaffold170304_2_gene_2_1	sp|A9ZND1|XLOA_VIBSX	32.3	356	1.9e-36	155.2
Mat30_C5961047_1_gene_1_1	sp|P31471|YIEL_ECOLI	32.3	201	2.9e-23	110.2
Mat30_scaffold903_3_gene_1_1	sp|A2ASS6|TITIN_MOUSE	32.4	111	0.00016	49.7
Mat30_scaffold939_5_gene_3_1	sp|O31581|YFHM_BACSU	32.4	284	4.1e-34	146.7
Mat30_scaffold1514_11_gene_1_1	sp|H2A0L7|FND1_PINMG	32.4	185	5.7e-05	49.3
Mat30_scaffold2737_13_gene_4_1	sp|E8MGH8|HYBA1_BIFL2	32.4	605	2e-70	268.5
Mat30_scaffold292601_1_gene_2_1	sp|P07986|GUX_CELFI	32.4	170	1.5e-14	80.9
Mat30_C6061604_1_gene_1_1	sp|P0C2Y0|PHAM_XANAG	32.4	448	1.3e-41	172.2
Mat30_scaffold20150_3_gene_1_1	sp|Q95327|MANBA_CAPHI	32.5	600	1.4e-85	318.5
Mat30_scaffold284664_1_gene_1_1	sp|A7PZL3|PGLR_VITVI	32.5	206	2.4e-29	130.6
Mat30_C5976373_1_gene_1_1	sp|D5EY13|XYFA_PRER2	32.5	231	1.1e-23	111.7
Mat30_scaffold291989_1_gene_3_1	sp|P46320|LICH_BACSU	32.6	457	4.9e-52	206.8
Mat30_scaffold148439_1_gene_6_1	sp|P05804|BGLR_ECOLI	32.7	113	1.1e-11	73.6
Mat30_scaffold173_1_gene_2_1	sp|C6DKR8|NAGZ_PECCP	32.8	287	2.1e-25	118.6
Mat30_scaffold263825_4_gene_2_1	sp|Q5BCC6|BGLC_EMENI	32.8	183	4.1e-09	63.2
Mat30_scaffold274984_2_gene_1_1	sp|Q59140|BGAL_ARTSB	32.8	439	3.5e-54	213.8
Mat30_scaffold299555_1_gene_5_1	sp|Q9WXE8|XYLO_PRERU	32.8	488	2.9e-62	241.1
Mat30_scaffold5088_1_gene_1_1	sp|Q29444|MANBA_BOVIN	32.9	401	7e-52	206.1
Mat30_scaffold897_1_gene_6_1	sp|Q9Y871|FAEB_PIREQ	33	97	3.2e-06	53.1
Mat30_scaffold3457_15_gene_17_1	sp|Q5B297|PLYC_EMENI	33	461	2.9e-43	177.9
Mat30_scaffold12012_2_gene_5_1	sp|B0XMA2|PLYC_ASPFC	33	464	3e-46	188
Mat30_scaffold224990_3_gene_6_1	sp|P82597|MGLP_BAC25	33	106	1.6e-08	61.6
Mat30_scaffold777_1_gene_1_1	sp|A5AAG2|ABNC_ASPNC	33.1	157	1e-11	71.6
Mat30_scaffold5760_5_gene_1_1	sp|P77989|BGAL_THEP3	33.1	311	2.3e-37	157.9
Mat30_scaffold268357_1_gene_1_1	sp|B0SY51|DHMA_CAUSK	33.1	133	7.3e-13	75.9
Mat30_scaffold275286_1_gene_2_1	sp|P27034|BGLS_RHIRD	33.1	160	1.9e-22	107.1
Mat30_scaffold1110_4_gene_5_1	sp|P36917|XYNA_THESA	33.2	880	5.8e-115	417.5
Mat30_scaffold2671_7_gene_15_1	sp|P40406|NAGZ_BACSU	33.2	611	1.8e-89	331.6
Mat30_scaffold3457_15_gene_25_1	sp|A7PZL3|PGLR_VITVI	33.2	328	2.1e-43	178.3
Mat30_scaffold234299_1_gene_1_1	sp|E8MGH8|HYBA1_BIFL2	33.2	431	5.7e-50	199.9
Mat30_C5939353_1_gene_1_1	sp|P40406|NAGZ_BACSU	33.2	211	3.5e-21	103.2
Mat30_scaffold1148_2_gene_238_1	sp|O32102|BESA_BACSU	33.3	264	4e-25	116.7
Mat30_scaffold1792_2_gene_7_1	sp|Q1RDK8|RUTD_ECOUT	33.3	120	1.5e-10	68.6
Mat30_scaffold2501_2_gene_9_1	sp|O83041|PIP_LEPBY	33.3	105	1e-08	60.8
Mat30_scaffold6240_2_gene_3_1	sp|Q5B297|PLYC_EMENI	33.3	451	3.1e-44	181
Mat30_scaffold106052_3_gene_1_1	sp|P38645|BGLB_THEBI	33.3	162	9.6e-13	75.1
Mat30_scaffold3010_7_gene_4_1	sp|P95470|ARBA_CELJU	33.4	320	6e-37	156.4
Mat30_scaffold316_10_gene_2_1	sp|Q9WYH1|ESTD_THEMA	33.5	194	1.2e-18	95.9
Mat30_scaffold2064_10_gene_18_1	sp|P9WJK2|MVINL_MYCTO	33.5	496	6.4e-58	226.5
Mat30_scaffold13116_3_gene_1_1	sp|B8YG19|XS20E_NEOPA	33.5	170	8.1e-21	102.4
Mat30_scaffold91629_1_gene_2_1	sp|Q95327|MANBA_CAPHI	33.5	659	2.9e-92	341.3
Mat30_scaffold136000_2_gene_1_1	sp|P48823|HEXA_PSEO7	33.5	179	1e-10	68.2
Mat30_scaffold279132_2_gene_1_1	sp|P23556|XYNA_CALSA	33.5	209	3.7e-20	99.8
Mat30_scaffold921_1_gene_1_1	sp|Q5B7W2|MANBB_EMENI	33.6	855	5.4e-121	436.8
Mat30_scaffold1344_20_gene_5_1	sp|P40406|NAGZ_BACSU	33.6	381	4.6e-55	218
Mat30_scaffold2987_11_gene_1_1	sp|Q29444|MANBA_BOVIN	33.6	667	4.6e-93	344
Mat30_scaffold3974_3_gene_12_1	sp|Q5BAA2|RHA1_EMENI	33.6	238	3.3e-27	123.6
Mat30_C5930469_1_gene_1_1	sp|Q88QS0|ESTP_PSEPK	33.6	220	2.5e-16	87
Mat30_scaffold270_17_gene_1_1	sp|A2QT85|ABNA_ASPNC	33.7	86	0.00013	48.9
Mat30_scaffold5164_2_gene_6_1	sp|Q59093|ELH1_ACIAD	33.7	252	1.9e-32	141
Mat30_scaffold17849_3_gene_2_1	sp|Q56078|BGLX_SALTY	33.7	766	9.4e-112	406
Mat30_scaffold20355_1_gene_1_1	sp|P40406|NAGZ_BACSU	33.7	249	5.5e-33	143.3
Mat30_scaffold282221_1_gene_1_1	sp|P27034|BGLS_RHIRD	33.7	172	3.1e-21	103.2
Mat30_scaffold240053_1_gene_2_1	sp|Q55921|PRXC_SYNY3	33.8	71	1.1e-06	54.3
Mat30_scaffold281066_1_gene_1_1	sp|P23106|XYLF_PSEPU	33.8	201	2.3e-20	100.5
Mat30_scaffold4963_1_gene_5_1	sp|Q23892|GLUA_DICDI	33.9	576	5.5e-60	233.8
Mat30_scaffold24290_1_gene_1_1	sp|P27034|BGLS_RHIRD	33.9	277	1.3e-34	148.7
Mat30_scaffold174069_1_gene_57_1	sp|B6V868|DPP4_TRITO	33.9	669	6e-105	383.3
Mat30_scaffold237601_2_gene_12_1	sp|P40406|NAGZ_BACSU	33.9	440	3.8e-62	240.7
Mat30_scaffold1846_6_gene_6_1	sp|Q0CCA0|MANBB_ASPTN	34	639	1.3e-95	352.4
Mat30_scaffold14794_2_gene_6_1	sp|Q23892|GLUA_DICDI	34	638	1e-74	283.1
Mat30_scaffold20998_1_gene_1_1	sp|O04887|PME2_CITSI	34	256	8.6e-26	119
Mat30_scaffold216462_1_gene_1_1	sp|P14002|BGLB_CLOTH	34	559	3e-70	267.7
Mat30_scaffold3895_2_gene_71_1	sp|Q57427|Y193_HAEIN	34.1	232	1.4e-32	141.4
Mat30_scaffold4714_7_gene_2_1	sp|Q82P90|IABF_STRAW	34.1	320	3.2e-37	157.1
Mat30_scaffold6295_3_gene_3_1	sp|P50850|YLXY_BACSU	34.1	91	1.8e-08	62
Mat30_scaffold1148_2_gene_386_1	sp|Q3A097|TOLB_PELCD	34.2	199	3.2e-16	89
Mat30_scaffold11354_4_gene_16_1	sp|P40406|NAGZ_BACSU	34.2	444	4.2e-61	237.3
Mat30_C5905509_1_gene_1_1	sp|B1ZB18|RUTD_METPB	34.2	111	4.6e-12	72.8
Mat30_scaffold15828_2_gene_1_1	sp|A1D911|MANBB_NEOFI	34.3	327	5.2e-48	193
Mat30_scaffold279872_1_gene_2_1	sp|Q56078|BGLX_SALTY	34.3	531	1.8e-66	255
Mat30_scaffold284491_1_gene_2_1	sp|Q9SGZ5|BXL7_ARATH	34.3	169	3.7e-18	92.8
Mat30_scaffold146_22_gene_4_1	sp|P46320|LICH_BACSU	34.4	180	1.3e-24	114.4
Mat30_scaffold226424_1_gene_1_1	sp|D5EY15|XYL3A_PRER2	34.4	186	6.4e-22	105.5
Mat30_scaffold147448_2_gene_2_1	sp|A0QNZ7|MGLL_MYCS2	34.5	287	5.6e-30	132.9
Mat30_scaffold299863_1_gene_19_1	sp|P40406|NAGZ_BACSU	34.5	385	1.3e-57	225.7
Mat30_scaffold4297_1_gene_3_1	sp|C4ZS47|NAGZ_ECOBW	34.6	162	1.5e-11	70.9
Mat30_scaffold159832_1_gene_1_1	sp|A0QNZ7|MGLL_MYCS2	34.6	289	1.1e-28	128.6
Mat30_scaffold236300_2_gene_1_1	sp|Q9WYH1|ESTD_THEMA	34.6	136	1.5e-16	88.2
Mat30_scaffold263979_1_gene_1_1	sp|O31528|RHGT2_BACSU	34.6	153	8.2e-16	85.1
Mat30_scaffold3147_3_gene_1_1	sp|P27034|BGLS_RHIRD	34.7	277	1.9e-37	157.9
Mat30_scaffold4104_1_gene_56_1	sp|Q1RGX6|Y1307_RICBR	34.7	202	5.9e-30	132.5
Mat30_scaffold4217_3_gene_15_1	sp|Q59093|ELH1_ACIAD	34.7	242	8.9e-35	148.7
Mat30_scaffold522_1_gene_1_1	sp|Q9FGY1|BXL1_ARATH	34.8	264	1.4e-31	138.3
Mat30_scaffold84512_2_gene_2_1	sp|B8NQQ7|PLYC_ASPFN	34.8	462	2.3e-48	194.9
Mat30_scaffold289572_1_gene_8_1	sp|O07427|MGLL_MYCTU	34.8	282	3.3e-28	127.1
Mat30_scaffold4378_10_gene_2_1	sp|Q56307|BGAL_THEMA	35	1073	1.7e-161	572
Mat30_scaffold4741_1_gene_2_1	sp|C6DGH6|BIOH_PECCP	35	100	7.3e-07	55.5
Mat30_scaffold183574_1_gene_2_1	sp|O54315|BGAL2_THESP	35	246	4.3e-37	156.4
Mat30_scaffold188079_1_gene_2_1	sp|C5BFM6|NAGZ_EDWI9	35	274	7.5e-30	132.9
Mat30_scaffold271421_1_gene_2_1	sp|Q23892|GLUA_DICDI	35	177	3.4e-21	103.2
Mat30_scaffold294644_1_gene_1_1	sp|Q9H227|GBA3_HUMAN	35	180	1.6e-25	118.6
Mat30_scaffold57_2_gene_1_1	sp|Q5WGU2|GPDA_BACSK	35.1	225	1.7e-32	141
Mat30_scaffold1895_14_gene_3_1	sp|A9ZND1|XLOA_VIBSX	35.1	322	4e-47	190.7
Mat30_scaffold2195_25_gene_13_1	sp|E8MGH8|HYBA1_BIFL2	35.1	610	4e-99	363.6
Mat30_scaffold1448_6_gene_2_1	sp|P10474|GUNB_CALSA	35.2	347	1.5e-46	188.3
Mat30_scaffold6289_4_gene_10_1	sp|Q9AQM4|CARC_PSERE	35.2	122	2.5e-13	78.2
Mat30_scaffold255660_2_gene_1_1	sp|P14002|BGLB_CLOTH	35.2	563	1.1e-80	302.4
Mat30_scaffold1325_35_gene_5_1	sp|A7LXT8|GH43A_BACO1	35.3	518	7.4e-77	289.7
Mat30_scaffold263825_5_gene_1_1	sp|Q56078|BGLX_SALTY	35.3	286	1.7e-34	147.9
Mat30_scaffold266856_1_gene_1_1	sp|E8MGH8|HYBA1_BIFL2	35.3	360	3.3e-46	187.2
Mat30_scaffold3100_4_gene_6_1	sp|Q82NR8|EBDG_STRAW	35.4	508	6.4e-91	336.3
Mat30_scaffold16459_3_gene_11_1	sp|Q55EQ3|Y9086_DICDI	35.4	246	3.7e-39	163.3
Mat30_scaffold297681_1_gene_1_1	sp|A4ST17|BIOH_AERS4	35.4	96	3.5e-06	53.1
Mat30_C6001784_1_gene_1_1	sp|P27034|BGLS_RHIRD	35.4	181	1.5e-22	108.2
Mat30_scaffold316_8_gene_2_1	sp|Q56078|BGLX_SALTY	35.6	777	3.2e-120	434.1
Mat30_scaffold1010_16_gene_2_1	sp|E8MGH8|HYBA1_BIFL2	35.6	610	1.7e-87	325.1
Mat30_scaffold1501_12_gene_1_1	sp|O23038|PME8_ARATH	35.6	87	3.2e-13	75.9
Mat30_scaffold7323_1_gene_7_1	sp|P40406|NAGZ_BACSU	35.6	388	3.5e-63	244.2
Mat30_C6064336_1_gene_1_1	sp|Q5E9H9|ABHDA_BOVIN	35.6	236	7.8e-41	168.7
Mat30_scaffold1132_7_gene_3_1	sp|E8MGH8|HYBA1_BIFL2	35.7	617	1.5e-83	312
Mat30_scaffold295810_1_gene_1_1	sp|P27034|BGLS_RHIRD	35.7	227	1.2e-32	142.1
Mat30_scaffold336_4_gene_2_1	sp|P16084|BGLS_BUTFI	35.8	439	1.9e-45	186
Mat30_scaffold6693_6_gene_1_1	sp|P40406|NAGZ_BACSU	35.8	193	3.4e-22	106.7
Mat30_scaffold259586_1_gene_1_1	sp|B2JQW2|MHPC_PARP8	35.8	120	2.3e-05	50.8
Mat30_scaffold10404_2_gene_7_1	sp|P40406|NAGZ_BACSU	35.9	387	2.5e-61	238.8
Mat30_scaffold235504_1_gene_1_1	sp|P49008|HEXA_PORGI	35.9	538	6.2e-94	346.7
Mat30_scaffold265260_5_gene_1_1	sp|F6C6C1|APY_BIFBA	35.9	231	2.3e-31	137.5
Mat30_C6042444_1_gene_1_1	sp|D5EY15|XYL3A_PRER2	35.9	334	6.3e-50	199.5
Mat30_scaffold1484_18_gene_1_1	sp|Q56078|BGLX_SALTY	36	711	1.4e-117	425.2
Mat30_scaffold13123_1_gene_5_1	sp|P40406|NAGZ_BACSU	36	308	5.7e-47	189.9
Mat30_scaffold13925_1_gene_5_1	sp|E8MGH8|HYBA1_BIFL2	36	648	3.7e-101	370.5
Mat30_scaffold22765_2_gene_1_1	sp|Q95327|MANBA_CAPHI	36	403	4.7e-61	236.5
Mat30_scaffold170304_2_gene_1_1	sp|Q56078|BGLX_SALTY	36	491	1e-65	252.3
Mat30_scaffold293361_1_gene_1_1	sp|Q0UVK7|DAPB_PHANO	36	659	6.8e-103	376.3
Mat30_scaffold2547_6_gene_1_1	sp|P40406|NAGZ_BACSU	36.1	233	1.4e-30	134.4
Mat30_scaffold8161_1_gene_1_1	sp|Q8P8Y5|Y2094_XANCP	36.1	288	2.7e-48	194.1
Mat30_scaffold144701_2_gene_1_1	sp|A0KF11|BIOH_AERHH	36.1	208	1.9e-11	70.9
Mat30_scaffold228808_1_gene_1_1	sp|Q55921|PRXC_SYNY3	36.1	122	1.2e-11	71.2
Mat30_scaffold269862_1_gene_1_1	sp|P33363|BGLX_ECOLI	36.1	269	1.5e-35	152.9
Mat30_scaffold4984_4_gene_2_1	sp|P38645|BGLB_THEBI	36.2	437	2.2e-56	221.1
Mat30_scaffold115190_1_gene_2_1	sp|P26514|XYNA_STRLI	36.2	177	1.4e-19	99
Mat30_scaffold263861_1_gene_1_1	sp|P15922|PEHX_DICCH	36.2	80	4.8e-08	59.3
Mat30_scaffold3653_2_gene_1_1	sp|E8MGH8|HYBA1_BIFL2	36.3	226	2e-28	127.5
Mat30_scaffold1148_5_gene_7_1	sp|D5EXZ4|AXFA_PRER2	36.4	143	1.2e-14	82
Mat30_scaffold1843_2_gene_3_1	sp|P40406|NAGZ_BACSU	36.5	389	1.7e-62	241.9
Mat30_scaffold147670_3_gene_7_1	sp|Q56078|BGLX_SALTY	36.5	778	3e-118	427.6
Mat30_scaffold190182_2_gene_1_1	sp|P22498|BGAL_SULSO	36.5	255	2.3e-43	177.9
Mat30_scaffold224842_2_gene_1_1	sp|Q0AF74|NAGZ_NITEC	36.5	156	3.5e-13	76.3
Mat30_scaffold285940_1_gene_1_1	sp|P40406|NAGZ_BACSU	36.5	263	6.4e-44	179.1
Mat30_scaffold5712_5_gene_1_1	sp|Q9FGY9|PNG1_ARATH	36.6	112	2.1e-09	63.5
Mat30_scaffold156951_3_gene_1_1	sp|Q65DC2|PTLY_BACLD	36.6	262	2.3e-35	150.6
Mat30_scaffold163450_2_gene_1_1	sp|P0A3U6|PIC1_AGRFC	36.6	123	8.9e-13	75.1
Mat30_scaffold268811_1_gene_2_1	sp|P16084|BGLS_BUTFI	36.6	262	2.9e-39	164.5
Mat30_scaffold11481_6_gene_3_1	sp|Q4I8Q4|APTH1_GIBZE	36.7	218	7.2e-33	142.1
Mat30_scaffold14794_2_gene_2_1	sp|A3DC75|RSGI3_CLOTH	36.7	188	9.1e-23	110.5
Mat30_scaffold289907_1_gene_2_1	sp|Q8TB40|ABHD4_HUMAN	36.7	109	1e-10	68.2
Mat30_scaffold222556_1_gene_1_1	sp|P23360|XYNA_THEAU	36.8	182	2.5e-24	114
Mat30_scaffold5444_5_gene_5_1	sp|P95276|EPHB_MYCTO	36.9	103	2.3e-11	70.9
Mat30_scaffold176905_3_gene_2_1	sp|P39116|PLY_BACSU	36.9	412	2.2e-69	265
Mat30_scaffold2010_3_gene_2_1	sp|Q5BDV3|ABFC_EMENI	37	527	3.7e-85	317
Mat30_scaffold2053_11_gene_1_1	sp|Q8GW72|FUCO1_ARATH	37	327	2.9e-53	210.7
Mat30_scaffold3653_1_gene_3_1	sp|E8MGH8|HYBA1_BIFL2	37	486	1.2e-74	282
Mat30_scaffold10861_2_gene_1_1	sp|P82593|EABF_STRCX	37	586	5.1e-94	347.1
Mat30_scaffold2542_4_gene_1_1	sp|P49008|HEXA_PORGI	37.1	523	8.1e-94	346.3
Mat30_scaffold18597_2_gene_1_1	sp|D5EXZ4|AXFA_PRER2	37.1	143	6.3e-18	92.4
Mat30_scaffold1670_13_gene_17_1	sp|Q02PG9|NAGZ_PSEAB	37.2	301	1.6e-32	142.1
Mat30_scaffold265625_1_gene_1_1	sp|Q56078|BGLX_SALTY	37.2	247	6.5e-46	185.7
Mat30_scaffold283611_1_gene_1_1	sp|E8MGH8|HYBA1_BIFL2	37.3	322	6.9e-46	186
Mat30_scaffold299855_1_gene_3_1	sp|Q06852|SLAP1_CLOTH	37.3	244	7.1e-32	140.6
Mat30_scaffold6240_2_gene_5_1	sp|P41510|PME_BRANA	37.4	294	1.1e-46	189.5
Mat30_scaffold147670_4_gene_12_1	sp|P10474|GUNB_CALSA	37.4	340	3.3e-48	193.7
Mat30_scaffold1402_6_gene_19_1	sp|P45982|XYLB_BUTFI	37.5	528	4.4e-74	280.4
Mat30_scaffold126842_2_gene_1_1	sp|P27034|BGLS_RHIRD	37.5	240	4.1e-29	129.8
Mat30_scaffold9312_12_gene_1_1	sp|Q8GW72|FUCO1_ARATH	37.6	375	8.4e-66	252.3
Mat30_scaffold13965_1_gene_2_1	sp|O69231|XYNB_PAEBA	37.6	173	5e-32	139
Mat30_scaffold104515_1_gene_1_1	sp|P76049|YCJY_ECOLI	37.6	255	1.1e-45	185.3
Mat30_scaffold292981_1_gene_1_1	sp|P40406|NAGZ_BACSU	37.6	242	8.6e-39	162.2
Mat30_scaffold299859_1_gene_1_1	sp|Q5B297|PLYC_EMENI	37.6	423	1.7e-57	225.7
Mat30_scaffold4847_7_gene_2_1	sp|P10478|XYNZ_CLOTH	37.7	308	1.5e-56	221.5
Mat30_scaffold14679_1_gene_3_1	sp|Q7XUR3|FUCO1_ORYSJ	37.7	512	1.5e-94	348.6
Mat30_scaffold15677_1_gene_5_1	sp|P70981|YBAC_BACSU	37.7	146	8.1e-24	112.8
Mat30_scaffold213975_2_gene_1_1	sp|P82594|IABF_STRCX	37.8	180	2.1e-34	147.1
Mat30_scaffold239374_1_gene_1_1	sp|P42403|BGLC_BACSU	37.8	156	6.5e-20	98.6
Mat30_scaffold280780_1_gene_1_1	sp|Q0D1I6|ABFC_ASPTN	37.8	323	4.5e-54	213.4
Mat30_scaffold5889_2_gene_3_1	sp|A7LXT8|GH43A_BACO1	37.9	507	2.5e-85	317.8
Mat30_scaffold8857_5_gene_3_1	sp|Q8GW72|FUCO1_ARATH	37.9	451	8.8e-92	339.3
Mat30_scaffold20909_1_gene_7_1	sp|Q94KD8|BXL2_ARATH	37.9	454	2.4e-71	271.2
Mat30_scaffold236613_1_gene_2_1	sp|P48823|HEXA_PSEO7	37.9	140	1.3e-17	90.9
Mat30_scaffold227565_2_gene_1_1	sp|P33363|BGLX_ECOLI	38	276	1.5e-52	208
Mat30_scaffold270202_1_gene_1_1	sp|Q7NWB7|NAGZ_CHRVO	38	187	3.9e-24	112.8
Mat30_scaffold280411_1_gene_1_1	sp|B7KWT4|RUTD_METC4	38	100	1.3e-08	60.8
Mat30_scaffold287671_1_gene_1_1	sp|O34559|URHG2_BACSU	38	158	2.2e-22	107.5
Mat30_scaffold6847_1_gene_7_1	sp|Q8UK62|Y5261_AGRFC	38.1	536	9.1e-85	315.8
Mat30_scaffold20400_2_gene_2_1	sp|E8MGH8|HYBA1_BIFL2	38.1	483	2.7e-79	297.4
Mat30_scaffold189365_1_gene_1_1	sp|Q9WYH1|ESTD_THEMA	38.1	286	3e-47	190.3
Mat30_scaffold254789_2_gene_1_1	sp|P40406|NAGZ_BACSU	38.2	272	1.7e-43	178.3
Mat30_scaffold1402_12_gene_21_1	sp|Q9LXD9|PME51_ARATH	38.3	308	1e-54	215.3
Mat30_scaffold5441_8_gene_4_1	sp|Q02104|LIP1_PSYIM	38.3	274	2.5e-42	174.1
Mat30_scaffold172875_2_gene_1_1	sp|P44611|MENH_HAEIN	38.3	115	8.6e-13	74.7
Mat30_scaffold280316_1_gene_2_1	sp|Q03C44|PAGL1_LACC3	38.3	201	3.2e-32	139.8
Mat30_scaffold286985_2_gene_1_1	sp|P40406|NAGZ_BACSU	38.3	313	5.6e-49	196.1
Mat30_scaffold9553_6_gene_54_1	sp|P40406|NAGZ_BACSU	38.4	463	4.2e-75	283.9
Mat30_scaffold237835_1_gene_1_1	sp|C4LEY6|NAGZ_TOLAT	38.4	216	7.1e-29	129
Mat30_scaffold297724_2_gene_2_1	sp|Q7XUR3|FUCO1_ORYSJ	38.4	497	9.3e-89	329.3
Mat30_C6042388_1_gene_1_1	sp|Q02104|LIP1_PSYIM	38.4	112	2.2e-13	77.4
Mat30_scaffold4678_1_gene_5_1	sp|P10478|XYNZ_CLOTH	38.5	322	3.6e-72	273.5
Mat30_scaffold161132_3_gene_6_1	sp|Q8GW72|FUCO1_ARATH	38.5	454	1.7e-90	335.1
Mat30_scaffold3379_7_gene_1_1	sp|Q8GW72|FUCO1_ARATH	38.6	469	6.9e-93	342.8
Mat30_scaffold97001_2_gene_1_1	sp|P24791|PME_RALSL	38.6	184	2.6e-25	116.7
Mat30_scaffold273322_2_gene_1_1	sp|P46320|LICH_BACSU	38.6	249	2.7e-38	160.2
Mat30_C5979523_1_gene_1_1	sp|Q8IW92|GLBL2_HUMAN	38.6	153	1.6e-25	117.9
Mat30_scaffold687_13_gene_1_1	sp|Q10MJ1|CGEP_ORYSJ	38.7	809	9.6e-160	565.5
Mat30_scaffold236310_1_gene_2_1	sp|Q9SGZ5|BXL7_ARATH	38.7	150	8e-23	108.2
Mat30_scaffold218642_4_gene_1_1	sp|P27034|BGLS_RHIRD	38.8	165	2.5e-30	133.3
Mat30_scaffold260742_1_gene_1_1	sp|P23903|E13B_BACCI	38.8	273	3.8e-43	177.2
Mat30_scaffold281629_1_gene_1_1	sp|O32102|BESA_BACSU	38.8	178	4.8e-25	115.9
Mat30_scaffold296952_1_gene_1_1	sp|P46320|LICH_BACSU	38.8	430	6.5e-75	282.7
Mat30_scaffold14025_1_gene_2_1	sp|P40406|NAGZ_BACSU	38.9	391	4.7e-69	263.1
Mat30_scaffold216649_2_gene_1_1	sp|Q2TAP9|ABHDB_XENLA	38.9	203	1.1e-32	141.4
Mat30_scaffold234995_1_gene_1_1	sp|O07427|MGLL_MYCTU	38.9	175	1.4e-23	110.9
Mat30_scaffold2031_5_gene_7_1	sp|Q8KZP5|MHPC_COMTE	39	272	1.8e-44	181
Mat30_scaffold3905_3_gene_1_1	sp|Q9XTA2|PPCE_BOVIN	39	667	6.6e-111	402.9
Mat30_scaffold232539_1_gene_2_1	sp|B4SRK3|NAGZ_STRM5	39	308	3.3e-45	183.7
Mat30_C6053610_1_gene_1_1	sp|Q0AC40|TOLB_ALKEH	39	82	9.9e-08	57.8
Mat30_scaffold16152_1_gene_2_1	sp|Q56307|BGAL_THEMA	39.1	560	2.9e-118	428.3
Mat30_scaffold8864_4_gene_22_1	sp|B4SRK3|NAGZ_STRM5	39.3	298	1.6e-44	181.4
Mat30_scaffold149461_1_gene_1_1	sp|A7LXU3|BGH3B_BACO1	39.4	236	4.9e-41	169.5
Mat30_scaffold1940_7_gene_1_1	sp|A7LXS9|BGH2A_BACO1	39.5	833	6.6e-161	569.3
Mat30_scaffold2378_1_gene_1_1	sp|P19076|DMPD_PSEUF	39.5	124	1e-14	82
Mat30_scaffold6339_6_gene_3_1	sp|Q9XBQ3|IABF_GEOSE	39.5	542	8.3e-115	415.6
Mat30_scaffold9557_8_gene_4_1	sp|P49008|HEXA_PORGI	39.5	220	8.9e-36	152.5
Mat30_scaffold194176_1_gene_1_1	sp|O34842|MHQD_BACSU	39.5	172	3.9e-27	122.9
Mat30_scaffold270987_1_gene_1_1	sp|P40406|NAGZ_BACSU	39.5	190	2e-25	117.1
Mat30_scaffold1501_7_gene_1_1	sp|O34559|URHG2_BACSU	39.6	364	3.8e-71	270.8
Mat30_scaffold8096_1_gene_1_1	sp|C7ASJ5|BGAL2_ARTSP	39.6	409	6.5e-70	266.2
Mat30_scaffold214868_1_gene_2_1	sp|A7LXS9|BGH2A_BACO1	39.6	820	1.4e-159	565.1
Mat30_scaffold214868_1_gene_3_1	sp|P10474|GUNB_CALSA	39.6	154	3.4e-23	109.4
Mat30_C5906597_1_gene_1_1	sp|O54315|BGAL2_THESP	39.6	192	3e-35	149.8
Mat30_scaffold584_7_gene_45_1	sp|P49008|HEXA_PORGI	39.7	529	1.7e-113	411.8
Mat30_scaffold6240_4_gene_5_1	sp|O34559|URHG2_BACSU	39.7	370	2.5e-78	294.7
Mat30_scaffold170834_7_gene_10_1	sp|P15922|PEHX_DICCH	39.7	121	1.7e-15	85.5
Mat30_scaffold299863_1_gene_49_1	sp|B2RIT0|DPP5_PORG3	39.7	690	4.9e-149	529.6
Mat30_scaffold153_3_gene_1_1	sp|O54161|EABF_STRCO	39.8	113	2e-11	70.5
Mat30_scaffold277483_2_gene_1_1	sp|P27034|BGLS_RHIRD	39.8	161	2e-22	107.5
Mat30_scaffold298288_1_gene_1_1	sp|Q9WXE8|XYLO_PRERU	39.9	306	5.8e-47	189.9
Mat30_scaffold2116_1_gene_28_1	sp|P40406|NAGZ_BACSU	40	325	8.1e-60	233
Mat30_scaffold154380_1_gene_1_1	sp|P26208|BGLA_CLOTH	40	170	1.7e-26	120.6
Mat30_scaffold222517_1_gene_1_1	sp|Q03506|BGLA_BACCI	40	240	5.5e-39	162.5
Mat30_scaffold244433_2_gene_1_1	sp|B8JD21|TOLB_ANAD2	40	105	8.3e-12	72.4
Mat30_scaffold274215_2_gene_1_1	sp|Q54528|RDMC_STREF	40	145	1.1e-28	127.9
Mat30_scaffold281430_2_gene_1_1	sp|P48843|YBAB_BACCI	40	240	2.5e-47	190.3
Mat30_scaffold298579_1_gene_2_1	sp|P49942|XYNA_BACOV	40	290	1.7e-69	264.2
Mat30_scaffold2201_7_gene_74_1	sp|P82593|EABF_STRCX	40.1	578	8.5e-114	412.5
Mat30_scaffold4533_37_gene_2_1	sp|O95372|LYPA2_HUMAN	40.1	182	1.2e-34	147.9
Mat30_C5999739_1_gene_1_1	sp|P40406|NAGZ_BACSU	40.1	272	4.6e-45	183
Mat30_scaffold3620_7_gene_1_1	sp|Q5H7P5|EBM_LILLO	40.2	772	1e-159	565.5
Mat30_scaffold5889_2_gene_2_1	sp|D5EY15|XYL3A_PRER2	40.2	884	3.9e-173	610.1
Mat30_scaffold12009_2_gene_1_1	sp|P16084|BGLS_BUTFI	40.2	194	7.2e-33	142.5
Mat30_scaffold979_2_gene_1_1	sp|P45796|XYND_PAEPO	40.3	514	2e-102	374.4
Mat30_scaffold2056_7_gene_29_1	sp|O34559|URHG2_BACSU	40.3	367	4.9e-74	280.4
Mat30_scaffold1501_11_gene_3_1	sp|Q9LXD9|PME51_ARATH	40.4	240	1.4e-37	157.9
Mat30_scaffold3442_5_gene_4_1	sp|Q4I8Q4|APTH1_GIBZE	40.4	218	1.1e-36	154.8
Mat30_scaffold10785_4_gene_1_1	sp|Q8K4F5|ABHDB_MOUSE	40.4	171	1.6e-24	114
Mat30_scaffold13965_2_gene_1_1	sp|P49942|XYNA_BACOV	40.4	166	2e-35	150.2
Mat30_scaffold212_5_gene_4_1	sp|Q2KXM7|NAGZ_BORA1	40.5	227	1.3e-37	158.3
Mat30_scaffold9202_4_gene_2_1	sp|Q08638|BGLA_THEMA	40.5	185	2.1e-33	143.7
Mat30_scaffold8282_2_gene_26_1	sp|Q82SL8|BIOH_NITEU	40.6	251	2.2e-52	207.2
Mat30_scaffold1895_3_gene_1_1	sp|O31528|RHGT2_BACSU	40.7	216	2.2e-34	147.9
Mat30_scaffold5760_1_gene_2_1	sp|Q9LVQ0|PME31_ARATH	40.7	290	4.8e-57	223
Mat30_scaffold194661_3_gene_1_1	sp|O04886|PME1_CITSI	40.7	231	1.4e-28	127.9
Mat30_scaffold196221_2_gene_2_1	sp|Q8NFV4|ABHDB_HUMAN	40.7	177	4.4e-28	125.9
Mat30_scaffold882_1_gene_1_1	sp|P26208|BGLA_CLOTH	40.8	355	1.4e-78	294.7
Mat30_scaffold271392_2_gene_2_1	sp|P40406|NAGZ_BACSU	40.8	233	2.9e-40	167.5
Mat30_scaffold294629_1_gene_1_1	sp|Q6PE15|ABHDA_MOUSE	40.8	218	2e-44	180.6
Mat30_scaffold1493_1_gene_3_1	sp|O34559|URHG2_BACSU	40.9	372	2.5e-78	294.7
Mat30_C5880575_1_gene_1_1	sp|Q0CDX2|FAEC_ASPTN	40.9	137	6.4e-16	85.5
Mat30_scaffold1501_12_gene_2_1	sp|Q9WXE8|XYLO_PRERU	41	495	9.6e-95	349
Mat30_scaffold1812_5_gene_1_1	sp|Q10MJ1|CGEP_ORYSJ	41	817	6.2e-167	589.3
Mat30_scaffold1870_5_gene_1_1	sp|P76561|YPFH_ECOLI	41	210	1.8e-34	147.5
Mat30_scaffold3176_1_gene_15_1	sp|P37512|YYAL_BACSU	41	686	4.6e-147	523.1
Mat30_scaffold6240_2_gene_7_1	sp|Q9WXE8|XYLO_PRERU	41	498	3.9e-96	353.6
Mat30_C5907083_1_gene_1_1	sp|P70470|LYPA1_RAT	41	178	3e-34	146.4
Mat30_scaffold6880_5_gene_1_1	sp|Q5B297|PLYC_EMENI	41.1	253	4.7e-35	149.8
Mat30_scaffold11575_1_gene_2_1	sp|P45703|XYN2_GEOSE	41.1	333	4.5e-58	226.5
Mat30_scaffold13329_1_gene_2_1	sp|O85465|GUN5_BACAG	41.1	56	2.6e-05	52.4
Mat30_scaffold17258_3_gene_231_1	sp|B2RJX3|PTP_PORG3	41.1	747	1.1e-157	558.5
Mat30_scaffold1148_2_gene_163_1	sp|P75736|YBFF_ECOLI	41.2	262	1.2e-47	191.4
Mat30_scaffold2477_4_gene_2_1	sp|P36909|CHIT_STRLI	41.2	97	7.5e-06	53.5
Mat30_scaffold5749_3_gene_7_1	sp|Q82P90|IABF_STRAW	41.2	337	1.7e-65	251.1
Mat30_scaffold10723_8_gene_1_1	sp|P42293|EABN2_BACSU	41.2	131	6.3e-16	85.5
Mat30_C6045682_1_gene_1_1	sp|Q65DC2|PTLY_BACLD	41.2	354	6.5e-60	232.6
Mat30_scaffold188020_2_gene_1_1	sp|P48982|BGAL_XANMN	41.3	508	1.7e-98	361.3
Mat30_scaffold226183_1_gene_1_1	sp|P27034|BGLS_RHIRD	41.3	467	1.3e-84	315.1
Mat30_scaffold5545_3_gene_1_1	sp|P27034|BGLS_RHIRD	41.4	478	4.6e-83	310.1
Mat30_scaffold52_10_gene_31_1	sp|A7LXS9|BGH2A_BACO1	41.5	833	3.1e-179	630.2
Mat30_scaffold1455_7_gene_1_1	sp|P19668|BGAL_GEOKU	41.5	590	6.1e-138	492.7
Mat30_scaffold6013_9_gene_7_1	sp|Q8NFV4|ABHDB_HUMAN	41.5	248	8.7e-46	185.3
Mat30_scaffold229491_1_gene_1_1	sp|P17411|CHBF_ECOLI	41.5	236	3.1e-37	156.8
Mat30_scaffold276357_2_gene_1_1	sp|P76049|YCJY_ECOLI	41.5	200	2.3e-37	157.1
Mat30_scaffold241641_3_gene_1_1	sp|P07383|TPES_PSEPU	41.6	245	1.2e-52	208
Mat30_scaffold292628_1_gene_2_1	sp|Q1RGX6|Y1307_RICBR	41.6	197	9.6e-33	141.7
Mat30_scaffold1141_25_gene_5_1	sp|P37665|YIAD_ECOLI	41.7	103	3.2e-15	84.3
Mat30_scaffold286994_1_gene_3_1	sp|Q57427|Y193_HAEIN	41.7	230	1.7e-41	171
Mat30_scaffold1679_8_gene_1_1	sp|P51584|XYNY_CLOTM	41.8	110	1.9e-12	74.3
Mat30_scaffold241850_1_gene_2_1	sp|O34842|MHQD_BACSU	41.8	189	6.4e-36	152.1
Mat30_scaffold208_18_gene_11_1	sp|B8NQQ7|PLYC_ASPFN	41.9	265	1.2e-38	162.2
Mat30_scaffold1254_23_gene_7_1	sp|P82593|EABF_STRCX	41.9	565	2.3e-119	431
Mat30_scaffold5441_8_gene_3_1	sp|I6YGS0|EPHA_MYCTU	41.9	172	6.7e-28	125.9
Mat30_scaffold1063_2_gene_4_1	sp|E8MGH8|HYBA1_BIFL2	42	665	2.9e-151	537
Mat30_scaffold13282_1_gene_10_1	sp|P82593|EABF_STRCX	42	553	1.8e-116	421.4
Mat30_scaffold258251_1_gene_1_1	sp|P26208|BGLA_CLOTH	42	269	3.9e-57	223
Mat30_scaffold299840_1_gene_7_1	sp|A7LXS9|BGH2A_BACO1	42	820	3.1e-179	630.2
Mat30_C6033822_1_gene_1_1	sp|Q8GCB2|PTLY_BACLI	42.1	254	1.7e-48	194.5
Mat30_scaffold1402_12_gene_11_1	sp|P49942|XYNA_BACOV	42.2	339	5.2e-84	312.8
Mat30_scaffold8748_4_gene_1_1	sp|Q45071|XYND_BACSU	42.2	417	4e-76	287
Mat30_scaffold141874_2_gene_1_1	sp|Q65DC2|PTLY_BACLD	42.2	206	2.6e-43	176.8
Mat30_scaffold296425_1_gene_15_1	sp|P49008|HEXA_PORGI	42.2	526	9.6e-114	412.5
Mat30_scaffold298868_1_gene_1_1	sp|Q10MJ1|CGEP_ORYSJ	42.2	616	6.8e-134	479.2
Mat30_C6073841_1_gene_1_1	sp|P9WNH4|HSAD_MYCTO	42.2	275	2.8e-61	236.9
Mat30_scaffold1402_12_gene_14_1	sp|D5EY15|XYL3A_PRER2	42.3	852	1.6e-181	637.9
Mat30_scaffold18977_1_gene_2_1	sp|B5XXN3|RUTD_KLEP3	42.3	71	0.00042	45.8
Mat30_scaffold22292_1_gene_1_1	sp|Q9LVQ0|PME31_ARATH	42.3	189	2.3e-38	160.2
Mat30_scaffold288500_1_gene_1_1	sp|Q0UVK7|DAPB_PHANO	42.4	321	5.7e-63	242.7
Mat30_C5951609_1_gene_1_1	sp|Q9LVQ0|PME31_ARATH	42.4	139	1.6e-21	104
Mat30_scaffold2993_7_gene_2_1	sp|P51584|XYNY_CLOTM	42.5	320	9.5e-64	246.1
Mat30_scaffold281484_1_gene_1_1	sp|O34559|URHG2_BACSU	42.6	197	5.8e-43	175.6
Mat30_scaffold290880_1_gene_1_1	sp|O31527|YESX_BACSU	42.6	263	2.9e-52	206.8
Mat30_scaffold553_15_gene_4_1	sp|O31523|RHGT1_BACSU	42.7	206	1.3e-34	147.9
Mat30_C5891617_1_gene_1_1	sp|Q9KWQ6|HSAD_RHOJR	42.7	171	3.3e-36	152.9
Mat30_scaffold205557_1_gene_1_1	sp|P55577|Y4NA_SINFN	42.8	484	1.8e-97	357.8
Mat30_scaffold299878_1_gene_217_1	sp|P93732|PIP_ARATH	42.8	306	2.7e-57	223.8
Mat30_scaffold179720_1_gene_2_1	sp|O31527|YESX_BACSU	42.9	434	2.7e-83	311.6
Mat30_scaffold1273_1_gene_6_1	sp|P49942|XYNA_BACOV	43	335	1.7e-82	307.8
Mat30_scaffold3603_12_gene_1_1	sp|Q8NFV4|ABHDB_HUMAN	43	93	1.3e-11	70.5
Mat30_scaffold8865_8_gene_1_1	sp|Q08638|BGLA_THEMA	43	437	3.5e-103	376.7
Mat30_C6016846_1_gene_1_1	sp|A7LXS9|BGH2A_BACO1	43	291	7.3e-60	232.3
Mat30_scaffold2713_1_gene_9_1	sp|Q10MJ1|CGEP_ORYSJ	43.1	722	2e-161	570.9
Mat30_scaffold3587_17_gene_13_1	sp|B2RIT0|DPP5_PORG3	43.1	662	9.2e-167	588.6
Mat30_scaffold22887_1_gene_1_1	sp|Q9WXE8|XYLO_PRERU	43.1	188	1.9e-42	173.7
Mat30_scaffold2740_13_gene_3_1	sp|Q56078|BGLX_SALTY	43.2	303	7.9e-62	238.8
Mat30_scaffold265941_2_gene_1_1	sp|P14002|BGLB_CLOTH	43.2	474	1.5e-107	391.3
Mat30_scaffold180149_1_gene_2_1	sp|Q10MJ1|CGEP_ORYSJ	43.3	776	4.4e-175	616.3
Mat30_C5931939_1_gene_2_1	sp|Q6DRD9|ABHDB_DANRE	43.3	97	2.1e-12	73.2
Mat30_scaffold777_3_gene_1_1	sp|P95470|ARBA_CELJU	43.4	113	2.3e-18	93.2
Mat30_scaffold231885_1_gene_2_1	sp|P70948|YITV_BACSU	43.4	175	1.6e-36	154.1
Mat30_scaffold274429_2_gene_1_1	sp|Q9HGR3|FAEB_NEUCR	43.4	175	1.7e-37	157.1
Mat30_scaffold53_1_gene_3_1	sp|B3QM89|METX_CHLP8	43.5	329	9.6e-74	278.5
Mat30_scaffold2520_6_gene_8_1	sp|Q10MJ1|CGEP_ORYSJ	43.5	804	6.2e-183	642.5
Mat30_scaffold168549_2_gene_2_1	sp|O31523|RHGT1_BACSU	43.5	209	9.6e-44	178.3
Mat30_scaffold217026_2_gene_1_1	sp|Q75I93|BGL07_ORYSJ	43.5	124	1.4e-25	117.5
Mat30_scaffold2410_4_gene_6_1	sp|Q988D4|AAMHY_RHILO	43.6	236	4.2e-43	176.4
Mat30_scaffold5952_3_gene_1_1	sp|Q10MJ1|CGEP_ORYSJ	43.6	776	9.8e-175	615.1
Mat30_scaffold217369_1_gene_2_1	sp|P26208|BGLA_CLOTH	43.6	408	1.4e-95	351.3
Mat30_scaffold289644_1_gene_1_1	sp|Q56078|BGLX_SALTY	43.6	383	1.8e-85	317.8
Mat30_scaffold4979_7_gene_1_1	sp|Q9KI47|BGAL_PLASS	43.7	675	1.2e-158	561.6
Mat30_scaffold231566_1_gene_1_1	sp|Q54809|DNRP_STRPE	43.7	215	3.3e-35	149.8
Mat30_scaffold295443_1_gene_2_1	sp|Q94KD8|BXL2_ARATH	43.7	151	1.1e-24	114.8
Mat30_scaffold82202_1_gene_1_1	sp|Q9X4Y0|AGAL_RHIME	43.8	121	1.1e-20	100.9
Mat30_scaffold222238_2_gene_1_1	sp|P48823|HEXA_PSEO7	43.8	265	1.1e-48	194.9
Mat30_scaffold285749_2_gene_2_1	sp|P83692|GANA_THIHE	43.8	194	3.9e-42	172.9
Mat30_scaffold277_9_gene_1_1	sp|Q56078|BGLX_SALTY	43.9	458	5.1e-108	392.9
Mat30_scaffold15160_4_gene_2_1	sp|Q9HFJ5|APTH1_NEUCR	43.9	214	1.4e-39	164.5
Mat30_C5940711_1_gene_1_1	sp|P40406|NAGZ_BACSU	43.9	223	3.7e-42	172.9
Mat30_scaffold6240_2_gene_8_1	sp|Q9LVQ0|PME31_ARATH	44.1	279	4.4e-55	216.5
Mat30_scaffold227427_1_gene_1_1	sp|P95276|EPHB_MYCTO	44.1	195	1.9e-38	160.6
Mat30_scaffold5130_7_gene_2_1	sp|Q03506|BGLA_BACCI	44.3	456	1.1e-101	371.7
Mat30_scaffold802_1_gene_2_1	sp|P82593|EABF_STRCX	44.5	532	1.6e-125	451.4
Mat30_scaffold255469_2_gene_1_1	sp|P40406|NAGZ_BACSU	44.5	229	7e-48	192.2
Mat30_scaffold52_10_gene_35_1	sp|P48982|BGAL_XANMN	44.7	548	5e-140	499.6
Mat30_scaffold5128_1_gene_1_1	sp|P94522|EABN1_BACSU	44.7	302	2.5e-60	233.8
Mat30_scaffold8283_16_gene_15_1	sp|Q51758|EST1_PSEFL	44.7	215	2.4e-44	180.3
Mat30_scaffold246062_1_gene_3_1	sp|A0A0K8P6T7|PETH_IDESA	44.7	284	2.5e-60	233.8
Mat30_scaffold274858_1_gene_1_1	sp|O31523|RHGT1_BACSU	44.7	208	1.9e-47	190.7
Mat30_scaffold2993_6_gene_4_1	sp|E8MGH8|HYBA1_BIFL2	44.8	676	2.8e-160	567
Mat30_scaffold8566_1_gene_4_1	sp|Q56078|BGLX_SALTY	44.8	495	4.9e-122	439.5
Mat30_scaffold299809_1_gene_7_1	sp|Q53547|EST2_PSEFL	44.8	201	1.3e-37	157.9
Mat30_scaffold173045_3_gene_1_1	sp|P28843|DPP4_MOUSE	44.9	178	1.4e-37	157.5
Mat30_scaffold294914_1_gene_1_1	sp|Q56307|BGAL_THEMA	44.9	287	2e-59	230.7
Mat30_scaffold178782_4_gene_1_1	sp|O34559|URHG2_BACSU	45	209	1.8e-50	200.7
Mat30_scaffold284874_1_gene_1_1	sp|P26208|BGLA_CLOTH	45	278	8.1e-66	251.9
Mat30_scaffold21410_1_gene_4_1	sp|Q8VC60|GLB1L_MOUSE	45.1	399	1e-85	318.5
Mat30_scaffold299804_1_gene_5_1	sp|B9K7M5|BGLA_THENN	45.1	443	8.1e-114	412.1
Mat30_scaffold294_6_gene_1_1	sp|P15885|BGLS_RUMAL	45.2	629	1.7e-140	501.1
Mat30_scaffold271893_1_gene_1_1	sp|P27034|BGLS_RHIRD	45.2	177	8e-35	148.3
Mat30_scaffold2993_8_gene_1_1	sp|P51584|XYNY_CLOTM	45.3	276	6.5e-63	242.3
Mat30_scaffold10971_2_gene_2_1	sp|P49425|MANA_RHOM4	45.3	397	3.4e-87	323.6
Mat30_scaffold14678_4_gene_35_1	sp|B2RIT0|DPP5_PORG3	45.3	579	2.5e-142	507.3
Mat30_scaffold9396_1_gene_2_1	sp|A7LXS9|BGH2A_BACO1	45.4	403	1e-100	368.6
Mat30_scaffold12012_1_gene_1_1	sp|A7LXS9|BGH2A_BACO1	45.4	493	5.4e-123	442.6
Mat30_scaffold2009_6_gene_1_1	sp|P82593|EABF_STRCX	45.5	242	4.3e-60	232.6
Mat30_C5863971_1_gene_1_1	sp|Q9WXE8|XYLO_PRERU	45.5	134	1.8e-23	110.5
Mat30_C6071310_1_gene_2_1	sp|A0A0K8P6T7|PETH_IDESA	45.5	266	8.4e-58	225.3
Mat30_scaffold1309_9_gene_12_1	sp|Q08638|BGLA_THEMA	45.7	435	2.1e-108	394
Mat30_scaffold297531_1_gene_1_1	sp|P94248|BGLFU_BIFBR	45.7	175	8.1e-35	148.3
Mat30_scaffold188502_4_gene_1_1	sp|B7LT32|NAGZ_ESCF3	45.8	72	4.8e-11	68.9
Mat30_scaffold240316_1_gene_1_1	sp|P14002|BGLB_CLOTH	45.8	275	1.3e-55	218
Mat30_scaffold162698_2_gene_1_1	sp|P40406|NAGZ_BACSU	45.9	111	7.4e-20	98.2
Mat30_scaffold252736_1_gene_1_1	sp|O60206|XLNA_AGABI	45.9	222	2.4e-55	216.9
Mat30_scaffold277659_2_gene_12_1	sp|P22505|BGLB_PAEPO	45.9	434	2.2e-113	410.6
Mat30_scaffold9812_5_gene_2_1	sp|P40406|NAGZ_BACSU	46.2	331	1.9e-70	267.7
Mat30_scaffold278812_1_gene_1_1	sp|P07129|XYNB_BACPU	46.2	199	1.6e-42	174.1
Mat30_C5869975_1_gene_1_1	sp|Q12603|XYNA_DICTH	46.2	156	4.6e-35	149.1
Mat30_C5864883_1_gene_1_1	sp|P40406|NAGZ_BACSU	46.3	164	1e-31	137.9
Mat30_scaffold1148_2_gene_221_1	sp|I6YGS0|EPHA_MYCTU	46.4	321	1.4e-80	301.2
Mat30_scaffold289841_1_gene_2_1	sp|C7ASJ5|BGAL2_ARTSP	46.4	265	1.4e-65	251.1
Mat30_scaffold46666_2_gene_1_1	sp|Q9K9C6|BGAL_BACHD	46.5	342	1.3e-83	311.2
Mat30_scaffold241478_2_gene_1_1	sp|P45982|XYLB_BUTFI	46.5	254	2.6e-62	240.4
Mat30_scaffold294295_1_gene_1_1	sp|Q5ATC7|PLYH_EMENI	46.5	217	6.7e-48	192.2
Mat30_scaffold298669_1_gene_1_1	sp|Q82P90|IABF_STRAW	46.5	198	4.6e-39	163.7
Mat30_scaffold298178_2_gene_1_1	sp|Q59140|BGAL_ARTSB	46.6	423	8.1e-102	372.1
Mat30_scaffold3835_4_gene_14_1	sp|Q06903|PPCE_AERHY	46.7	705	2.7e-169	597
Mat30_scaffold12222_2_gene_20_1	sp|P14002|BGLB_CLOTH	46.7	754	6.1e-188	659.1
Mat30_scaffold258391_1_gene_1_1	sp|O31527|YESX_BACSU	46.7	229	5.8e-50	199.1
Mat30_scaffold258988_1_gene_1_1	sp|P94248|BGLFU_BIFBR	46.7	182	8.9e-37	154.8
Mat30_scaffold1283_5_gene_1_1	sp|P22505|BGLB_PAEPO	46.8	297	8.5e-83	308.5
Mat30_scaffold297503_1_gene_1_1	sp|O31527|YESX_BACSU	46.8	376	1.2e-83	311.6
Mat30_C5905201_1_gene_1_1	sp|Q93HT9|IABN_GEOTD	46.8	188	4.5e-44	179.1
Mat30_C6088416_1_gene_4_1	sp|Q59219|IABF_BACOV	46.8	250	8.4e-62	238.4
Mat30_scaffold410_14_gene_36_1	sp|Q56078|BGLX_SALTY	46.9	754	3.5e-196	686.4
Mat30_scaffold9890_4_gene_2_1	sp|Q93HT9|IABN_GEOTD	46.9	303	1.6e-74	281.2
Mat30_scaffold282411_2_gene_1_1	sp|P94248|BGLFU_BIFBR	46.9	245	3.1e-56	219.9
Mat30_scaffold3457_15_gene_21_1	sp|A7LXS9|BGH2A_BACO1	47.3	812	2.8e-220	766.5
Mat30_scaffold180076_2_gene_1_1	sp|F6C6C1|APY_BIFBA	47.3	583	1.4e-128	461.5
Mat30_C6070624_1_gene_2_1	sp|Q03506|BGLA_BACCI	47.3	334	1e-86	321.6
Mat30_C5933397_1_gene_1_1	sp|Q82P90|IABF_STRAW	47.5	59	7e-06	52.4
Mat30_scaffold5386_3_gene_1_1	sp|P94522|EABN1_BACSU	47.6	84	8.5e-14	78.6
Mat30_scaffold117665_1_gene_1_1	sp|P19668|BGAL_GEOKU	47.6	546	3e-160	566.6
Mat30_scaffold160876_1_gene_1_1	sp|D5EY15|XYL3A_PRER2	47.6	185	1.8e-45	183.7
Mat30_scaffold100329_2_gene_1_1	sp|P14002|BGLB_CLOTH	47.7	327	6.3e-78	292.4
Mat30_scaffold136659_3_gene_1_1	sp|D5JGG0|BGAL_BACCO	47.7	176	2.9e-45	183
Mat30_scaffold1455_1_gene_2_1	sp|P94248|BGLFU_BIFBR	47.8	278	1.6e-67	257.7
Mat30_scaffold295383_1_gene_1_1	sp|O31630|YJCH_BACSU	47.8	226	4.9e-59	229.2
Mat30_scaffold280020_1_gene_1_1	sp|Q5B297|PLYC_EMENI	47.9	140	3.5e-23	109.8
Mat30_scaffold10127_1_gene_5_1	sp|Q03506|BGLA_BACCI	48.1	295	1.5e-78	294.3
Mat30_scaffold174184_2_gene_1_1	sp|Q9S2L4|PIP_STRCO	48.1	270	8.8e-62	238.4
Mat30_scaffold4309_10_gene_28_1	sp|Q56078|BGLX_SALTY	48.2	735	7.3e-199	695.3
Mat30_scaffold264504_1_gene_1_1	sp|D5JGG0|BGAL_BACCO	48.2	220	5.1e-55	215.7
Mat30_scaffold239_5_gene_2_1	sp|Q10MJ1|CGEP_ORYSJ	48.3	360	2.3e-97	357.1
Mat30_scaffold170501_1_gene_1_1	sp|A7LXT8|GH43A_BACO1	48.3	116	6e-25	116.3
Mat30_scaffold199094_3_gene_1_1	sp|Q93HT9|IABN_GEOTD	48.3	294	1.4e-66	254.6
Mat30_scaffold229532_1_gene_1_1	sp|P39116|PLY_BACSU	48.3	209	5.3e-57	222.2
Mat30_scaffold2201_7_gene_73_1	sp|P95470|ARBA_CELJU	48.4	322	2.7e-89	330.1
Mat30_scaffold240786_2_gene_1_1	sp|Q9LVQ0|PME31_ARATH	48.5	194	6.1e-47	188.7
Mat30_C5977983_1_gene_1_1	sp|P07528|XYNA_BACHD	48.5	237	1.3e-62	241.1
Mat30_scaffold1254_23_gene_6_1	sp|P95470|ARBA_CELJU	48.7	316	1.1e-90	334.7
Mat30_scaffold2789_4_gene_2_1	sp|O06734|YISY_BACSU	48.7	269	7.3e-69	261.9
Mat30_C6080327_1_gene_1_1	sp|P94552|IABF2_BACSU	48.8	334	6.1e-84	312.4
Mat30_scaffold298588_1_gene_1_1	sp|G2QND5|FAEB_MYCTT	48.9	141	2e-35	150.2
Mat30_C5877683_1_gene_1_1	sp|Q9WXE8|XYLO_PRERU	48.9	174	1e-45	184.5
Mat30_scaffold5760_1_gene_3_1	sp|O31523|RHGT1_BACSU	49	198	1.7e-44	180.6
Mat30_scaffold299878_1_gene_275_1	sp|Q53547|EST2_PSEFL	49	204	4.4e-46	186
Mat30_scaffold271591_2_gene_2_1	sp|Q59219|IABF_BACOV	49.1	397	7.3e-108	392.1
Mat30_scaffold10968_1_gene_1_1	sp|Q9SGZ5|BXL7_ARATH	49.2	130	2.4e-25	116.7
Mat30_scaffold293212_1_gene_2_1	sp|Q08638|BGLA_THEMA	49.2	252	1.8e-65	250.8
Mat30_scaffold170834_2_gene_13_1	sp|B8NQQ7|PLYC_ASPFN	49.3	430	1.4e-99	366.3
Mat30_scaffold262116_1_gene_2_1	sp|P22505|BGLB_PAEPO	49.3	268	4e-76	286.2
Mat30_scaffold289976_1_gene_1_1	sp|E8MGH8|HYBA1_BIFL2	49.4	235	2.1e-62	240.4
Mat30_scaffold267945_1_gene_1_1	sp|P53627|IABF_STRLI	49.5	216	1.6e-51	204.1
Mat30_scaffold184994_1_gene_2_1	sp|P33363|BGLX_ECOLI	49.6	254	3.1e-70	266.5
Mat30_C5951331_1_gene_1_1	sp|P94248|BGLFU_BIFBR	49.7	183	1.2e-44	181
Mat30_scaffold252065_1_gene_1_1	sp|P53627|IABF_STRLI	49.9	341	6.6e-89	328.9
Mat30_C6060776_1_gene_1_1	sp|C9S0R2|BGAL_GEOSY	49.9	355	4.5e-109	396
Mat30_scaffold99_4_gene_8_1	sp|Q9FGY9|PNG1_ARATH	50	50	2.3e-06	54.7
Mat30_scaffold4379_11_gene_7_1	sp|Q9FGY9|PNG1_ARATH	50	56	5.3e-08	60.1
Mat30_scaffold87193_1_gene_2_1	sp|O31523|RHGT1_BACSU	50	214	2.6e-54	213.4
Mat30_scaffold183685_2_gene_1_1	sp|P55577|Y4NA_SINFN	50	274	2.4e-73	276.9
Mat30_scaffold226053_1_gene_1_1	sp|P82594|IABF_STRCX	50	204	1.8e-57	223.8
Mat30_C5974987_1_gene_1_1	sp|C9S0R2|BGAL_GEOSY	50	242	1.2e-68	261.2
Mat30_C5999611_1_gene_1_1	sp|Q93HT9|IABN_GEOTD	50	272	7.4e-72	271.9
Mat30_scaffold48366_1_gene_1_1	sp|C7ASJ5|BGAL2_ARTSP	50.2	592	2.9e-169	596.7
Mat30_scaffold193682_2_gene_1_1	sp|C7ASJ5|BGAL2_ARTSP	50.2	211	3.4e-56	219.5
Mat30_scaffold210515_2_gene_1_1	sp|Q59219|IABF_BACOV	50.2	410	4.8e-123	442.6
Mat30_scaffold297017_1_gene_10_1	sp|C7ASJ5|BGAL2_ARTSP	50.2	655	8.2e-189	661.8
Mat30_C5930213_1_gene_1_1	sp|P19668|BGAL_GEOKU	50.3	143	2.2e-44	179.9
Mat30_C5991473_1_gene_1_1	sp|P45703|XYN2_GEOSE	50.4	262	2.1e-76	287
Mat30_scaffold1812_11_gene_25_1	sp|P33363|BGLX_ECOLI	50.6	727	5.8e-207	722.2
Mat30_scaffold285678_2_gene_1_1	sp|P52090|PHA1_PAULE	50.6	172	5.1e-44	179.1
Mat30_scaffold15549_1_gene_1_1	sp|P94552|IABF2_BACSU	50.7	274	2.9e-76	286.6
Mat30_scaffold1325_35_gene_6_1	sp|P10478|XYNZ_CLOTH	50.8	246	1.6e-65	250.8
Mat30_scaffold299270_1_gene_3_1	sp|P07129|XYNB_BACPU	50.8	541	1.5e-148	527.7
Mat30_C5998457_1_gene_1_1	sp|Q93HT9|IABN_GEOTD	50.8	260	7.9e-74	278.5
Mat30_scaffold4679_2_gene_1_1	sp|O34559|URHG2_BACSU	50.9	163	1.3e-42	174.1
Mat30_scaffold18235_1_gene_1_1	sp|Q45070|XYNC_BACSU	50.9	106	3.7e-26	119.8
Mat30_scaffold5060_2_gene_2_1	sp|Q08638|BGLA_THEMA	51	206	9.6e-64	244.6
Mat30_scaffold2046_18_gene_1_1	sp|Q10MJ1|CGEP_ORYSJ	51.1	348	1.2e-95	351.3
Mat30_scaffold235432_2_gene_1_1	sp|Q51758|EST1_PSEFL	51.1	141	7.4e-32	138.3
Mat30_scaffold243318_3_gene_3_1	sp|P94552|IABF2_BACSU	51.1	264	2.1e-63	243.8
Mat30_scaffold10775_1_gene_2_1	sp|O07003|LEVB_BACSU	51.2	486	1.2e-144	515
Mat30_scaffold149001_2_gene_1_1	sp|B8M9H9|FAEB_TALSN	51.2	211	4.5e-59	229.2
Mat30_scaffold276955_3_gene_1_1	sp|P07986|GUX_CELFI	51.2	207	1.5e-53	210.7
Mat30_scaffold218790_5_gene_1_1	sp|B2RIT0|DPP5_PORG3	51.3	199	2.6e-58	226.5
Mat30_C5958761_1_gene_1_1	sp|P94552|IABF2_BACSU	51.3	224	1.7e-66	253.8
Mat30_scaffold10723_7_gene_2_1	sp|P42293|EABN2_BACSU	51.4	327	9.3e-98	359.4
Mat30_scaffold1148_13_gene_83_1	sp|Q1QWF3|TOLB_CHRSD	51.5	435	2.7e-124	446.8
Mat30_scaffold4044_2_gene_2_1	sp|P38645|BGLB_THEBI	51.5	447	7.5e-114	412.1
Mat30_scaffold7992_1_gene_4_1	sp|P10768|ESTD_HUMAN	51.5	132	1.8e-39	163.3
Mat30_scaffold13282_1_gene_9_1	sp|Q93HT9|IABN_GEOTD	51.5	231	5.7e-64	245.7
Mat30_scaffold292022_2_gene_1_1	sp|A0A0K8P6T7|PETH_IDESA	51.5	163	7.5e-33	141.7
Mat30_scaffold152395_1_gene_1_1	sp|P19668|BGAL_GEOKU	51.6	223	6.7e-71	268.5
Mat30_scaffold187663_1_gene_3_1	sp|B0BNE5|ESTD_RAT	51.6	281	6.8e-84	312
Mat30_scaffold275417_1_gene_1_1	sp|Q9R0P3|ESTD_MOUSE	51.7	271	6.8e-78	292
Mat30_scaffold3280_3_gene_1_1	sp|P94248|BGLFU_BIFBR	51.9	464	8.3e-135	481.9
Mat30_scaffold178867_2_gene_1_1	sp|Q59140|BGAL_ARTSB	51.9	605	8e-172	605.1
Mat30_scaffold286625_1_gene_2_1	sp|P38645|BGLB_THEBI	51.9	443	9.7e-114	411.8
Mat30_scaffold7868_1_gene_1_1	sp|Q10MJ1|CGEP_ORYSJ	52	454	2.6e-133	476.9
Mat30_scaffold271674_1_gene_1_1	sp|Q08638|BGLA_THEMA	52	177	1e-53	211.5
Mat30_scaffold171171_1_gene_1_1	sp|Q59140|BGAL_ARTSB	52.1	290	6e-85	315.5
Mat30_scaffold250531_2_gene_1_1	sp|P48789|XYNA_PRERU	52.1	211	1.5e-59	230.7
Mat30_scaffold603_29_gene_12_1	sp|P38645|BGLB_THEBI	52.2	467	3.3e-123	443.4
Mat30_scaffold240341_1_gene_1_1	sp|P94552|IABF2_BACSU	52.2	253	1.4e-69	264.2
Mat30_scaffold5739_7_gene_1_1	sp|P82593|EABF_STRCX	52.4	42	0.00035	47.4
Mat30_scaffold1254_23_gene_8_1	sp|Q59219|IABF_BACOV	52.5	453	8.3e-145	515
Mat30_scaffold274734_1_gene_1_1	sp|Q9WXE8|XYLO_PRERU	52.5	118	4.1e-29	129
Mat30_scaffold279423_1_gene_1_1	sp|Q8LAS8|SFGH_ARATH	52.5	101	1.5e-25	116.7
Mat30_scaffold74532_2_gene_1_1	sp|C3J8X2|DPP5_POREA	52.6	251	3.6e-81	302.8
Mat30_scaffold222338_2_gene_1_1	sp|P0C1A8|PMEA_DICCH	52.6	175	1.2e-43	177.6
Mat30_scaffold273161_1_gene_2_1	sp|P9WNH2|Y2715_MYCTO	52.6	232	1.2e-64	248.1
Mat30_scaffold13282_3_gene_1_1	sp|Q59219|IABF_BACOV	52.9	425	3.8e-139	496.1
Mat30_scaffold290612_1_gene_3_1	sp|P38645|BGLB_THEBI	52.9	403	2e-102	374
Mat30_C5938373_1_gene_1_1	sp|Q5B2G3|FAEC_EMENI	52.9	210	8e-58	224.9
Mat30_scaffold4044_1_gene_5_1	sp|P38645|BGLB_THEBI	53	462	2e-125	450.7
Mat30_scaffold179503_1_gene_1_1	sp|Q10MJ1|CGEP_ORYSJ	53	279	8.1e-79	295
Mat30_scaffold222201_1_gene_3_1	sp|C7ASJ5|BGAL2_ARTSP	53	460	1.9e-147	523.9
Mat30_scaffold289987_2_gene_1_1	sp|Q1JU72|DEHA_BURSP	53	230	3.4e-62	239.6
Mat30_scaffold254066_1_gene_1_1	sp|O69231|XYNB_PAEBA	53.1	224	6.7e-74	278.5
Mat30_scaffold2159_33_gene_1_1	sp|A1AXZ2|SFGH_PARDP	53.3	167	1e-47	191
Mat30_scaffold3974_3_gene_13_1	sp|O31526|YESW_BACSU	53.3	591	1.4e-176	620.9
Mat30_scaffold20059_2_gene_2_1	sp|Q7DFU6|YGHX_ECOLI	53.3	270	8.6e-82	305.1
Mat30_scaffold255660_1_gene_3_1	sp|P49943|XYLB_BACOV	53.3	317	8.4e-100	365.2
Mat30_scaffold266914_1_gene_2_1	sp|Q9KI47|BGAL_PLASS	53.3	334	4.8e-103	375.9
Mat30_scaffold279987_1_gene_1_1	sp|P33363|BGLX_ECOLI	53.5	170	7.1e-52	204.9
Mat30_scaffold2201_7_gene_75_1	sp|Q59219|IABF_BACOV	53.6	506	3.8e-162	572.8
Mat30_C5936911_1_gene_1_1	sp|Q03506|BGLA_BACCI	53.7	203	5e-60	232.3
Mat30_C6107916_1_gene_3_1	sp|P82594|IABF_STRCX	53.7	281	4.6e-89	329.3
Mat30_scaffold1215_1_gene_9_1	sp|Q9XBQ3|IABF_GEOSE	54.3	514	1e-162	574.7
Mat30_scaffold12009_2_gene_2_1	sp|P14002|BGLB_CLOTH	54.3	337	1.7e-97	357.5
Mat30_scaffold294148_1_gene_1_1	sp|C7ASJ5|BGAL2_ARTSP	54.3	254	2.1e-81	303.5
Mat30_scaffold406_8_gene_1_1	sp|Q47U25|MURQ_THEFY	54.4	283	9.9e-63	243
Mat30_scaffold272513_1_gene_1_1	sp|P49943|XYLB_BACOV	54.4	182	1.2e-56	221.1
Mat30_C6073643_1_gene_1_1	sp|P14002|BGLB_CLOTH	54.4	528	3.9e-154	546.2
Mat30_scaffold5375_2_gene_33_1	sp|Q1H075|NAGZ_METFK	54.5	312	2.8e-86	320.1
Mat30_scaffold258833_2_gene_1_1	sp|D5EY15|XYL3A_PRER2	54.7	274	3.2e-83	309.7
Mat30_scaffold5841_3_gene_7_1	sp|Q9R0P3|ESTD_MOUSE	54.8	281	1.3e-87	324.3
Mat30_scaffold7231_3_gene_15_1	sp|O31526|YESW_BACSU	54.8	261	4.7e-74	280.4
Mat30_scaffold16101_3_gene_2_1	sp|P53627|IABF_STRLI	54.8	509	2.5e-153	543.5
Mat30_scaffold12457_3_gene_1_1	sp|D4QFE7|BGAL_BIFBI	55	473	1.1e-158	561.2
Mat30_scaffold603_6_gene_10_1	sp|P52090|PHA1_PAULE	55.1	314	2.5e-100	367.5
Mat30_scaffold769_3_gene_14_1	sp|C7ASJ5|BGAL2_ARTSP	55.1	664	9.9e-211	734.6
Mat30_scaffold13559_2_gene_7_1	sp|P45796|XYND_PAEPO	55.1	486	6.5e-157	556.6
Mat30_scaffold7231_3_gene_11_1	sp|O31526|YESW_BACSU	55.2	591	5e-177	622.5
Mat30_scaffold282217_1_gene_1_1	sp|O31526|YESW_BACSU	55.2	212	1.3e-63	245
Mat30_scaffold3983_3_gene_1_1	sp|Q82P90|IABF_STRAW	55.3	318	1.9e-106	387.1
Mat30_scaffold15119_2_gene_3_1	sp|P10768|ESTD_HUMAN	55.4	280	2.2e-87	323.6
Mat30_scaffold143282_1_gene_1_1	sp|P38645|BGLB_THEBI	55.4	193	2.8e-49	196.4
Mat30_scaffold4405_2_gene_5_1	sp|P22073|BGLA_PAEPO	55.5	447	1.4e-163	577.4
Mat30_scaffold4679_1_gene_4_1	sp|O34559|URHG2_BACSU	55.5	128	5.2e-39	161.8
Mat30_scaffold372_19_gene_4_1	sp|Q9R0P3|ESTD_MOUSE	55.6	279	9e-89	328.2
Mat30_scaffold11546_11_gene_3_1	sp|A1AXZ2|SFGH_PARDP	55.6	275	3e-84	313.2
Mat30_scaffold127047_3_gene_3_1	sp|P26514|XYNA_STRLI	55.6	133	3.2e-39	162.5
Mat30_C5979185_1_gene_1_1	sp|O31526|YESW_BACSU	55.6	250	8.5e-75	281.6
Mat30_scaffold179164_1_gene_1_1	sp|P82594|IABF_STRCX	55.9	179	2.7e-54	213
Mat30_scaffold1148_12_gene_87_1	sp|Q02PG9|NAGZ_PSEAB	56.1	337	4e-94	346.3
Mat30_scaffold183376_1_gene_1_1	sp|P38645|BGLB_THEBI	56.1	380	3.9e-103	377.1
Mat30_C5888709_1_gene_1_1	sp|P23030|XYNB_CELJU	56.1	180	9.3e-55	214.5
Mat30_scaffold7992_2_gene_1_1	sp|Q8LAS8|SFGH_ARATH	56.3	119	6.1e-34	144.8
Mat30_scaffold13957_1_gene_2_1	sp|Q12603|XYNA_DICTH	56.4	241	1.3e-79	297.7
Mat30_scaffold280181_1_gene_1_1	sp|P26514|XYNA_STRLI	56.5	46	4e-08	60.8
Mat30_C6107916_1_gene_4_1	sp|P95470|ARBA_CELJU	56.6	304	2.1e-106	387.1
Mat30_C5980443_1_gene_1_1	sp|O54161|EABF_STRCO	56.7	238	8.6e-67	255
Mat30_scaffold605_3_gene_1_1	sp|A8A215|SFGH2_ECOHS	56.8	125	1e-34	147.5
Mat30_scaffold253640_1_gene_1_1	sp|Q10MJ1|CGEP_ORYSJ	56.8	222	3.1e-71	269.6
Mat30_scaffold318_2_gene_1_1	sp|B8NQQ7|PLYC_ASPFN	57.1	177	2.2e-48	193.4
Mat30_C5966405_1_gene_1_1	sp|A1AXZ2|SFGH_PARDP	57.1	231	1.5e-73	277.3
Mat30_scaffold151816_1_gene_1_1	sp|Q9R0P3|ESTD_MOUSE	57.2	257	1.5e-82	307.4
Mat30_scaffold336_3_gene_1_1	sp|P14002|BGLB_CLOTH	57.3	206	1.3e-63	244.2
Mat30_scaffold1148_3_gene_99_1	sp|Q0TFT6|SFGH2_ECOL5	57.3	279	3.4e-88	326.2
Mat30_scaffold284345_1_gene_1_1	sp|O31527|YESX_BACSU	57.3	316	3.9e-107	391
Mat30_C5911647_1_gene_1_1	sp|P82594|IABF_STRCX	57.5	193	6e-68	258.5
Mat30_C6054942_1_gene_1_1	sp|Q59219|IABF_BACOV	57.5	414	2.9e-144	513.1
Mat30_scaffold14767_3_gene_2_1	sp|P46320|LICH_BACSU	57.6	434	6.7e-139	495.4
Mat30_scaffold15465_1_gene_1_1	sp|Q9XBQ3|IABF_GEOSE	57.6	432	1.3e-155	550.8
Mat30_scaffold246833_2_gene_2_1	sp|Q6NAM1|DEHA_RHOPA	57.6	231	5.3e-74	278.9
Mat30_scaffold2934_36_gene_4_1	sp|P49943|XYLB_BACOV	57.7	319	4.3e-107	389.4
Mat30_C5906501_1_gene_1_1	sp|P40406|NAGZ_BACSU	57.7	201	8.6e-59	228
Mat30_C6068936_1_gene_1_1	sp|Q0CDX2|FAEC_ASPTN	58	188	1e-55	218
Mat30_scaffold20484_4_gene_2_1	sp|P26514|XYNA_STRLI	58.1	310	3.4e-97	356.7
Mat30_scaffold252812_2_gene_1_1	sp|O31527|YESX_BACSU	58.1	272	1.4e-86	320.9
Mat30_scaffold291886_1_gene_1_1	sp|O31526|YESW_BACSU	58.1	248	2.3e-80	300.1
Mat30_C5991069_1_gene_1_1	sp|P07129|XYNB_BACPU	58.2	256	9.9e-90	331.3
Mat30_scaffold177186_1_gene_2_1	sp|P94248|BGLFU_BIFBR	58.4	245	7.2e-77	288.5
Mat30_scaffold268811_1_gene_1_1	sp|P14002|BGLB_CLOTH	58.5	236	3.4e-76	286.2
Mat30_scaffold273132_2_gene_3_1	sp|A1AXZ2|SFGH_PARDP	58.6	273	5.1e-92	339
Mat30_scaffold1824_4_gene_1_1	sp|P49943|XYLB_BACOV	58.7	92	6.3e-27	121.3
Mat30_scaffold11296_4_gene_2_1	sp|O52972|A85C_MYCAV	58.7	332	5.2e-107	389
Mat30_scaffold295055_1_gene_1_1	sp|Q65CX5|GANA_BACLD	58.7	397	5.1e-131	469.2
Mat30_scaffold99_11_gene_3_1	sp|P49943|XYLB_BACOV	58.8	328	3.4e-112	406.4
Mat30_scaffold107881_2_gene_1_1	sp|Q8VZF3|CGEP_ARATH	59	173	9.6e-57	221.1
Mat30_scaffold231028_1_gene_1_1	sp|O05691|THCF_RHOER	59	227	8.6e-82	304.7
Mat30_scaffold215544_3_gene_1_1	sp|O31526|YESW_BACSU	59.1	208	2.7e-58	226.5
Mat30_scaffold256077_1_gene_1_1	sp|Q59219|IABF_BACOV	59.1	230	1.8e-85	317
Mat30_scaffold298486_1_gene_1_1	sp|P38645|BGLB_THEBI	59.1	450	1.3e-142	507.7
Mat30_scaffold284120_1_gene_1_1	sp|P45982|XYLB_BUTFI	59.2	103	3.7e-28	126.3
Mat30_scaffold298_1_gene_2_1	sp|Q7W9J5|NAGZ_BORPA	59.4	293	1.3e-90	334.3
Mat30_scaffold9028_1_gene_1_1	sp|Q9XBQ3|IABF_GEOSE	59.5	420	7.4e-151	535
Mat30_scaffold299194_2_gene_1_1	sp|D4QFE7|BGAL_BIFBI	59.7	350	3.6e-127	456.1
Mat30_scaffold175867_1_gene_1_1	sp|P49943|XYLB_BACOV	59.8	209	3.4e-72	272.7
Mat30_scaffold6782_1_gene_3_1	sp|Q03506|BGLA_BACCI	60	450	1.7e-177	623.6
Mat30_scaffold268429_1_gene_1_1	sp|Q8VZF3|CGEP_ARATH	60	170	4.2e-57	222.2
Mat30_scaffold271837_2_gene_1_1	sp|Q8VZF3|CGEP_ARATH	60.2	216	2.5e-70	266.5
Mat30_scaffold287999_3_gene_2_1	sp|Q8X635|SFGH2_ECO57	60.2	221	1.1e-73	277.7
Mat30_scaffold269146_4_gene_4_1	sp|P53627|IABF_STRLI	60.3	501	4.1e-169	595.9
Mat30_scaffold1773_19_gene_17_1	sp|P53627|IABF_STRLI	60.4	505	1.2e-168	594.3
Mat30_scaffold7231_5_gene_1_1	sp|O31526|YESW_BACSU	60.4	298	3.6e-109	396.4
Mat30_scaffold169200_3_gene_3_1	sp|Q56078|BGLX_SALTY	60.5	750	5.1e-264	911.8
Mat30_scaffold99_11_gene_6_1	sp|D5EY13|XYFA_PRER2	60.6	348	2.4e-126	453.4
Mat30_scaffold163010_1_gene_1_1	sp|Q9WXE8|XYLO_PRERU	60.6	160	9e-57	221.1
Mat30_scaffold1507_2_gene_1_1	sp|O31527|YESX_BACSU	60.7	509	3.7e-180	632.9
Mat30_scaffold295606_1_gene_2_1	sp|Q0A911|NAGZ_ALKEH	60.7	206	1.1e-62	241.1
Mat30_scaffold245756_2_gene_1_1	sp|P82593|EABF_STRCX	60.9	343	4.1e-128	459.1
Mat30_scaffold910_8_gene_5_1	sp|P45703|XYN2_GEOSE	61	323	7.1e-117	421.8
Mat30_scaffold237283_2_gene_2_1	sp|P44556|SFGH_HAEIN	61	182	4.6e-65	248.8
Mat30_scaffold294574_1_gene_1_1	sp|E7CY70|16ABF_BIFLN	61	490	1.4e-166	587.4
Mat30_scaffold295055_2_gene_1_1	sp|Q65CX5|GANA_BACLD	61	251	1e-83	311.2
Mat30_scaffold9507_3_gene_4_1	sp|P9WQN9|A85C_MYCTU	61.2	330	3.3e-115	416.4
Mat30_scaffold166235_1_gene_1_1	sp|C7ASJ5|BGAL2_ARTSP	61.2	129	1.2e-40	167.2
Mat30_scaffold13414_2_gene_1_1	sp|P49943|XYLB_BACOV	61.6	318	2.4e-115	416.8
Mat30_scaffold2159_31_gene_2_1	sp|A1AXZ2|SFGH_PARDP	61.9	113	8.2e-33	141
Mat30_scaffold5548_2_gene_3_1	sp|C7ASJ5|BGAL2_ARTSP	62.1	659	7.5e-243	841.3
Mat30_scaffold52027_1_gene_1_1	sp|P14002|BGLB_CLOTH	62.1	232	2.4e-79	296.6
Mat30_C5970025_1_gene_1_1	sp|P94531|IABF1_BACSU	62.1	232	1.2e-94	347.4
Mat30_scaffold293236_2_gene_2_1	sp|P44556|SFGH_HAEIN	62.3	215	3.9e-71	269.2
Mat30_scaffold1402_12_gene_13_1	sp|P49943|XYLB_BACOV	62.4	319	3.9e-118	426
Mat30_scaffold214117_1_gene_1_1	sp|O32102|BESA_BACSU	62.5	168	1.5e-54	213.8
Mat30_scaffold266417_1_gene_1_1	sp|Q5P4Z6|TOLB_AROAE	62.6	404	1.9e-146	520.4
Mat30_scaffold1455_4_gene_1_1	sp|P26208|BGLA_CLOTH	62.7	134	2.6e-49	196.1
Mat30_scaffold235482_1_gene_3_1	sp|Q65CX5|GANA_BACLD	62.8	293	1.2e-105	384.8
Mat30_scaffold1824_1_gene_2_1	sp|P49943|XYLB_BACOV	63	173	1e-61	237.7
Mat30_scaffold124539_2_gene_1_1	sp|P49943|XYLB_BACOV	63	316	6e-123	442.2
Mat30_scaffold678_11_gene_6_1	sp|P14002|BGLB_CLOTH	63.1	751	1.4e-280	966.8
Mat30_scaffold4336_5_gene_4_1	sp|Q9X4Y0|AGAL_RHIME	63.3	305	4.4e-119	429.1
Mat30_scaffold10293_2_gene_3_1	sp|P49943|XYLB_BACOV	63.6	313	3.2e-117	422.9
Mat30_scaffold267615_2_gene_1_1	sp|Q46130|ABGA_CLOLO	63.8	221	8.9e-84	311.2
Mat30_scaffold291178_1_gene_1_1	sp|P07129|XYNB_BACPU	63.8	254	5e-102	372.1
Mat30_scaffold287070_1_gene_2_1	sp|P38645|BGLB_THEBI	64	164	2.8e-61	236.1
Mat30_scaffold2032_1_gene_1_1	sp|Q47L17|METX_THEFY	64.1	373	4e-133	476.1
Mat30_scaffold3983_3_gene_2_1	sp|P42293|EABN2_BACSU	64.1	446	4.6e-173	609
Mat30_scaffold278288_1_gene_1_1	sp|Q5NR65|TOLB_ZYMMO	64.2	296	8.3e-109	394.8
Mat30_scaffold910_10_gene_1_1	sp|P94552|IABF2_BACSU	64.6	387	2.9e-154	546.2
Mat30_scaffold299858_1_gene_5_1	sp|Q1H075|NAGZ_METFK	64.6	311	4.9e-113	409.1
Mat30_scaffold1402_6_gene_22_1	sp|D5EY13|XYFA_PRER2	64.7	348	1.3e-132	474.9
Mat30_scaffold2099_2_gene_1_1	sp|C8WV58|BGAL_ALIAD	64.7	173	2.5e-65	249.6
Mat30_scaffold100575_1_gene_1_1	sp|P12614|BGLS_AGRSA	64.9	185	4.2e-66	252.3
Mat30_scaffold2010_13_gene_2_1	sp|O31521|URHG1_BACSU	65.1	347	7.9e-135	481.5
Mat30_scaffold255140_2_gene_3_1	sp|B2RJX3|PTP_PORG3	65.2	198	6.4e-76	285
Mat30_scaffold249421_1_gene_1_1	sp|O31158|PRXC_PSEFL	65.3	193	5.2e-75	282
Mat30_scaffold262554_4_gene_1_1	sp|P38645|BGLB_THEBI	65.3	386	9e-132	471.5
Mat30_scaffold4963_5_gene_1_1	sp|P53627|IABF_STRLI	65.5	412	2e-161	570.1
Mat30_scaffold5585_1_gene_2_1	sp|P06720|AGAL_ECOLI	65.5	447	1.5e-178	627.1
Mat30_scaffold128603_1_gene_1_1	sp|P07129|XYNB_BACPU	65.6	189	4.1e-77	288.9
Mat30_scaffold7956_5_gene_1_1	sp|Q56078|BGLX_SALTY	65.9	384	2.2e-141	503.4
Mat30_scaffold96306_2_gene_1_1	sp|Q82P90|IABF_STRAW	66	285	5.7e-115	415.2
Mat30_scaffold8664_4_gene_3_1	sp|P53627|IABF_STRLI	66.1	499	3.1e-193	676
Mat30_scaffold4944_6_gene_12_1	sp|Q21WN7|TOLB_RHOFT	66.2	423	2.8e-166	586.3
Mat30_scaffold281352_2_gene_1_1	sp|P38645|BGLB_THEBI	66.5	164	7.7e-64	244.6
Mat30_scaffold5169_3_gene_2_1	sp|P49943|XYLB_BACOV	66.7	141	9.4e-53	207.6
Mat30_scaffold6013_10_gene_10_1	sp|P26514|XYNA_STRLI	66.8	371	2.1e-125	450.7
Mat30_scaffold4805_5_gene_24_1	sp|A1TY14|METX_MARHV	67	394	4.3e-161	568.9
Mat30_scaffold178972_1_gene_1_1	sp|P53627|IABF_STRLI	67.2	308	9.9e-121	434.5
Mat30_scaffold297101_2_gene_1_1	sp|Q0A911|NAGZ_ALKEH	67.3	223	4.6e-80	298.9
Mat30_scaffold299400_1_gene_3_1	sp|P38645|BGLB_THEBI	67.4	221	7.3e-82	305.1
Mat30_scaffold255385_1_gene_3_1	sp|Q47L17|METX_THEFY	67.7	371	7.2e-142	505
Mat30_scaffold910_6_gene_2_1	sp|P40942|CEXY_CLOSR	68.2	343	6.6e-141	501.9
Mat30_scaffold12327_1_gene_2_1	sp|C8WV58|BGAL_ALIAD	68.3	199	1.5e-85	317
Mat30_scaffold237249_2_gene_1_1	sp|A7HV03|TOLB_PARL1	68.3	259	3.4e-106	386
Mat30_scaffold294991_1_gene_1_1	sp|Q9LCQ7|OPH_PSESP	68.3	227	6.9e-93	341.7
Mat30_scaffold678_1_gene_1_1	sp|O34645|AGAL_BACSU	68.5	213	6.6e-84	311.6
Mat30_scaffold5769_6_gene_3_1	sp|Q3SP21|TOLB_NITWN	68.8	420	1.1e-168	594.3
Mat30_scaffold605_2_gene_2_1	sp|Q8X5J5|SFGH1_ECO57	68.9	177	2.9e-69	262.7
Mat30_scaffold283364_1_gene_2_1	sp|Q6ADB9|METX_LEIXX	68.9	402	1.5e-166	587
Mat30_C5961937_1_gene_1_1	sp|P49943|XYLB_BACOV	69	116	1.5e-44	181
Mat30_scaffold286149_2_gene_2_1	sp|Q6ADB9|METX_LEIXX	69.7	284	5.1e-116	418.7
Mat30_scaffold11296_3_gene_1_1	sp|P9WQN6|MPT51_MYCTO	69.9	279	2.9e-114	412.9
Mat30_scaffold297575_1_gene_1_1	sp|P24555|PTRB_ECOLI	70.3	172	1.4e-71	270.4
Mat30_scaffold273330_6_gene_1_1	sp|Q7W9J5|NAGZ_BORPA	70.9	337	3.1e-136	486.1
Mat30_C5998115_1_gene_1_1	sp|B4XVN1|XYNA_STRSQ	71.3	258	1.8e-104	380.2
Mat30_scaffold160401_4_gene_2_1	sp|P26514|XYNA_STRLI	72	485	5e-204	711.8
Mat30_scaffold13559_3_gene_6_1	sp|P40942|CEXY_CLOSR	72.1	340	1.8e-147	523.9
Mat30_C5891355_1_gene_1_1	sp|P38645|BGLB_THEBI	72.5	153	2.9e-63	242.7
Mat30_scaffold9322_3_gene_1_1	sp|P07129|XYNB_BACPU	72.6	117	6.5e-52	204.5
Mat30_scaffold12242_5_gene_9_1	sp|Q9XBQ3|IABF_GEOSE	73	500	2.9e-231	802.4
Mat30_scaffold258038_1_gene_2_1	sp|A0QNZ7|MGLL_MYCS2	73.1	279	3.7e-119	429.1
Mat30_C6069686_1_gene_1_1	sp|Q2RVF0|TOLB_RHORT	73.1	264	1.2e-114	414.1
Mat30_scaffold20909_1_gene_5_1	sp|Q09HN2|BGAL_PLASL	73.3	674	0	1101.3
Mat30_scaffold3361_1_gene_2_1	sp|A5CQM6|METX_CLAM3	73.6	337	1.5e-149	530.4
Mat30_scaffold11296_4_gene_1_1	sp|A0QU51|A85B_MYCS2	73.9	245	1.9e-103	376.7
Mat30_scaffold289947_3_gene_1_1	sp|P26514|XYNA_STRLI	73.9	249	6.5e-107	388.3
Mat30_scaffold241137_2_gene_2_1	sp|P0A4V5|A85C_MYCBO	74.1	313	2.2e-139	496.5
Mat30_scaffold19668_1_gene_1_1	sp|Q2RVF0|TOLB_RHORT	75.3	231	7.4e-105	381.3
Mat30_scaffold212192_2_gene_4_1	sp|A0QNZ7|MGLL_MYCS2	75.3	279	3e-121	436
Mat30_scaffold289947_2_gene_1_1	sp|P26514|XYNA_STRLI	75.3	162	1.6e-64	246.9
Mat30_C6012012_1_gene_1_1	sp|A0QU51|A85B_MYCS2	75.6	193	1.3e-86	320.5
Mat30_scaffold299794_1_gene_4_1	sp|Q2G9L1|TOLB2_NOVAD	76	455	9.5e-205	714.1
Mat30_scaffold1194_4_gene_8_1	sp|Q7WH65|NAGZ_BORBR	76.2	328	2.2e-142	506.5
Mat30_scaffold282059_1_gene_1_1	sp|P12614|BGLS_AGRSA	77.1	266	8.3e-124	444.5
Mat30_scaffold6770_2_gene_3_1	sp|Q9X4Y0|AGAL_RHIME	77.3	476	3.4e-229	795.4
Mat30_scaffold7806_2_gene_1_1	sp|Q2GBD2|TOLB1_NOVAD	77.7	309	1e-146	520.8
Mat30_scaffold3549_4_gene_5_1	sp|Q11DI2|TOLB_CHESB	78.5	438	2e-204	713
Mat30_scaffold271397_1_gene_1_1	sp|O54161|EABF_STRCO	79.1	196	3.2e-88	325.9
Mat30_scaffold5197_10_gene_13_1	sp|Q98G09|METX_RHILO	79.4	374	5.1e-180	631.7
Mat30_scaffold177780_1_gene_3_1	sp|P9WNH2|Y2715_MYCTO	79.5	210	7.7e-94	344.7
Mat30_scaffold7698_4_gene_3_1	sp|P48790|XYLA_CLOSR	80	420	5e-216	751.5
Mat30_scaffold5910_3_gene_8_1	sp|Q7W9J5|NAGZ_BORPA	80.1	352	3.1e-163	575.9
Mat30_scaffold179806_2_gene_1_1	sp|P49943|XYLB_BACOV	80.2	106	1.8e-50	199.5
Mat30_C5865705_1_gene_1_1	sp|Q65CX4|BGAL2_BACLD	81.1	164	4.9e-82	305.1
Mat30_scaffold260937_1_gene_1_1	sp|B8GZZ0|METX_CAUCN	81.7	306	1.2e-147	523.9
Mat30_scaffold124_10_gene_2_1	sp|B2FPW9|NAGZ_STRMK	82.3	327	1.3e-150	533.9
Mat30_scaffold276856_3_gene_1_1	sp|A9I0E6|METX_BORPD	82.3	389	4.1e-191	668.7
Mat30_scaffold172227_1_gene_2_1	sp|B8GZZ0|METX_CAUCN	82.6	253	2.6e-119	429.5
Mat30_scaffold16946_1_gene_1_1	sp|B4SRK3|NAGZ_STRM5	82.8	169	2.9e-74	279.3
Mat30_scaffold248446_2_gene_2_1	sp|Q11DI2|TOLB_CHESB	83.1	438	7.4e-215	747.7
Mat30_scaffold297819_1_gene_1_1	sp|A0QU51|A85B_MYCS2	83.3	144	2.2e-67	256.1
Mat30_scaffold7444_5_gene_3_1	sp|B1XW69|METX_LEPCP	84	376	2.5e-190	666
Mat30_scaffold13898_1_gene_22_1	sp|Q1H075|NAGZ_METFK	98.9	280	8e-162	570.9
Mat30_scaffold3754_4_gene_3_1	sp|Q1GYT1|TOLB_METFK	100	415	1.1e-236	820.1
